# Supplementary material for: Diverse bacterial genomes encode an operon of two genes, one of which is an unusual class-I release factor that potentially recognizes atypical mRNA signals other than normal stop codons
Source: Biol Direct. 2006 Sep 13;1:28. doi: 10.1186/1745-6150-1-28 (PMC1586002; doi:10.1186/1745-6150-1-28)
Supplement: Additional File 1 — ClustalW alignment of RF codon sequences in the nexus format. The names of the sequences are given in the following format: RF2_MC_003919.fna – where RF2 – is the name of the factor (either RF1, RF2 or RFH), MC_003919 indicates an accession number (substitute M with N to get an accession number), it also indicates a name of a fasta file from NCBI ftp site which was used in this study, e.g. NC_003919.fna. Note that sequences corresponding to RF2 genes expressed via ribosomal frameshift were modified by deletion of one nucleotide in the frameshift site to correct for ORF disruption. [file 1745-6150-1-28-S1.nex]

#NEXUS
[ Title : RF codons]
begin taxa;
   dimensions ntax= 659;
   taxlabels
      RF2_MC_003919.fna
      RF2_MC_007508.fna
      RF2_MC_003902.fna
      RF2_MC_007086.fna
      RF2_MC_006834.fna
      RF2_MC_007705.fna
      RF2_MC_002488.fna
      RF2_MC_004556.fna
      RF2_MC_007146.fna
      RF2_MC_000907.fna
      RF2_MC_002663.fna
      RF2_MC_006300.fna
      RF2_MC_002940.fna
      RF2_MC_005139.fna
      RF2_MC_004459.fna
      RF2_MC_002505.fna
      RF2_MC_006840.fna
      RF2_MC_004603.fna
      RF2_MC_006370.fna
      RF2_MC_007946.fna
      RF2_MC_004337.fna
      RF2_MC_007613.fna
      RF2_MC_007384.fna
      RF2_MC_004741.fna
      RF2_MC_007606.fna
      RF2_MC_002695.fna
      RF2_MC_004431.fna
      RF2_MC_000913.fna
      RF2_MC_003198.fna
      RF2_MC_004631.fna
      RF2_MC_003197.fna
      RF2_MC_006511.fna
      RF2_MC_006905.fna
      RF2_MC_008149.fna
      RF2_MC_004088.fna
      RF2_MC_008150.fna
      RF2_MC_005810.fna
      RF2_MC_006155.fna
      RF2_MC_003143.fna
      RF2_MC_004547.fna
      RF2_MC_005126.fna
      RF2_MC_007712.fna
      RF2_MC_007954.fna
      RF2_MC_004347.fna
      RF2_MC_007481.fna
      RF2_MC_008228.fna
      RF2_MC_003910.fna
      RF2_MC_006512.fna
      RF2_MC_007645.fna
      RF2_MC_002977.fna
      RF2_MC_006369.fna
      RF2_MC_002942.fna
      RF2_MC_006368.fna
      RF2_MC_007484.fna
      RF2_MC_002947.fna
      RF2_MC_008027.fna
      RF2_MC_002516.fna
      RF2_MC_004578.fna
      RF2_MC_005773.fna
      RF2_MC_007005.fna
      RF2_MC_004129.fna
      RF2_MC_007492.fna
      RF2_MC_007963.fna
      RF2_MC_007912.fna
      RF2_MC_007520.fna
      RF2_MC_007969.fna
      RF2_MC_007204.fna
      RF2_MC_005966.fna
      RF2_MC_006570.fna
      RF2_MC_007880.fna
      RF2_MC_002971.fna
      RF2_MC_007510.fna
      RF2_MC_008062.fna
      RF2_MC_006348.fna
      RF2_MC_006350.fna
      RF2_MC_007434.fna
      RF2_MC_007651.fna
      RF2_MC_007951.fna
      RF2_MC_007347.fna
      RF2_MC_007973.fna
      RF2_MC_003295.fna
      RF2_MC_007404.fna
      RF2_MC_002929.fna
      RF2_MC_002927.fna
      RF2_MC_002928.fna
      RF2_MC_007908.fna
      RF2_MC_007948.fna
      RF2_MC_006513.fna
      RF2_MC_007298.fna
      RF2_MC_005085.fna
      RF2_MC_007614.fna
      RF2_MC_004757.fna
      RF2_MC_007947.fna
      RF2_MC_003112.fna
      RF2_MC_003116.fna
      RF2_MC_002946.fna
      RF2_MC_002745.fna
      RF2_MC_003923.fna
      RF2_MC_002951.fna
      RF2_MC_007622.fna
      RF2_MC_007795.fna
      RF2_MC_002758.fna
      RF2_MC_007793.fna
      RF2_MC_002953.fna
      RF2_MC_002952.fna
      RF2_MC_007168.fna
      RF2_MC_004461.fna
      RF2_MC_002976.fna
      RF2_MC_007350.fna
      RF2_MC_005957.fna
      RF2_MC_003909.fna
      RF2_MC_006274.fna
      RF2_MC_004722.fna
      RF2_MC_005945.fna
      RF2_MC_007530.fna
      RF2_MC_003997.fna
      RF2_MC_006270.fna
      RF2_MC_006322.fna
      RF2_MC_000964.fna
      RF2_MC_002570.fna
      RF2_MC_006510.fna
      RF2_MC_006582.fna
      RF2_MC_004193.fna
      RF2_MC_003210.fna
      RF2_MC_002973.fna
      RF2_MC_003212.fna
      RF2_MC_003485.fna
      RF2_MC_006086.fna
      RF2_MC_008021.fna
      RF2_MC_008023.fna
      RF2_MC_008022.fna
      RF2_MC_008024.fna
      RF2_MC_007296.fna
      RF2_MC_007297.fna
      RF2_MC_002737.fna
      RF2_MC_004116.fna
      RF2_MC_007432.fna
      RF2_MC_004368.fna
      RF2_MC_004606.fna
      RF2_MC_004070.fna
      RF2_MC_004350.fna
      RF2_MC_006449.fna
      RF2_MC_006448.fna
      RF2_MC_003098.fna
      RF2_MC_003028.fna
      RF2_MC_002662.fna
      RF2_MC_007929.fna
      RF2_MC_004567.fna
      RF2_MC_007576.fna
      RF2_MC_004668.fna
      RF2_MC_008054.fna
      RF2_MC_006814.fna
      RF2_MC_005362.fna
      RF2_MC_007907.fna
      RF2_MC_007644.fna
      RF2_MC_007503.fna
      RF2_MC_003366.fna
      RF2_MC_004557.fna
      RF2_MC_003030.fna
      RF2_MC_003869.fna
      RF2_MC_003454.fna
      RF2_MC_002936.fna
      RF2_MC_007356.fna
      RF2_MC_006177.fna
      RF2_MC_000853.fna
      RF2_MC_000918.fna
      RF2_MC_007516.fna
      RF2_MC_005070.fna
      RF2_MC_007513.fna
      RF2_MC_005071.fna
      RF2_MC_005042.fna
      RF2_MC_007335.fna
      RF2_MC_007577.fna
      RF2_MC_005072.fna
      RF2_MC_003272.fna
      RF2_MC_007413.fna
      RF2_MC_000911.fna
      RF2_MC_007604.fna
      RF2_MC_006576.fna
      RF2_MC_004113.fna
      RF2_MC_005125.fna
      RF2_MC_007775.fna
      RF2_MC_007776.fna
      RF2_MC_003228.fna
      RF2_MC_006347.fna
      RF2_MC_004663.fna
      RF2_MC_002950.fna
      RF2_MC_007677.fna
      RF2_MC_007514.fna
      RF2_MC_007512.fna
      RF2_MC_002932.fna
      RF2_MC_002939.fna
      RF2_MC_007517.fna
      RF2_MC_007498.fna
      RF2_MC_007759.fna
      RF2_MC_006138.fna
      RF2_MC_007760.fna
      RF2_MC_008095.fna
      RF2_MC_005363.fna
      RF2_MC_008148.fna
      RF2_MC_002491.fna
      RF2_MC_005043.fna
      RF2_MC_000922.fna
      RF2_MC_002179.fna
      RF2_MC_003361.fna
      RF2_MC_004552.fna
      RF2_MC_007899.fna
      RF2_MC_000117.fna
      RF2_MC_007429.fna
      RF2_MC_002620.fna
      RF2_MC_005861.fna
      RF2_MC_001318.fna
      RF2_MC_006156.fna
      RF2_MC_002967.fna
      RF2_MC_000919.fna
      RF2_MC_005027.fna
      RF2_MC_007716.fna
      RF2_MC_005303.fna
      RF2_MC_004342.fna
      RF2_MC_005823.fna
      RF2_MC_003103.fna
      RF2_MC_007109.fna
      RF2_MC_007940.fna
      RF2_MC_006142.fna
      RF2_MC_000963.fna
      RF2_MC_007778.fna
      RF2_MC_007958.fna
      RF2_MC_005296.fna
      RF2_MC_007925.fna
      RF2_MC_004463.fna
      RF2_MC_007406.fna
      RF2_MC_007964.fna
      RF2_MC_003062.fna
      RF2_MC_003304.fna
      RF2_MC_007761.fna
      RF2_MC_003047.fna
      RF2_MC_002678.fna
      RF2_MC_003317.fna
      RF2_MC_007618.fna
      RF2_MC_006932.fna
      RF2_MC_004310.fna
      RF2_MC_005956.fna
      RF2_MC_005955.fna
      RF2_MC_002696.fna
      RF2_MC_007626.fna
      RF2_MC_007643.fna
      RF2_MC_006677.fna
      RF2_MC_007794.fna
      RF2_MC_008048.fna
      RF2_MC_007722.fna
      RF2_MC_006526.fna
      RF2_MC_008044.fna
      RF2_MC_003911.fna
      RF2_MC_007802.fna
      RF2_MC_007493.fna
      RF2_MC_006832.fna
      RF2_MC_006831.fna
      RF2_MC_005295.fna
      RF2_MC_007799.fna
      RF2_MC_007354.fna
      RF2_MC_007797.fna
      RF2_MC_004842.fna
      RF2_MC_002978.fna
      RF2_MC_006833.fna
      RF2_MC_007798.fna
      RF2_MC_004061.fna
      RF2_MC_002528.fna
      RF2_MC_007984.fna
      RF2_MC_004545.fna
      RF2_MC_005061.fna
      RF2_MC_007292.fna
      RF2_MC_004344.fna
      RF2_MC_007205.fna
      RF2_MC_008086.fna
      RF2_MC_000921.fna
      RF2_MC_000915.fna
      RF2_MC_008229.fna
      RF2_MC_004917.fna
      RF2_MC_005090.fna
      RF2_MC_003912.fna
      RF2_MC_002163.fna
      RF2_MC_007575.fna
      RF2_MC_002937.fna
      RF2_MC_007519.fna
      RF2_MC_008011.fna
      RF2_MC_003155.fna
      RF2_MC_003888.fna
      RF2_MC_007333.fna
      RF2_MC_006085.fna
      RF2_MC_003450.fna
      RF2_MC_006958.fna
      RF2_MC_004369.fna
      RF2_MC_002935.fna
      RF2_MC_007164.fna
      RF2_MC_000962.fna
      RF2_MC_002945.fna
      RF2_MC_002755.fna
      RF2_MC_002944.fna
      RF2_MC_002677.fna
      RF2_MC_008146.fna
      RF2_MC_006361.fna
      RF2_MC_007777.fna
      RF2_MC_006087.fna
      RF2_MC_004307.fna
      RF2_MC_004551.fna
      RF2_MC_004572.fna
      RF2_MC_006461.fna
      RF2_MC_005835.fna
      RF2_MC_001263.fna
      RF2_MC_008025.fna
      RF1_MC_002758.fna
      RF1_MC_007793.fna
      RF1_MC_002953.fna
      RF1_MC_002951.fna
      RF1_MC_002745.fna
      RF1_MC_007795.fna
      RF1_MC_003923.fna
      RF1_MC_002952.fna
      RF1_MC_007622.fna
      RF1_MC_004461.fna
      RF1_MC_002976.fna
      RF1_MC_007168.fna
      RF1_MC_007350.fna
      RF1_MC_002570.fna
      RF1_MC_006582.fna
      RF1_MC_003909.fna
      RF1_MC_003997.fna
      RF1_MC_006274.fna
      RF1_MC_005945.fna
      RF1_MC_005957.fna
      RF1_MC_007530.fna
      RF1_MC_004722.fna
      RF1_MC_006270.fna
      RF1_MC_006322.fna
      RF1_MC_000964.fna
      RF1_MC_006510.fna
      RF1_MC_004193.fna
      RF1_MC_003210.fna
      RF1_MC_002973.fna
      RF1_MC_003212.fna
      RF1_MC_008021.fna
      RF1_MC_008024.fna
      RF1_MC_008022.fna
      RF1_MC_008023.fna
      RF1_MC_003485.fna
      RF1_MC_007297.fna
      RF1_MC_007296.fna
      RF1_MC_006086.fna
      RF1_MC_002737.fna
      RF1_MC_004606.fna
      RF1_MC_004070.fna
      RF1_MC_004116.fna
      RF1_MC_004368.fna
      RF1_MC_007432.fna
      RF1_MC_006449.fna
      RF1_MC_006448.fna
      RF1_MC_004350.fna
      RF1_MC_003098.fna
      RF1_MC_003028.fna
      RF1_MC_002662.fna
      RF1_MC_004668.fna
      RF1_MC_007929.fna
      RF1_MC_004567.fna
      RF1_MC_005362.fna
      RF1_MC_006814.fna
      RF1_MC_008054.fna
      RF1_MC_007576.fna
      RF1_MC_007907.fna
      RF1_MC_007644.fna
      RF1_MC_007503.fna
      RF1_MC_003869.fna
      RF1_MC_003366.fna
      RF1_MC_003030.fna
      RF1_MC_004557.fna
      RF1_MC_000918.fna
      RF1_MC_002936.fna
      RF1_MC_007356.fna
      RF1_MC_006177.fna
      RF1_MC_003454.fna
      RF1_MC_007760.fna
      RF1_MC_008095.fna
      RF1_MC_005363.fna
      RF1_MC_007295.fna
      RF1_MC_007332.fna
      RF1_MC_006360.fna
      RF1_MC_006908.fna
      RF1_MC_002771.fna
      RF1_MC_007294.fna
      RF1_MC_005364.fna
      RF1_MC_007633.fna
      RF1_MC_002162.fna
      RF1_MC_004829.fna
      RF1_MC_004432.fna
      RF1_MC_000908.fna
      RF1_MC_000912.fna
      RF1_MC_007716.fna
      RF1_MC_005303.fna
      RF1_MC_001318.fna
      RF1_MC_006156.fna
      RF1_MC_002967.fna
      RF1_MC_000919.fna
      RF1_MC_003103.fna
      RF1_MC_007109.fna
      RF1_MC_006142.fna
      RF1_MC_000963.fna
      RF1_MC_007940.fna
      RF1_MC_006832.fna
      RF1_MC_006831.fna
      RF1_MC_005295.fna
      RF1_MC_007799.fna
      RF1_MC_007354.fna
      RF1_MC_007797.fna
      RF1_MC_004842.fna
      RF1_MC_002978.fna
      RF1_MC_006833.fna
      RF1_MC_007798.fna
      RF1_MC_007778.fna
      RF1_MC_007958.fna
      RF1_MC_005296.fna
      RF1_MC_007925.fna
      RF1_MC_004463.fna
      RF1_MC_007406.fna
      RF1_MC_007964.fna
      RF1_MC_007802.fna
      RF1_MC_007493.fna
      RF1_MC_008044.fna
      RF1_MC_003911.fna
      RF1_MC_003063.fna
      RF1_MC_003305.fna
      RF1_MC_007761.fna
      RF1_MC_003047.fna
      RF1_MC_007618.fna
      RF1_MC_006932.fna
      RF1_MC_004310.fna
      RF1_MC_003317.fna
      RF1_MC_002678.fna
      RF1_MC_005956.fna
      RF1_MC_005955.fna
      RF1_MC_007794.fna
      RF1_MC_007722.fna
      RF1_MC_008048.fna
      RF1_MC_006526.fna
      RF1_MC_002696.fna
      RF1_MC_007643.fna
      RF1_MC_007626.fna
      RF1_MC_006677.fna
      RF1_MC_007205.fna
      RF1_MC_004342.fna
      RF1_MC_005823.fna
      RF1_MC_003919.fna
      RF1_MC_007508.fna
      RF1_MC_006834.fna
      RF1_MC_007705.fna
      RF1_MC_003902.fna
      RF1_MC_007086.fna
      RF1_MC_002488.fna
      RF1_MC_004556.fna
      RF1_MC_007645.fna
      RF1_MC_007912.fna
      RF1_MC_006570.fna
      RF1_MC_007880.fna
      RF1_MC_007484.fna
      RF1_MC_007520.fna
      RF1_MC_006368.fna
      RF1_MC_002942.fna
      RF1_MC_006369.fna
      RF1_MC_002977.fna
      RF1_MC_002971.fna
      RF1_MC_002947.fna
      RF1_MC_008027.fna
      RF1_MC_007005.fna
      RF1_MC_005773.fna
      RF1_MC_004578.fna
      RF1_MC_004129.fna
      RF1_MC_007492.fna
      RF1_MC_002516.fna
      RF1_MC_007963.fna
      RF1_MC_007969.fna
      RF1_MC_007204.fna
      RF1_MC_005966.fna
      RF1_MC_007510.fna
      RF1_MC_008060.fna
      RF1_MC_007434.fna
      RF1_MC_006350.fna
      RF1_MC_006349.fna
      RF1_MC_007651.fna
      RF1_MC_007951.fna
      RF1_MC_007347.fna
      RF1_MC_007973.fna
      RF1_MC_003295.fna
      RF1_MC_003112.fna
      RF1_MC_003116.fna
      RF1_MC_002946.fna
      RF1_MC_005085.fna
      RF1_MC_002929.fna
      RF1_MC_002927.fna
      RF1_MC_002928.fna
      RF1_MC_006513.fna
      RF1_MC_007404.fna
      RF1_MC_007614.fna
      RF1_MC_004757.fna
      RF1_MC_007298.fna
      RF1_MC_007947.fna
      RF1_MC_007908.fna
      RF1_MC_007948.fna
      RF1_MC_007146.fna
      RF1_MC_000907.fna
      RF1_MC_002663.fna
      RF1_MC_006300.fna
      RF1_MC_002940.fna
      RF1_MC_005139.fna
      RF1_MC_004459.fna
      RF1_MC_004603.fna
      RF1_MC_006840.fna
      RF1_MC_002505.fna
      RF1_MC_006370.fna
      RF1_MC_007954.fna
      RF1_MC_004347.fna
      RF1_MC_003910.fna
      RF1_MC_007481.fna
      RF1_MC_008228.fna
      RF1_MC_006512.fna
      RF1_MC_004337.fna
      RF1_MC_000913.fna
      RF1_MC_007946.fna
      RF1_MC_004431.fna
      RF1_MC_002695.fna
      RF1_MC_007606.fna
      RF1_MC_004741.fna
      RF1_MC_007384.fna
      RF1_MC_007613.fna
      RF1_MC_002655.fna
      RF1_MC_003197.fna
      RF1_MC_004631.fna
      RF1_MC_006905.fna
      RF1_MC_003198.fna
      RF1_MC_006511.fna
      RF1_MC_004547.fna
      RF1_MC_008150.fna
      RF1_MC_005810.fna
      RF1_MC_004088.fna
      RF1_MC_008149.fna
      RF1_MC_003143.fna
      RF1_MC_006155.fna
      RF1_MC_005126.fna
      RF1_MC_007712.fna
      RF1_MC_007984.fna
      RF1_MC_005061.fna
      RF1_MC_007292.fna
      RF1_MC_004061.fna
      RF1_MC_002528.fna
      RF1_MC_004545.fna
      RF1_MC_004344.fna
      RF1_MC_002939.fna
      RF1_MC_007517.fna
      RF1_MC_007498.fna
      RF1_MC_006138.fna
      RF1_MC_007759.fna
      RF1_MC_002937.fna
      RF1_MC_007519.fna
      RF1_MC_008011.fna
      RF1_MC_008086.fna
      RF1_MC_000915.fna
      RF1_MC_000921.fna
      RF1_MC_008229.fna
      RF1_MC_004917.fna
      RF1_MC_005090.fna
      RF1_MC_003912.fna
      RF1_MC_002163.fna
      RF1_MC_007575.fna
      RF1_MC_000922.fna
      RF1_MC_002491.fna
      RF1_MC_005043.fna
      RF1_MC_002179.fna
      RF1_MC_007899.fna
      RF1_MC_004552.fna
      RF1_MC_003361.fna
      RF1_MC_000117.fna
      RF1_MC_007429.fna
      RF1_MC_002620.fna
      RF1_MC_005861.fna
      RF1_MC_005027.fna
      RF1_MC_003228.fna
      RF1_MC_006347.fna
      RF1_MC_004663.fna
      RF1_MC_002950.fna
      RF1_MC_007514.fna
      RF1_MC_007512.fna
      RF1_MC_002932.fna
      RF1_MC_007516.fna
      RF1_MC_005070.fna
      RF1_MC_007513.fna
      RF1_MC_005071.fna
      RF1_MC_005042.fna
      RF1_MC_007335.fna
      RF1_MC_007577.fna
      RF1_MC_005072.fna
      RF1_MC_003272.fna
      RF1_MC_007413.fna
      RF1_MC_007604.fna
      RF1_MC_006576.fna
      RF1_MC_000911.fna
      RF1_MC_004113.fna
      RF1_MC_007775.fna
      RF1_MC_007776.fna
      RF1_MC_005125.fna
      RF1_MC_007677.fna
      RF1_MC_006461.fna
      RF1_MC_005835.fna
      RF1_MC_001263.fna
      RF1_MC_008025.fna
      RF1_MC_008148.fna
      RF1_MC_000853.fna
      RF1_MC_003155.fna
      RF1_MC_003888.fna
      RF1_MC_007333.fna
      RF1_MC_007777.fna
      RF1_MC_003450.fna
      RF1_MC_006958.fna
      RF1_MC_004369.fna
      RF1_MC_002935.fna
      RF1_MC_007164.fna
      RF1_MC_002945.fna
      RF1_MC_002755.fna
      RF1_MC_000962.fna
      RF1_MC_002677.fna
      RF1_MC_002944.fna
      RF1_MC_008146.fna
      RF1_MC_006361.fna
      RF1_MC_004551.fna
      RF1_MC_004572.fna
      RF1_MC_006087.fna
      RF1_MC_004307.fna
      RF1_MC_006085.fna
      RFH_MC_004337.fna
      RFH_MC_004741.fna
      RFH_MC_004431.fna
      RFH_MC_007946.fna
      RFH_MC_007613.fna
      RFH_MC_007384.fna
      RFH_MC_007606.fna
      RFH_MC_002695.fna
      RFH_MC_002655.fna
      RFH_MC_000913.fna
      RFH_MC_003198.fna
      RFH_MC_004631.fna
      RFH_MC_006905.fna
      RFH_MC_003197.fna
      RFH_MC_006511.fna
      RFH_MC_004547.fna
      RFH_MC_002516.fna
      RFH_MC_008027.fna
      RFH_MC_003296.fna
      RFH_MC_007510.fna
      RFH_MC_004129.fna
      RFH_MC_003228.fna
      RFH_MC_006347.fna
      RFH_MC_004663.fna
      RFH_MC_007912.fna
;
end;
begin characters;
   dimensions nchar= 1353;
   format missing=? gap=- matchchar=. datatype=nucleotide interleave;
   matrix

[!Domain=Data property=Coding CodonStart=1;]
RF2_MC_003919.fna --- --- --- --- --- --- --- --- --- --- --- --- --- --- --- --- --- --- ATC GAA ACC AAT CCG ATC CGC CAG
RF2_MC_007508.fna --- --- --- --- --- --- --- --- --- --- --- --- --- --- --- --- --- --- --- --- --- --- --- ... ... ...
RF2_MC_003902.fna --- --- --- --- --- --- --- --- --- --- --- --- --- --- --- --- --- --- ... ... ... ... ... ... ... ...
RF2_MC_007086.fna --- --- --- --- --- --- --- --- --- --- --- --- --- --- --- --- --- --- ... ... ... ... ... ... ... ...
RF2_MC_006834.fna --- --- --- --- --- --- --- --- --- --- --- --- --- --- --- --- --- --- ... ... ... ... ... ... ... ...
RF2_MC_007705.fna --- --- --- --- --- --- --- --- --- --- --- --- --- --- --- --- --- --- ... ... ... ... ... ... ... ...
RF2_MC_002488.fna --- --- --- --- --- --- --- --- --- --- --- --- --- --- --- --- --- --- ... ... .TT ... ... ..A ... ...
RF2_MC_004556.fna --- --- --- --- --- --- --- --- --- --- --- --- --- --- --- --- --- --- ... ... .TT ... ... ..A ... ...
RF2_MC_007146.fna --- --- --- --- --- --- --- --- --- --- --- --- --- --- --- --- --- ATG T.T ... .T. ... ..T G.A AAA A.T
RF2_MC_000907.fna --- --- --- --- --- --- --- --- --- --- --- --- --- --- --- --- --- ATG T.T ... .T. ... ..T G.A AAA A.T
RF2_MC_002663.fna --- --- --- --- --- --- --- --- --- --- --- --- --- --- --- --- --- ATG T.T ... .T. ... ..T ... A.A A.T
RF2_MC_006300.fna --- --- --- --- --- --- --- --- --- --- --- --- --- --- --- --- --- ATG T.T ... .TT ... ..T G.A AAA A.C
RF2_MC_002940.fna --- --- --- --- --- --- --- --- --- --- --- --- --- --- --- --- --- ATG T.T ... TTA ... ..A ..T A.A ACA
RF2_MC_005139.fna --- --- --- --- --- --- --- --- --- --- --- --- --- --- --- --- --- ATG T.T ... .T. ... ..C ..T AAA A.C
RF2_MC_004459.fna --- --- --- --- --- --- --- --- --- --- --- --- --- --- --- --- --- ATG T.T ... .T. ... ..C ..T AAA A.C
RF2_MC_002505.fna --- --- --- --- --- --- --- --- --- --- --- --- --- --- --- --- --- ATG T.T ... .T. ... ..T ..T AAA A.C
RF2_MC_006840.fna --- --- --- --- --- --- --- --- --- --- --- --- --- --- --- --- --- ATG T.. ... .TT ... ..T ..T AAA A.C
RF2_MC_004603.fna --- --- --- --- --- --- --- --- --- --- --- --- --- --- --- --- --- ATG T.T ... .T. ... ..C ..T AAA A.C
RF2_MC_006370.fna --- --- --- --- --- --- --- --- --- --- --- --- --- --- --- --- --- ATG T.. ..G .TT ... ..A ..T AAA A.C
RF2_MC_007946.fna --- --- --- --- --- --- --- --- --- --- --- --- --- --- --- --- --- ATG T.T ... .TT ... ... G.A AAT A.T
RF2_MC_004337.fna --- --- --- --- --- --- --- --- --- --- --- --- --- --- --- --- --- ATG T.T ... .TT ... ... G.A AAT A.T
RF2_MC_007613.fna --- --- --- --- --- --- --- --- --- --- --- --- --- --- --- --- --- ATG T.T ... .TT ... ... G.A AAT A.T
RF2_MC_007384.fna --- --- --- --- --- --- --- --- --- --- --- --- --- --- --- --- --- ATG T.T ... .TT ... ... G.A AAT A.T
RF2_MC_004741.fna --- --- --- --- --- --- --- --- --- --- --- --- --- --- --- --- --- ATG T.T ... .TT ... ... G.A AAT A.T
RF2_MC_007606.fna --- --- --- --- --- --- --- --- --- --- --- --- --- --- --- --- --- ATG T.T ... .TT ... ... G.A AAT A.T
RF2_MC_002695.fna --- --- --- --- --- --- --- --- --- --- --- --- --- --- --- --- --- ATG T.T ... .TT ... ... G.A AAT A.T
RF2_MC_004431.fna --- --- --- --- --- --- --- --- --- --- --- --- --- --- --- --- --- ATG T.T ... .TT ... ... G.A AAT A.T
RF2_MC_000913.fna --- --- --- --- --- --- --- --- --- --- --- --- --- --- --- --- --- ATG T.T ... .TT ... ... G.A AAT A.T
RF2_MC_003198.fna --- --- --- --- --- --- --- --- --- --- --- --- --- --- --- --- --- ATG T.T ... .TT ..C ... G.G AAT A.C
RF2_MC_004631.fna --- --- --- --- --- --- --- --- --- --- --- --- --- --- --- --- --- ATG T.T ... .TT ..C ... G.G AAT A.C
RF2_MC_003197.fna --- --- --- --- --- --- --- --- --- --- --- --- --- --- --- --- --- ATG T.T ... .TT ..C ... G.G AAT A.C
RF2_MC_006511.fna --- --- --- --- --- --- --- --- --- --- --- --- --- --- --- --- --- ATG T.T ... .TT ..C ... G.G AAT A.C
RF2_MC_006905.fna --- --- --- --- --- --- --- --- --- --- --- --- --- --- --- --- --- ATG T.T ... .TT ..C ... G.G AAT A.C
RF2_MC_008149.fna --- --- --- --- --- --- --- --- --- --- --- --- --- --- --- --- --- ATG T.T ... .TA ..C ... G.A AAA A.C
RF2_MC_004088.fna --- --- --- --- --- --- --- --- --- --- --- --- --- --- --- --- --- ATG T.T ... .TA ..C ... G.A AAA A.C
RF2_MC_008150.fna --- --- --- --- --- --- --- --- --- --- --- --- --- --- --- --- --- ATG T.T ... .TA ..C ... G.A AAA A.C
RF2_MC_005810.fna --- --- --- --- --- --- --- --- --- --- --- --- --- --- --- --- --- ATG T.T ... .TA ..C ... G.A AAA A.C
RF2_MC_006155.fna --- --- --- --- --- --- --- --- --- --- --- --- --- --- --- --- --- ATG T.T ... .TA ..C ... G.A AAA A.C
RF2_MC_003143.fna --- --- --- --- --- --- --- --- --- --- --- --- --- --- --- --- --- ATG T.T ... .TA ..C ... G.A AAA A.C
RF2_MC_004547.fna --- --- --- --- --- --- --- --- --- --- --- --- --- --- --- --- --- ATG T.T ... .TT ... ... G.A AAA A.C
RF2_MC_005126.fna --- --- --- --- --- --- --- --- --- --- --- --- --- --- --- --- --- ATG T.T ... .TT ... ... G.A AAA A.C
RF2_MC_007712.fna --- --- --- --- --- --- --- --- --- --- --- --- --- --- --- --- --- ATG T.T ... .TT ... ... G.A AAA A.C
RF2_MC_007954.fna --- --- --- --- --- --- --- --- --- --- --- --- --- --- --- --- --- ATG T.T ... GT. ... ... G.A AAA TTT
RF2_MC_004347.fna --- --- --- --- --- --- --- --- --- --- --- --- --- --- --- --- --- ATG T.T ... GTT ... ..A G.A AAA TTC
RF2_MC_007481.fna --- --- --- --- --- --- --- --- --- --- --- --- --- --- --- --- --- ATG T.T ... GTG ... ..T G.G ATT A.C
RF2_MC_008228.fna --- --- --- --- --- --- --- --- --- --- --- --- --- --- --- --- --- ATG T.. ... .T. ... ..A ..A TTA A.T
RF2_MC_003910.fna --- --- --- --- --- --- --- --- --- --- --- --- --- --- --- --- --- ATG T.. ... ..A ..C ..T ..A TTA AGT
RF2_MC_006512.fna --- --- --- --- --- --- --- --- --- --- --- --- --- --- --- --- --- ATG T.T ... ..T ..C G.A .C. TA. A.C
RF2_MC_007645.fna --- --- --- --- --- --- --- --- --- --- --- --- --- --- --- --- --- ATG T.A ... GTG ... ..A ..A GTT A.T
RF2_MC_002977.fna --- --- --- --- --- --- --- --- --- --- --- --- --- --- --- --- --- ATG CG. ... CT. ... ..C C.. TA. A.T
RF2_MC_006369.fna --- --- --- --- --- --- --- --- --- --- --- --- --- --- --- --- --- --- C.G ... GTG ... .AA ..T AAT TTA
RF2_MC_002942.fna --- --- --- --- --- --- --- --- --- --- --- --- --- --- --- --- --- ATG C.A ... GTG ... .AA ..T AAT TTA
RF2_MC_006368.fna --- --- --- --- --- --- --- --- --- --- --- --- --- --- --- --- --- ATG C.A ... GTG ... .AA ..T AAT TTA
RF2_MC_007484.fna --- --- --- --- --- --- --- --- --- --- --- --- --- --- --- --- --- --- C.G ... CAA GG. G.C G.A TTG ...
RF2_MC_002947.fna --- --- --- --- --- --- --- --- --- --- --- --- --- --- --- --- --- --- ..G ... .T. C.A ... ... .TG A.C
RF2_MC_008027.fna --- --- --- --- --- --- --- --- --- --- --- --- --- --- --- --- --- --- ..G ... .T. C.A ... ... .TG A.C
RF2_MC_002516.fna --- --- --- --- --- --- --- --- --- --- --- --- --- --- --- --- --- --- ..G ... .T. ..C ... ... .T. A.C
RF2_MC_004578.fna --- --- --- --- --- --- --- --- --- --- --- --- --- --- --- --- --- --- ..G ... .T. ..C ... ... .TA A.C
RF2_MC_005773.fna --- --- --- --- --- --- --- --- --- --- --- --- --- --- --- --- --- --- ..G ... .T. ..C ... ... .TA A.C
RF2_MC_007005.fna --- --- --- --- --- --- --- --- --- --- --- --- --- --- --- --- --- --- ..G ... .T. ..C ... ... .TA A.C
RF2_MC_004129.fna --- --- --- --- --- --- --- --- --- --- --- --- --- --- --- --- --- --- ..G ... .T. ..C ... ... .TG A.C
RF2_MC_007492.fna --- --- --- --- --- --- --- --- --- --- --- --- --- --- --- --- --- --- ..G ... .T. ..C ... ... .TG A.C
RF2_MC_007963.fna --- --- --- --- --- --- --- --- --- --- --- --- --- --- --- --- --- ATG CAA ..G .T. ..C ... ... AA. ..C
RF2_MC_007912.fna --- --- --- --- --- --- --- --- --- --- --- --- --- --- --- --- --- --- ..G ... ... GC. ... C.T ACT A.T
RF2_MC_007520.fna --- --- --- --- --- --- --- --- --- --- --- --- --- --- --- --- --- --- ..G ... TTA ... ..A ..T TA. ACC
RF2_MC_007969.fna --- --- --- --- --- --- --- --- --- --- --- --- --- --- --- --- --- --- ..G ... .T. ... ... TAT .AA G.A
RF2_MC_007204.fna --- --- --- --- --- --- --- --- --- --- --- --- --- --- --- --- --- --- ..G ... .T. ... ... TAT .AA G.A
RF2_MC_005966.fna --- --- --- --- --- --- --- --- --- --- --- --- --- --- --- --- --- --- G.G ... .TT ... ... TAT .TA A.C
RF2_MC_006570.fna --- --- --- --- --- --- --- --- --- --- --- --- --- --- --- --- --- --- ..G ... T.T .TA AAT TAT AAG .TT
RF2_MC_007880.fna --- --- --- --- --- --- --- --- --- --- --- --- --- --- --- --- --- --- ..G ... T.T .TA AAT TAT AAG ATT
RF2_MC_002971.fna --- --- --- --- --- --- --- --- --- --- --- --- --- --- --- --- --- ATG T.A ... .T. ... .TA T.A ATT G.A
RF2_MC_007510.fna --- --- --- --- --- --- --- --- --- --- --- --- --- --- --- ATG GAA GCG GAA CGT CT. ..C G.. ... GAA AGC
RF2_MC_008062.fna --- --- --- --- --- --- --- --- --- --- --- --- --- --- --- ATG GAA GCG GAA CGT CT. ..C G.. ... GAA AGC
RF2_MC_006348.fna --- --- --- --- --- --- --- --- --- --- --- --- --- --- --- ATG GAA GCG GAA CGT CTG ..C G.. ... GAA AGC
RF2_MC_006350.fna --- --- --- --- --- --- --- --- --- --- --- --- --- --- --- ATG GAA GCG GAA CGT CTG ..C G.. ... GAA AGC
RF2_MC_007434.fna --- --- --- --- --- --- --- --- --- --- --- --- --- --- --- ATG GAA GCG GAA CGT CTG ..C G.. ... GAA AGC
RF2_MC_007651.fna --- --- --- --- --- --- --- --- --- --- --- --- --- --- --- ATG GAA GCG GAA CGT CTG ..C G.. ... GAA AGC
RF2_MC_007951.fna --- --- --- --- --- --- --- --- --- --- --- --- --- --- --- ATG GAA GCG GAA CGT CT. ..C G.. ... GAA GCC
RF2_MC_007347.fna --- --- --- --- --- --- --- --- --- --- --- --- --- --- --- ATG GAA GCA GAA CGC CT. ..C G.C ... TC. GGT
RF2_MC_007973.fna --- --- --- --- --- --- --- --- --- --- --- --- --- --- --- ATG GAA GCA GAA CGC CTG ..C G.T ... TC. GGT
RF2_MC_003295.fna --- --- --- --- --- --- --- --- --- --- --- --- --- --- --- ATG GAA GCA GAA CGC CTG ..C G.C ... .AG A.C
RF2_MC_007404.fna --- --- --- --- --- --- --- --- --- --- --- --- --- --- --- ATG GAA GCC GAA AGC CT. ... .A. ... GAA GCC
RF2_MC_002929.fna --- --- --- --- --- --- --- --- --- --- --- --- --- --- --- ATG GAA GCC GAA CGT CAG ..C .A. C.. GT. GCC
RF2_MC_002927.fna --- --- --- --- --- --- --- --- --- --- --- --- --- --- --- ATG GAA GCC GAA CGT CAG ..C .A. C.. GT. GCC
RF2_MC_002928.fna --- --- --- --- --- --- --- --- --- --- --- --- --- --- --- ATG GAA GCC GAA CGT CAG ..C .A. C.. GT. GCC
RF2_MC_007908.fna --- --- --- --- --- --- --- --- --- --- --- --- --- --- --- ATC GAA GCA GAA CGC .T. ..C G.C ... G.. ACC
RF2_MC_007948.fna --- --- --- --- --- --- --- --- --- --- --- --- --- --- --- ATG GAC GCA GAA CGC .TT ..C ATC ... G.. A.C
RF2_MC_006513.fna --- --- --- --- --- --- --- --- --- --- --- --- --- --- --- ATG GAA GCC GAA CGC CT. ..C G.C ... GC. ...
RF2_MC_007298.fna --- --- --- --- --- --- --- --- --- --- --- --- --- --- --- ATG GAA GCC GAA C.C .T. ..C AGC ... TC. A.C
RF2_MC_005085.fna --- --- --- --- --- --- --- --- --- --- --- --- --- --- --- ATT GAA GTT GAA .TT CTG ..C .AA ... GCG GCC
RF2_MC_007614.fna --- --- --- --- --- --- --- --- --- --- --- --- --- --- --- ATG GAA GCA GAA C.C GT. ..C G.T C.. AC. ..C
RF2_MC_004757.fna --- --- --- --- --- --- --- --- --- --- --- --- --- --- --- ATG GAA GCC GAA C.. .T. ... G.A ..G AC. G.A
RF2_MC_007947.fna --- --- --- --- --- --- --- --- --- --- --- --- --- --- --- ATG GAA GCG GAA C.. CT. ... .TT ... GC. ..C
RF2_MC_003112.fna --- --- --- --- --- --- --- --- --- --- --- --- --- --- --- --- --- --- --- --- .T. ..C .A. C.. AA. A.T
RF2_MC_003116.fna --- --- --- --- --- --- --- --- --- --- --- --- --- --- --- --- --- --- --- --- .T. ..C .A. C.. AA. A.T
RF2_MC_002946.fna --- --- --- --- --- --- --- --- --- --- --- --- --- --- --- --- --- --- --- --- .T. ..C .A. C.. AA. A.C
RF2_MC_002745.fna --- --- --- --- --- --- --- --- --- --- --- --- --- --- --- --- --- --- ..G ... TTA TCA GAA ... AAA .GA
RF2_MC_003923.fna --- --- --- --- --- --- --- --- --- --- --- --- --- --- --- --- --- --- ..G ... TTA TCA GAA ... AAA .GA
RF2_MC_002951.fna --- --- --- --- --- --- --- --- --- --- --- --- --- --- --- --- --- --- ..G ... TTA TCA GAA ... AAA .GA
RF2_MC_007622.fna --- --- --- --- --- --- --- --- --- --- --- --- --- --- --- --- --- --- ..G ... TTA TCA GAA ... AAA .GA
RF2_MC_007795.fna --- --- --- --- --- --- --- --- --- --- --- --- --- --- --- --- --- --- ..G ... TTA TCA GAA ... AAA .GA
RF2_MC_002758.fna --- --- --- --- --- --- --- --- --- --- --- --- --- --- --- --- --- --- ..G ... TTA TCA GAA ... AAA .GA
RF2_MC_007793.fna --- --- --- --- --- --- --- --- --- --- --- --- --- --- --- --- --- --- ..G ... TTA TCA GAA ... AAA .GA
RF2_MC_002953.fna --- --- --- --- --- --- --- --- --- --- --- --- --- --- --- --- --- --- ..G ... TTA TCA GAA ... AAA .GA
RF2_MC_002952.fna --- --- --- --- --- --- --- --- --- --- --- --- --- --- --- --- --- --- ..G ... TTA TCA GAA ... AAA .GA
RF2_MC_007168.fna --- --- --- --- --- --- --- --- --- --- --- --- --- --- --- --- --- --- ..G ... TTA TC. GAA ... AAG .GA
RF2_MC_004461.fna --- --- --- --- --- --- --- --- --- --- --- --- --- --- --- --- --- --- ..G ... CTA TC. GA. ..T AAA AGA
RF2_MC_002976.fna --- --- --- --- --- --- --- --- --- --- --- --- --- --- --- --- --- --- ..G ... CTA TC. GA. ..T AAA AGA
RF2_MC_007350.fna --- --- --- --- --- --- --- --- --- --- --- --- --- --- --- --- --- --- ..G ... TTG TCA GA. ..A AAA .GT
RF2_MC_005957.fna --- --- --- --- --- --- --- --- --- --- --- --- --- --- --- --- --- --- ..G ... TTA GTA GAA ..T A.A ...
RF2_MC_003909.fna --- --- --- --- --- --- --- --- --- --- --- --- --- --- --- --- --- --- ..G ... TTA GTA GAA ..T A.A ...
RF2_MC_006274.fna --- --- --- --- --- --- --- --- --- --- --- --- --- --- --- --- --- --- ..G ... TTA GTA GAA ..T A.A ...
RF2_MC_004722.fna --- --- --- --- --- --- --- --- --- --- --- --- --- --- --- --- --- --- ..G ... TTA GTA GAA ..T A.A ...
RF2_MC_005945.fna --- --- --- --- --- --- --- --- --- --- --- --- --- --- --- --- --- --- ..G ... TTA GTA GAA ..T A.A ...
RF2_MC_007530.fna --- --- --- --- --- --- --- --- --- --- --- --- --- --- --- --- --- --- ..G ... TTA GTA GAA ..T A.A ...
RF2_MC_003997.fna --- --- --- --- --- --- --- --- --- --- --- --- --- --- --- --- --- --- ..G ... TTA GTA GAA ..T A.A ...
RF2_MC_006270.fna --- --- --- --- --- --- --- --- --- --- --- --- --- --- --- --- --- --- ..G ... TTG GCA GAA ... A.A ...
RF2_MC_006322.fna --- --- --- --- --- --- --- --- --- --- --- --- --- --- --- --- --- --- ..G ... TTG GCA GAA ... A.A ...
RF2_MC_000964.fna --- --- --- --- --- --- --- --- --- --- --- --- --- --- --- --- --- --- ..G ... TTA TCA GAA ..T A.A GCA
RF2_MC_002570.fna --- --- --- --- --- --- --- --- --- --- --- --- --- --- --- --- --- --- ..G ... TTA GTG GAA G.A AAG ..A
RF2_MC_006510.fna --- --- --- --- --- --- --- --- --- --- --- --- --- --- --- --- --- --- ... ..T TTG GTG GAA ... AAG ..A
RF2_MC_006582.fna --- --- --- --- --- --- --- --- --- --- --- --- --- --- --- --- --- --- ..G ..C .TG .CA GAA ..G AAG ..A
RF2_MC_004193.fna --- --- --- --- --- --- --- --- --- --- --- --- --- --- --- --- --- --- G.G ... TTA .CG GA. ..T A.A ..A
RF2_MC_003210.fna --- --- --- --- --- --- --- --- --- --- --- --- --- --- --- --- --- --- ..G ... TTA GCA GAA ..T ..T A.T
RF2_MC_002973.fna --- --- --- --- --- --- --- --- --- --- --- --- --- --- --- --- --- --- ..G ... TTA GCA GAA ..T ..T A.T
RF2_MC_003212.fna --- --- --- --- --- --- --- --- --- --- --- --- --- --- --- --- --- --- ..G ... TTA GCA GAA ..T ..T A.T
RF2_MC_003485.fna --- --- --- --- --- --- --- --- --- --- --- --- --- --- --- --- --- --- ..G ... GTG GC. GAA ..T ... ..A
RF2_MC_006086.fna --- --- --- --- --- --- --- --- --- --- --- --- --- --- --- --- --- --- ..G ... GTG GC. GAA ..T ... ..A
RF2_MC_008021.fna --- --- --- --- --- --- --- --- --- --- --- --- --- --- --- --- --- --- ..G ... GTG GC. GAA ..T ... ..A
RF2_MC_008023.fna --- --- --- --- --- --- --- --- --- --- --- --- --- --- --- --- --- --- ..G ... GTG GC. GAA ..T ... ..A
RF2_MC_008022.fna --- --- --- --- --- --- --- --- --- --- --- --- --- --- --- --- --- --- ..G ... GTG GC. GAA ..T ... ..A
RF2_MC_008024.fna --- --- --- --- --- --- --- --- --- --- --- --- --- --- --- --- --- --- ..G ... GTG GC. GAA ..T ... ..A
RF2_MC_007296.fna --- --- --- --- --- --- --- --- --- --- --- --- --- --- --- --- --- --- ..G ... GTG GC. GAA ..T ... ..A
RF2_MC_007297.fna --- --- --- --- --- --- --- --- --- --- --- --- --- --- --- --- --- --- ..G ... GTG GC. GAA ..T ... ..A
RF2_MC_002737.fna --- --- --- --- --- --- --- --- --- --- --- --- --- --- --- --- --- --- ..G ... GTG GC. GAA ..T ... ..A
RF2_MC_004116.fna --- --- --- --- --- --- --- --- --- --- --- --- --- --- --- --- --- --- ..G ... GTG GC. GAA ..T ... ..A
RF2_MC_007432.fna --- --- --- --- --- --- --- --- --- --- --- --- --- --- --- --- --- --- ..G ... GTG GC. GAA ..T ... ..A
RF2_MC_004368.fna --- --- --- --- --- --- --- --- --- --- --- --- --- --- --- --- --- --- ..G ... GTG GC. GAA ..T ... ..A
RF2_MC_004606.fna --- --- --- --- --- --- --- --- --- --- --- --- --- --- --- --- --- --- ..G ... GTG GC. GAA ..T ... ..A
RF2_MC_004070.fna --- --- --- --- --- --- --- --- --- --- --- --- --- --- --- --- --- --- ..G ... GTG GC. GAA ..T ... ..A
RF2_MC_004350.fna --- --- --- --- --- --- --- --- --- --- --- --- --- --- --- --- --- --- ..G ..T .TG GCA GAA ..T ... ..A
RF2_MC_006449.fna --- --- --- --- --- --- --- --- --- --- --- --- --- --- --- --- --- --- ..G ... GTG GCA GAA ..T ... ..A
RF2_MC_006448.fna --- --- --- --- --- --- --- --- --- --- --- --- --- --- --- --- --- --- ..G ... GTG GCA GAA ..T ... ..A
RF2_MC_003098.fna --- --- --- --- --- --- --- --- --- --- --- --- --- --- --- --- --- --- ..G ..C .TT TCA GTA ..T ..T ...
RF2_MC_003028.fna --- --- --- --- --- --- --- --- --- --- --- --- --- --- --- --- --- --- ..G ..C .TT TCA GTA ..T ..T ...
RF2_MC_002662.fna --- --- --- --- --- --- --- --- --- --- --- --- --- --- --- --- --- --- --- --- --- --- --- ..T A.A A.T
RF2_MC_007929.fna --- --- --- --- --- --- --- --- --- --- --- --- --- --- --- --- TTG AAC T.A ... TTA .G. GAA TAT AAG A.A
RF2_MC_004567.fna --- --- --- --- --- --- --- --- --- --- --- --- --- --- --- --- --- --- G.G ... TTA .G. GAA TAT AAA ..C
RF2_MC_007576.fna --- --- --- --- --- --- --- --- --- --- --- --- --- --- --- --- --- --- ..G ... TTA .G. GAA GCA A.A ..T
RF2_MC_004668.fna --- --- --- --- --- --- --- --- --- --- --- --- --- --- --- --- --- --- T.G ... .A. CCA GAA ..T ..T ACA
RF2_MC_008054.fna --- --- --- --- --- --- --- --- --- --- --- --- --- --- --- --- --- --- ..G ... .T. .G. GAA ..T .AA A.T
RF2_MC_006814.fna --- --- --- --- --- --- --- --- --- --- --- --- --- --- --- --- --- --- ..G ... .TT .G. GAA ..T .AA A.T
RF2_MC_005362.fna --- --- --- --- --- --- --- --- --- --- --- --- --- --- --- --- --- --- ..G ..G .TT .G. GAA ..T .AA GCA
RF2_MC_007907.fna --- --- --- --- --- --- --- --- --- --- --- --- --- --- --- --- --- --- --- .TG .TA TT. GAA TGG AAA A.A
RF2_MC_007644.fna --- --- --- --- --- --- --- --- --- --- --- --- --- --- --- --- --- --- --- ATG TTA C.G GAC TAT AAA GGC
RF2_MC_007503.fna --- --- --- --- --- --- --- --- --- --- --- --- --- --- --- --- --- --- --- ATG TTA .T. GA. C.G AAA AGA
RF2_MC_003366.fna --- --- --- --- --- --- --- --- --- --- --- --- --- --- --- --- --- --- ..G ... CTT G.A AAT CAA TTA TCA
RF2_MC_004557.fna --- --- --- --- --- --- --- --- --- --- --- --- --- --- --- --- --- --- --- --- --- --- --- --- --- ---
RF2_MC_003030.fna --- --- --- --- --- --- --- --- --- --- --- --- --- --- --- --- --- --- ..A A.G .TT G.A GAA GCA GCT TCT
RF2_MC_003869.fna --- --- --- --- --- --- --- --- --- --- --- --- --- --- --- --- --- --- --- TTG CTG C.G GAT TA. A.G GCA
RF2_MC_003454.fna --- --- --- --- --- --- --- --- --- --- --- --- --- --- --- --- --- --- ..G ..T .TA TTA GAA ..T AAA AGA
RF2_MC_002936.fna --- --- --- --- --- --- --- --- --- --- --- --- --- --- --- --- --- --- --- --- --- --- --- --- --- ---
RF2_MC_007356.fna --- --- --- --- --- --- --- --- --- --- --- --- --- --- --- --- --- --- --- --- --- --- --- --- --- ---
RF2_MC_006177.fna --- --- --- --- --- --- --- --- --- --- --- --- --- --- --- --- --- --- --- ATG TA. G.C GAA C.G AC. .GC
RF2_MC_000853.fna --- --- --- --- --- --- --- --- --- --- --- --- --- --- --- --- --- --- --- ATC .GT TTC GAA .C. AAA ACC
RF2_MC_000918.fna --- --- --- --- --- --- --- --- --- --- --- --- --- --- --- --- --- --- --- --- .TG GTA GA. T.A AAG GGT
RF2_MC_007516.fna --- --- --- --- --- --- --- --- --- --- --- --- --- --- --- --- --- --- C.G ..T CT. .CC GAC T.. AAA .GC
RF2_MC_005070.fna --- --- --- --- --- --- --- --- --- --- --- --- --- --- --- --- --- --- C.G ..T CT. .CC GAC T.. AAG .GC
RF2_MC_007513.fna --- --- --- --- --- --- --- --- --- --- --- --- --- --- --- --- --- --- C.G ..T CT. .CC GAC T.. AAA .GC
RF2_MC_005071.fna --- --- --- --- --- --- --- --- --- --- --- --- --- --- --- --- --- --- C.G ..C CT. .CC GAC T.. AAA .GC
RF2_MC_005042.fna --- --- --- --- --- --- --- --- --- --- --- --- --- --- --- --- --- GTG CAG ..T CTT .CA GAA T.T AAA AGA
RF2_MC_007335.fna --- --- --- --- --- --- --- --- --- --- --- --- --- --- --- --- --- TTG CAA ..C CTG .C. GAT T.T AAA AGA
RF2_MC_007577.fna --- --- --- --- --- --- --- --- --- --- --- --- --- --- --- --- --- --- ..A ..T .TT .CA GAT T.. AAA A.A
RF2_MC_005072.fna --- --- --- --- --- --- --- --- --- --- --- --- --- --- --- --- --- --- ..A ..T .TA .CA GAA T.T AAA A.A
RF2_MC_003272.fna --- --- --- --- --- --- --- --- --- --- --- --- --- --- --- --- --- --- ..G ... GTT TTA GAA C.G AAA .GC
RF2_MC_007413.fna --- --- --- --- --- --- --- --- --- --- --- --- --- --- --- --- --- --- ..G ... GTT TTA GAA C.G AAA .GC
RF2_MC_000911.fna --- --- --- --- --- --- --- --- --- --- --- --- --- --- --- --- --- ATC .C. ... TTA .CA GAC C.G AAA AGA
RF2_MC_007604.fna --- --- --- --- --- --- --- --- --- --- --- --- --- --- --- --- --- --- ..G ..C ..G CT. GA. ..T AAA .GT
RF2_MC_006576.fna --- --- --- --- --- --- --- --- --- --- --- --- --- --- --- --- --- --- ..G ..C ..G CT. GA. ..T AAA .GT
RF2_MC_004113.fna --- --- --- --- --- --- --- --- --- --- --- --- --- --- --- --- --- ATG .CT ..T TTA .GC A.C C.T AAA .GC
RF2_MC_005125.fna --- --- --- --- --- --- --- --- --- ATG GAC ACC GTC GAG AGC AAA GCC GGG CG. ..C G.. GCC .A. ... AAG .GT
RF2_MC_007775.fna --- --- --- --- --- --- --- --- --- --- --- --- --- --- --- --- --- --- ..G ... CTG GCC GAT C.G A.A .GC
RF2_MC_007776.fna --- --- --- --- --- --- --- --- --- --- --- --- --- --- --- --- --- --- ..G ... CTT GCC GAT C.A A.A .GC
RF2_MC_003228.fna --- --- --- --- --- --- --- --- --- --- --- --- --- --- --- --- --- --- --- --- --- .TG ATT .CT ATT G.A
RF2_MC_006347.fna --- --- --- --- --- --- --- --- --- --- --- --- --- --- --- --- --- --- --- --- --- .TG ATT .CT ATT G.A
RF2_MC_004663.fna --- --- --- --- --- --- --- --- --- --- --- --- --- --- --- --- --- --- --- --- --- .TG ATT .CT ATT G.A
RF2_MC_002950.fna --- --- --- --- --- --- --- --- --- --- --- --- --- --- --- --- --- --- --- --- --- .TG ATT .CT ATA G.C
RF2_MC_007677.fna --- --- --- --- --- --- --- --- --- --- --- --- --- --- --- --- --- --- --- ATG .AG TCG TAC TCG GA. G..
RF2_MC_007514.fna --- --- --- --- --- --- --- --- --- --- --- --- --- --- --- --- --- --- --- ATG TTT G.A ..A CAA AAG G.A
RF2_MC_007512.fna --- --- --- --- --- --- --- --- --- --- --- --- --- --- --- --- --- --- --- ATG TTT G.A ..A CAA AAA G.A
RF2_MC_002932.fna --- --- --- --- --- --- --- --- --- --- --- --- --- --- --- --- --- --- --- ATG TTT G.C G.C GAA AAA G.T
RF2_MC_002939.fna --- --- --- --- --- --- --- --- --- --- --- --- --- --- --- --- --- --- --- ATG TT. .GA GAA GAA GTT GCA
RF2_MC_007517.fna --- --- --- --- --- --- --- --- --- --- --- --- --- --- --- --- --- --- --- ATG TT. .GA GAA GAA GTA GCC
RF2_MC_007498.fna --- --- --- --- --- --- --- --- --- --- --- --- --- --- --- --- --- --- --- ATG TAT CG. GAA G.T AAT G.A
RF2_MC_007759.fna --- --- --- --- --- --- --- --- --- --- --- --- --- --- --- --- --- --- --- ATG .TT G.A GAT T.A .C. GCA
RF2_MC_006138.fna --- --- --- --- --- --- --- --- --- --- --- --- --- --- --- --- ATT GAT GAT .G. G.A GCG GTC TCT AAA ..A
RF2_MC_007760.fna --- --- --- --- --- --- --- --- --- --- --- --- --- --- --- --- --- --- --- ATG G.T TCC ..C .C. GC. G..
RF2_MC_008095.fna --- --- --- --- --- --- --- --- --- --- --- --- --- --- --- --- --- --- --- ATG G.G ..C GAT TCG ATG G..
RF2_MC_005363.fna --- --- --- --- --- --- --- --- --- --- --- --- --- --- --- --- ATC GTT .CT ... G.. TC. GAA ..A AAA AGC
RF2_MC_008148.fna --- --- --- --- --- --- --- --- --- --- --- --- --- --- --- --- --- --- --- --- --- --- --- C.G A.G G..
RF2_MC_002491.fna --- --- --- --- --- --- --- --- --- --- --- --- --- --- --- --- --- --- --- ATG CAG G.A AAT T.A GA. A..
RF2_MC_005043.fna --- --- --- --- --- --- --- --- --- --- --- --- --- --- --- --- --- --- --- ATG CAG G.A AAT T.A GA. A..
RF2_MC_000922.fna --- --- --- --- --- --- --- --- --- --- --- --- --- --- --- --- --- --- --- ATG CAG G.A AAT T.A GA. A..
RF2_MC_002179.fna --- --- --- --- --- --- --- --- --- --- --- --- --- --- --- --- --- --- --- ATG CAG G.A AAT T.A GA. A..
RF2_MC_003361.fna --- --- --- --- --- --- --- --- --- --- --- --- --- --- --- --- --- --- --- ATG CA. G.A AGT T.A GAT A.A
RF2_MC_004552.fna --- --- --- --- --- --- --- --- --- --- --- --- --- --- --- --- --- --- --- ATG CAT G.A AGT T.A GAT A.A
RF2_MC_007899.fna --- --- --- --- --- --- --- --- --- --- --- --- --- --- --- --- --- --- --- ATG CA. G.A AAT T.A GA. A.A
RF2_MC_000117.fna --- --- --- --- --- --- --- --- --- --- --- --- --- --- --- --- --- --- --- ATG CAT G.G AAT T.T GA. A.A
RF2_MC_007429.fna --- --- --- --- --- --- --- --- --- --- --- --- --- --- --- --- --- --- --- ATG CAT G.G AAT T.T GA. A.A
RF2_MC_002620.fna --- --- --- --- --- --- --- --- --- --- --- --- --- --- --- --- --- --- --- ATG CA. G.G AAT T.T GAT A.A
RF2_MC_005861.fna --- --- --- --- --- --- --- --- --- --- --- --- --- --- --- --- --- --- --- ATG .AT ... GAA GCT GAA TT.
RF2_MC_001318.fna --- --- --- --- --- --- --- --- --- --- --- --- --- --- --- --- --- --- --- CG. GAA .TA AAA ..G AAA G.A
RF2_MC_006156.fna --- --- --- --- --- --- --- --- --- --- --- --- --- --- --- --- --- --- --- CG. GAA .TA AAA ..G AAA G.A
RF2_MC_002967.fna --- --- GTG GAG GAG GGT GCT TGT ACG CCC GCC TGC AAA AAA GTT GGA GAA TTA .A. CTT .TG G.A GAC TAT A.A TCA
RF2_MC_000919.fna --- --- --- --- --- --- --- --- --- --- --- --- --- --- --- --- --- --- ..G ... .T. G.A GAA T.T G.T .CA
RF2_MC_005027.fna --- --- --- --- --- --- --- --- --- --- --- --- --- --- --- --- --- --- --- ATG GA. GC. GAA T.A ACA ..A
RF2_MC_007716.fna --- --- --- --- --- --- --- --- --- --- --- --- --- --- --- --- --- --- --- --- --- --- --- ..T AAT ..A
RF2_MC_005303.fna --- --- --- --- --- --- --- --- --- --- --- --- --- --- --- --- --- --- --- --- --- --- --- ..T AAT ..A
RF2_MC_004342.fna --- --- --- --- --- --- --- --- --- --- --- --- --- --- --- ATG GAA GTT .AA TCG G.A ..A GAA C.. AAA AGA
RF2_MC_005823.fna --- --- --- --- --- --- --- --- --- --- --- --- --- --- --- ATG GAA GTT .AA TCG G.A ..A GAA C.. AAA AGA
RF2_MC_003103.fna --- --- --- --- --- --- --- --- --- --- --- --- --- --- --- --- --- --- --- ATG CGA GC. GAA ..A GAA A.T
RF2_MC_007109.fna --- --- --- --- --- --- --- --- --- --- --- --- --- --- --- --- --- --- --- ATG .GA GCC GAA ..A GAA A.T
RF2_MC_007940.fna --- --- --- --- --- --- --- --- --- --- --- --- --- --- --- --- --- --- --- ATG CGA GCG GAA ..A GAG A.T
RF2_MC_006142.fna --- --- --- --- --- --- --- --- --- --- --- --- --- --- --- --- --- --- --- ATG CGA GCC GGA ..A GAA A.C
RF2_MC_000963.fna --- --- --- --- --- --- --- --- --- --- --- --- --- --- --- --- --- --- --- ATG CGA GC. GAA ..A GAA A.C
RF2_MC_007778.fna --- --- --- --- --- --- --- --- --- --- --- --- --- --- --- --- --- --- --- ATG CG. GCA GAA ... GAA .GC
RF2_MC_007958.fna --- --- --- --- --- --- --- --- --- --- --- --- --- --- --- --- --- --- --- ATG CG. GCA GAA ... GAA .GC
RF2_MC_005296.fna --- --- --- --- --- --- --- --- --- --- --- --- --- --- --- --- --- --- --- ATG CG. GCA GAA ... GAA .GC
RF2_MC_007925.fna --- --- --- --- --- --- --- --- --- --- --- --- --- --- --- --- --- --- --- ATG CG. GC. GAA ... GAA AGA
RF2_MC_004463.fna --- --- --- --- --- --- --- --- --- --- --- --- --- --- --- --- --- --- --- ATG CG. GCC GAA ... GAA .G.
RF2_MC_007406.fna --- --- --- --- --- --- --- --- --- --- --- --- --- --- --- --- --- --- --- ATG CG. GC. GAA ... GAA AGA
RF2_MC_007964.fna --- --- --- --- --- --- --- --- --- --- --- --- --- --- --- --- --- --- --- ATG CG. GC. GAA ... GAA AGA
RF2_MC_003062.fna --- --- --- --- --- --- --- --- --- --- --- --- --- --- --- --- --- --- --- ATG CG. ... GAA ... GTG A.C
RF2_MC_003304.fna --- --- --- --- --- --- --- --- --- --- --- --- --- --- --- --- --- --- --- ATG CG. ... GAA ... GTG A.C
RF2_MC_007761.fna --- --- --- --- --- --- --- --- --- --- --- --- --- --- --- --- --- --- --- ATG CGA GCC GAA ... GAA A.C
RF2_MC_003047.fna --- --- --- --- --- --- --- --- --- --- --- --- --- --- --- --- --- --- --- ATG CG. .GC GAA ... GAG A.C
RF2_MC_002678.fna --- --- --- --- --- --- --- --- --- --- --- --- --- --- --- --- --- --- --- ATG CG. GCG GAA .CG .AG A.T
RF2_MC_003317.fna --- --- --- --- --- --- --- --- --- --- --- --- --- --- --- --- --- --- --- ATG CG. GCG GAA ... GAG AC.
RF2_MC_007618.fna --- --- --- --- --- --- --- --- --- --- --- --- --- --- --- --- --- --- --- ATG CG. GCG GAA ... GAG AC.
RF2_MC_006932.fna --- --- --- --- --- --- --- --- --- --- --- --- --- --- --- --- --- --- --- ATG CG. GCG GAA ... GAG AC.
RF2_MC_004310.fna --- --- --- --- --- --- --- --- --- --- --- --- --- --- --- --- --- --- --- ATG CG. GCG GAA ... GAG AC.
RF2_MC_005956.fna --- --- --- --- --- --- --- --- --- --- --- --- --- --- --- --- --- --- --- ATG CGA GCG GAA ..A GAA ACA
RF2_MC_005955.fna --- --- --- --- --- --- --- --- --- --- --- --- --- --- --- --- --- --- --- ATG CGA GCA GA. ..A GAA ACA
RF2_MC_002696.fna --- --- --- --- --- --- --- --- --- --- --- --- --- --- --- --- --- --- --- ATG CGA CCG GAT G.. GAG GCC
RF2_MC_007626.fna --- --- --- --- --- --- --- --- --- --- --- --- --- --- --- --- --- --- --- --- --- --- --- ... GAG GC.
RF2_MC_007643.fna --- --- --- --- --- --- --- --- --- --- --- --- --- --- --- --- --- --- --- ATG CGT GCG GAA .A. .AA GCT
RF2_MC_006677.fna --- --- --- --- --- --- --- --- --- --- --- --- --- --- --- --- --- --- --- ATG T.G GCC GAA .C. GAG GCC
RF2_MC_007794.fna --- --- --- --- --- --- --- --- --- --- --- --- --- --- --- --- --- --- --- ATG CGT GCC GAA GGG .AG GCC
RF2_MC_008048.fna --- --- --- --- --- --- --- --- --- --- --- --- --- --- --- --- --- --- --- ATG CG. GCC GAA GCG .TG G.T
RF2_MC_007722.fna --- --- --- --- --- --- --- --- --- --- --- --- --- --- --- --- --- --- --- ATG CGT GCC GAA GGG .AG GCC
RF2_MC_006526.fna --- --- --- --- --- --- --- --- --- --- --- --- --- --- --- --- --- --- --- ATG CG. GCC GAA GCG .AA GCC
RF2_MC_008044.fna --- --- --- --- --- --- --- --- --- --- --- --- --- --- --- --- --- --- --- --- --- --- --- ... .AG ACC
RF2_MC_003911.fna --- --- --- --- --- --- --- --- --- --- --- --- --- --- --- --- --- --- --- --- --- --- --- ... .AG A.C
RF2_MC_007802.fna --- --- --- --- --- --- --- --- --- --- --- --- --- --- --- --- --- --- --- ATG CGG GCC GA. .CA .AA GCC
RF2_MC_007493.fna --- --- --- --- --- --- --- --- --- --- --- --- --- --- --- --- --- --- --- ATG CG. .CC GA. .C. .AG A.C
RF2_MC_006832.fna --- --- --- --- --- --- --- --- --- --- --- --- --- --- --- --- --- ATG G.A ACT .AA TC. TAT ..T GA. G.A
RF2_MC_006831.fna --- --- --- --- --- --- --- --- --- --- --- --- --- --- --- --- --- ATG G.A ACT .AA TC. TAT ..T GA. G.A
RF2_MC_005295.fna --- --- --- --- --- --- --- --- --- --- --- --- --- --- --- --- --- ATG G.A ACT .AA TC. TAT ..T GA. G.A
RF2_MC_007799.fna --- --- --- --- --- --- --- --- --- --- --- --- --- --- --- --- --- --- ... ACG .AA TCC TAT GCT GAT G.A
RF2_MC_007354.fna --- --- --- --- --- --- --- --- --- --- --- --- --- --- --- --- --- --- ..A AC. .AA TCC TAT GCT GAT G.A
RF2_MC_007797.fna --- --- --- --- --- --- --- --- --- --- --- --- --- --- --- --- --- ATG CAT .GC .GG TCG GTA ..T TTA G.A
RF2_MC_004842.fna --- --- --- --- --- --- --- --- --- --- --- --- --- --- --- --- --- --- --- --- --- --- --- --- --- ---
RF2_MC_002978.fna --- --- --- --- --- --- --- --- --- --- --- --- --- --- --- --- --- ATG .AA ACT TAT CCA GAA ..T .TT G.A
RF2_MC_006833.fna --- --- --- --- --- --- --- --- --- --- --- --- --- --- --- --- --- ATG .AA ACC TAT CTA GA. ..T .TT G..
RF2_MC_007798.fna --- --- --- --- --- --- --- --- --- --- --- --- --- --- --- --- --- --- --- ATG GAT TT. GAA .CA .AA GTA
RF2_MC_004061.fna --- --- --- --- --- --- --- --- --- --- --- --- --- --- --- --- --- --- ..G ... .TT ... ATA ..A ACA A.T
RF2_MC_002528.fna --- --- --- --- --- --- --- --- --- --- --- --- --- --- --- --- --- --- ..A ... .AT ... AT. .CT ACA A.T
RF2_MC_007984.fna --- --- --- --- --- --- --- --- --- --- --- --- --- --- --- --- --- ATG .AT ... .TT ... AAT ..T AAA A.T
RF2_MC_004545.fna --- --- --- --- --- --- --- --- --- --- --- --- --- --- --- --- ATG TTT .AA A.T .AT ... ATA ..T AAT G.T
RF2_MC_005061.fna --- --- --- --- --- --- --- --- --- --- --- --- --- --- --- --- --- --- ..T A.. .TA T.. GA. ..T .AA ..A
RF2_MC_007292.fna --- --- --- --- --- --- --- --- --- --- --- --- --- --- --- --- --- --- --- --- --- --- --- ..A GAA T.T
RF2_MC_004344.fna --- --- --- --- --- --- --- --- --- --- --- --- --- --- --- --- --- --- --- --- --- --- ATT T.. TTT A.C
RF2_MC_007205.fna --- --- --- --- --- --- --- --- --- --- --- --- --- --- --- --- --- --- --- ATG GA. ..C GAA TAT TTA A.T
RF2_MC_008086.fna --- --- --- --- --- --- --- --- --- --- --- --- --- --- --- --- --- --- G.G ..T .A. T.C A.C TAT A.. G.A
RF2_MC_000921.fna --- --- --- --- --- --- --- --- --- --- --- --- --- --- --- --- --- --- G.G ..T .AT T.C A.C TAT A.. G.A
RF2_MC_000915.fna --- --- --- --- --- --- --- --- --- --- --- --- --- --- --- --- --- --- G.G ..T .A. T.C A.C TAT A.. G.A
RF2_MC_008229.fna --- --- --- --- --- --- --- --- --- --- --- --- --- --- --- --- --- --- G.G ..T .A. T.C A.T TAT A.. G.A
RF2_MC_004917.fna --- --- --- --- --- --- --- --- --- --- --- --- --- --- --- --- --- --- ..G ..T T.T T.. GAA TAT G.T G..
RF2_MC_005090.fna --- --- --- --- --- --- --- --- --- --- --- --- --- --- --- --- --- --- T.G ..T .GT T.. GAA TAT G.G G.A
RF2_MC_003912.fna --- --- --- --- --- --- --- --- --- --- --- --- --- --- --- --- --- --- ..G ..T .AT T.C GAA T.T A.. G.A
RF2_MC_002163.fna --- --- --- --- --- --- --- --- --- --- --- --- --- --- --- --- --- --- ..G ..T .AT T.C GAA T.T A.. G.A
RF2_MC_007575.fna --- --- --- --- --- --- --- --- --- --- --- --- --- --- --- --- --- --- ..G ..T .A. T.C GAA TAT ACA G.A
RF2_MC_002937.fna --- --- --- --- --- --- --- --- --- --- --- --- --- --- --- --- --- ATG C.. C.C CTA CCC GAA T.G ..T ACA
RF2_MC_007519.fna --- --- --- --- --- --- --- --- --- --- --- --- --- --- --- --- --- ATG C.T C.. CTT TCC GAA C.. ..T TCC
RF2_MC_008011.fna --- --- --- --- --- --- --- --- --- --- --- --- --- --- --- --- --- --- ..T C.G TTT CC. GA. T.A AAG GCA
RF2_MC_003155.fna --- --- --- --- --- --- --- --- --- --- --- --- --- --- --- --- --- --- G.G .C. GT. GTC GAT G.A TC. G.A
RF2_MC_003888.fna --- --- --- --- --- --- --- --- --- --- --- --- --- --- --- --- --- --- G.G .C. GT. GTC GAT G.A TC. G.A
RF2_MC_007333.fna --- --- --- --- --- --- --- --- --- --- --- --- --- --- --- --- --- --- G.G .C. GAA CTA GAC CC. GCA G..
RF2_MC_006085.fna --- --- --- --- --- --- --- --- --- --- --- --- --- --- --- --- --- --- --- --- TTG GTA GAC C.T .AG ...
RF2_MC_003450.fna --- --- --- --- --- --- --- --- --- --- --- --- --- --- --- --- --- --- --- ATG CGT CCC GAA T.T TCT GCA
RF2_MC_006958.fna --- --- --- --- --- --- --- --- --- --- --- --- --- --- --- --- --- --- --- ATG CGT CCC GAA T.T TCT GCA
RF2_MC_004369.fna --- --- --- --- --- --- --- --- --- --- --- --- --- --- --- --- --- --- --- --- --- --- --- ... TCT GCA
RF2_MC_002935.fna --- --- --- --- --- --- --- --- --- --- --- --- --- --- --- --- --- --- --- ATG CGA CCG GAA .CT .AA TCT
RF2_MC_007164.fna --- --- --- --- --- --- --- --- --- --- --- --- --- --- --- --- --- --- --- ATG CAA CCG GAA G.T TCT GCA
RF2_MC_000962.fna --- --- --- --- --- --- --- --- --- --- --- --- --- --- --- --- --- --- --- .TG GA. CCC GAC CGT .AA GCC
RF2_MC_002945.fna --- --- --- --- --- --- --- --- --- --- --- --- --- --- --- --- --- --- --- .TG GA. CCC GAC CGT .AA GCC
RF2_MC_002755.fna --- --- --- --- --- --- --- --- --- --- --- --- --- --- --- --- --- --- --- .TG GA. CCC GAC CGT .AA GCC
RF2_MC_002944.fna --- --- --- --- --- --- --- --- --- --- --- --- --- --- --- --- --- --- --- .TG GAA CCC GAC CGT .AA GCC
RF2_MC_002677.fna --- --- --- --- --- --- --- --- --- --- --- --- --- --- --- --- --- --- --- .TG GAA CC. GAC CGA .AA ACC
RF2_MC_008146.fna --- --- --- --- --- --- --- --- --- --- --- --- --- --- --- --- --- --- --- .TG GAT CC. GAC CGT .AA GCC
RF2_MC_006361.fna --- --- --- --- --- --- --- --- --- --- --- --- --- --- --- --- --- --- --- .TG CAT CC. GAC G.T TC. GCT
RF2_MC_007777.fna --- --- --- --- --- --- --- --- --- --- --- --- --- --- --- --- --- --- --- --- --- --- --- C.G TC. G..
RF2_MC_006087.fna --- --- --- --- --- --- --- --- --- --- --- --- --- --- --- --- --- --- --- ATT GAA CTC GAC C.. AC. GC.
RF2_MC_004307.fna --- --- --- --- --- --- --- --- --- --- --- --- --- --- --- --- --- --- ..G .C. GAA TT. GAC T.T AC. ...
RF2_MC_004551.fna --- --- --- --- --- --- --- --- --- --- --- --- --- --- --- --- --- --- --- --- .TT .CC GAA C.T TTT G.T
RF2_MC_004572.fna --- --- --- --- --- --- --- --- --- --- --- --- --- --- --- --- --- --- --- --- .TT .CC GAA C.T TTT G.T
RF2_MC_006461.fna --- --- --- --- --- --- --- --- --- --- --- --- --- --- --- --- --- --- --- --- --- --- --- --- --- AT.
RF2_MC_005835.fna --- --- --- --- --- --- --- --- --- --- --- --- --- --- --- --- --- --- --- --- --- --- --- --- --- AT.
RF2_MC_001263.fna --- --- --- TTG GCA CAG TCC GCA CCC CGC CCA ACG GGT TAC GCC TAC GAA CAC .GG CCG CG. GGA AA. GAG ACA .GC
RF2_MC_008025.fna ATG CAG CGC CTC ACC CTA TAC TCC CCT ACA GCA GAT GCC CGC GCC CCG CTC AAC GGG AG. .A. GCG GAA GGG A.A ..C
RF1_MC_002758.fna --- --- --- --- --- --- --- --- --- --- --- --- --- --- --- --- --- --- --- --- --- --- --- --- --- ---
RF1_MC_007793.fna --- --- --- --- --- --- --- --- --- --- --- --- --- --- --- --- --- --- --- --- --- --- --- --- --- ---
RF1_MC_002953.fna --- --- --- --- --- --- --- --- --- --- --- --- --- --- --- --- --- --- --- --- --- --- --- --- --- ---
RF1_MC_002951.fna --- --- --- --- --- --- --- --- --- --- --- --- --- --- --- --- --- --- --- --- --- --- --- --- --- ---
RF1_MC_002745.fna --- --- --- --- --- --- --- --- --- --- --- --- --- --- --- --- --- --- --- --- --- --- --- --- --- ---
RF1_MC_007795.fna --- --- --- --- --- --- --- --- --- --- --- --- --- --- --- --- --- --- --- --- --- --- --- --- --- ---
RF1_MC_003923.fna --- --- --- --- --- --- --- --- --- --- --- --- --- --- --- --- --- --- --- --- --- --- --- --- --- ---
RF1_MC_002952.fna --- --- --- --- --- --- --- --- --- --- --- --- --- --- --- --- --- --- --- --- --- --- --- --- --- ---
RF1_MC_007622.fna --- --- --- --- --- --- --- --- --- --- --- --- --- --- --- --- --- --- --- --- --- --- --- --- --- ---
RF1_MC_004461.fna --- --- --- --- --- --- --- --- --- --- --- --- --- --- --- --- --- --- --- --- --- --- --- --- --- ---
RF1_MC_002976.fna --- --- --- --- --- --- --- --- --- --- --- --- --- --- --- --- --- --- --- --- --- --- --- --- --- ---
RF1_MC_007168.fna --- --- --- --- --- --- --- --- --- --- --- --- --- --- --- --- --- --- --- --- --- --- --- --- --- ---
RF1_MC_007350.fna --- --- --- --- --- --- --- --- --- --- --- --- --- --- --- --- --- --- --- --- --- --- --- --- --- ---
RF1_MC_002570.fna --- --- --- --- --- --- --- --- --- --- --- --- --- --- --- --- --- --- --- --- --- --- --- --- --- ---
RF1_MC_006582.fna --- --- --- --- --- --- --- --- --- --- --- --- --- --- --- --- --- --- --- --- --- --- --- --- --- ---
RF1_MC_003909.fna --- --- --- --- --- --- --- --- --- --- --- --- --- --- --- --- --- --- --- --- --- --- --- --- --- ---
RF1_MC_003997.fna --- --- --- --- --- --- --- --- --- --- --- --- --- --- --- --- --- --- --- --- --- --- --- --- --- ---
RF1_MC_006274.fna --- --- --- --- --- --- --- --- --- --- --- --- --- --- --- --- --- --- --- --- --- --- --- --- --- ---
RF1_MC_005945.fna --- --- --- --- --- --- --- --- --- --- --- --- --- --- --- --- --- --- --- --- --- --- --- --- --- ---
RF1_MC_005957.fna --- --- --- --- --- --- --- --- --- --- --- --- --- --- --- --- --- --- --- --- --- --- --- --- --- ---
RF1_MC_007530.fna --- --- --- --- --- --- --- --- --- --- --- --- --- --- --- --- --- --- --- --- --- --- --- --- --- ---
RF1_MC_004722.fna --- --- --- --- --- --- --- --- --- --- --- --- --- --- --- --- --- --- --- --- --- --- --- --- --- ---
RF1_MC_006270.fna --- --- --- --- --- --- --- --- --- --- --- --- --- --- --- --- --- --- --- --- --- --- --- --- --- ---
RF1_MC_006322.fna --- --- --- --- --- --- --- --- --- --- --- --- --- --- --- --- --- --- --- --- --- --- --- --- --- ---
RF1_MC_000964.fna --- --- --- --- --- --- --- --- --- --- --- --- --- --- --- --- --- --- --- --- --- --- --- --- --- ---
RF1_MC_006510.fna --- --- --- --- --- --- --- --- --- --- --- --- --- --- --- --- --- --- --- --- --- --- --- --- --- ---
RF1_MC_004193.fna --- --- --- --- --- --- --- --- --- --- --- --- --- --- --- --- --- --- --- --- --- --- --- --- --- ---
RF1_MC_003210.fna --- --- --- --- --- --- --- --- --- --- --- --- --- --- --- --- --- --- --- --- --- --- --- --- --- ---
RF1_MC_002973.fna --- --- --- --- --- --- --- --- --- --- --- --- --- --- --- --- --- --- --- --- --- --- --- --- --- ---
RF1_MC_003212.fna --- --- --- --- --- --- --- --- --- --- --- --- --- --- --- --- --- --- --- --- --- --- --- --- --- ---
RF1_MC_008021.fna --- --- --- --- --- --- --- --- --- --- --- --- --- --- --- --- --- --- --- --- --- --- --- --- --- ---
RF1_MC_008024.fna --- --- --- --- --- --- --- --- --- --- --- --- --- --- --- --- --- --- --- --- --- --- --- --- --- ---
RF1_MC_008022.fna --- --- --- --- --- --- --- --- --- --- --- --- --- --- --- --- --- --- --- --- --- --- --- --- --- ---
RF1_MC_008023.fna --- --- --- --- --- --- --- --- --- --- --- --- --- --- --- --- --- --- --- --- --- --- --- --- --- ---
RF1_MC_003485.fna --- --- --- --- --- --- --- --- --- --- --- --- --- --- --- --- --- --- --- --- --- --- --- --- --- ---
RF1_MC_007297.fna --- --- --- --- --- --- --- --- --- --- --- --- --- --- --- --- --- --- --- --- --- --- --- --- --- ---
RF1_MC_007296.fna --- --- --- --- --- --- --- --- --- --- --- --- --- --- --- --- --- --- --- --- --- --- --- --- --- ---
RF1_MC_006086.fna --- --- --- --- --- --- --- --- --- --- --- --- --- --- --- --- --- --- --- --- --- --- --- --- --- ---
RF1_MC_002737.fna --- --- --- --- --- --- --- --- --- --- --- --- --- --- --- --- --- --- --- --- --- --- --- --- --- ---
RF1_MC_004606.fna --- --- --- --- --- --- --- --- --- --- --- --- --- --- --- --- --- --- --- --- --- --- --- --- --- ---
RF1_MC_004070.fna --- --- --- --- --- --- --- --- --- --- --- --- --- --- --- --- --- --- --- --- --- --- --- --- --- ---
RF1_MC_004116.fna --- --- --- --- --- --- --- --- --- --- --- --- --- --- --- --- --- --- --- --- --- --- --- --- --- ---
RF1_MC_004368.fna --- --- --- --- --- --- --- --- --- --- --- --- --- --- --- --- --- --- --- --- --- --- --- --- --- ---
RF1_MC_007432.fna --- --- --- --- --- --- --- --- --- --- --- --- --- --- --- --- --- --- --- --- --- --- --- --- --- ---
RF1_MC_006449.fna --- --- --- --- --- --- --- --- --- --- --- --- --- --- --- --- --- --- --- --- --- --- --- --- --- ---
RF1_MC_006448.fna --- --- --- --- --- --- --- --- --- --- --- --- --- --- --- --- --- --- --- --- --- --- --- --- --- ---
RF1_MC_004350.fna --- --- --- --- --- --- --- --- --- --- --- --- --- --- --- --- --- --- --- --- --- --- --- --- --- ---
RF1_MC_003098.fna --- --- --- --- --- --- --- --- --- --- --- --- --- --- --- --- --- --- --- --- --- --- --- --- --- ---
RF1_MC_003028.fna --- --- --- --- --- --- --- --- --- --- --- --- --- --- --- --- --- --- --- --- --- --- --- --- --- ---
RF1_MC_002662.fna --- --- --- --- --- --- --- --- --- --- --- --- --- --- --- --- --- --- --- --- --- --- --- --- --- ---
RF1_MC_004668.fna --- --- --- --- --- --- --- --- --- --- --- --- --- --- --- --- --- --- --- --- --- --- --- --- --- ---
RF1_MC_007929.fna --- --- --- --- --- --- --- --- --- --- --- --- --- --- --- --- --- --- --- --- --- --- --- --- --- ---
RF1_MC_004567.fna --- --- --- --- --- --- --- --- --- --- --- --- --- --- --- --- --- --- --- --- --- --- --- --- --- ---
RF1_MC_005362.fna --- --- --- --- --- --- --- --- --- --- --- --- --- --- --- --- --- --- --- --- --- --- --- --- --- ---
RF1_MC_006814.fna --- --- --- --- --- --- --- --- --- --- --- --- --- --- --- --- --- --- --- --- --- --- --- --- --- ---
RF1_MC_008054.fna --- --- --- --- --- --- --- --- --- --- --- --- --- --- --- --- --- --- --- --- --- --- --- --- --- ---
RF1_MC_007576.fna --- --- --- --- --- --- --- --- --- --- --- --- --- --- --- --- --- --- --- --- --- --- --- --- --- ---
RF1_MC_007907.fna --- --- --- --- --- --- --- --- --- --- --- --- --- --- --- --- --- --- --- --- --- --- --- --- --- ---
RF1_MC_007644.fna --- --- --- --- --- --- --- --- --- --- --- --- --- --- --- --- --- --- --- --- --- --- --- --- --- ---
RF1_MC_007503.fna --- --- --- --- --- --- --- --- --- --- --- --- --- --- --- --- --- --- --- --- --- --- --- --- --- ---
RF1_MC_003869.fna --- --- --- --- --- --- --- --- --- --- --- --- --- --- --- --- --- --- --- --- --- --- --- --- --- ---
RF1_MC_003366.fna --- --- --- --- --- --- --- --- --- --- --- --- --- --- --- --- --- --- --- --- --- --- --- --- --- ---
RF1_MC_003030.fna --- --- --- --- --- --- --- --- --- --- --- --- --- --- --- --- --- --- --- --- --- --- --- --- --- ---
RF1_MC_004557.fna --- --- --- --- --- --- --- --- --- --- --- --- --- --- --- --- --- --- --- --- --- --- --- --- --- ---
RF1_MC_000918.fna --- --- --- --- --- --- --- --- --- --- --- --- --- --- --- --- --- --- --- --- --- --- --- --- --- ---
RF1_MC_002936.fna --- --- --- --- --- --- --- --- --- --- --- --- --- --- --- --- --- --- --- --- --- --- --- --- --- ---
RF1_MC_007356.fna --- --- --- --- --- --- --- --- --- --- --- --- --- --- --- --- --- --- --- --- --- --- --- --- --- ---
RF1_MC_006177.fna --- --- --- --- --- --- --- --- --- --- --- --- --- --- --- --- --- --- --- --- --- --- --- --- --- ---
RF1_MC_003454.fna --- --- --- --- --- --- --- --- --- --- --- --- --- --- --- --- --- --- --- --- --- --- --- --- --- ---
RF1_MC_007760.fna --- --- --- --- --- --- --- --- --- --- --- --- --- --- --- --- --- --- --- --- --- --- --- --- --- ---
RF1_MC_008095.fna --- --- --- --- --- --- --- --- --- --- --- --- --- --- --- --- --- --- --- --- --- --- --- --- --- ---
RF1_MC_005363.fna --- --- --- --- --- --- --- --- --- --- --- --- --- --- --- --- --- --- --- --- --- --- --- --- --- ---
RF1_MC_007295.fna --- --- --- --- --- --- --- --- --- --- --- --- --- --- --- --- --- --- --- --- --- --- --- --- --- ---
RF1_MC_007332.fna --- --- --- --- --- --- --- --- --- --- --- --- --- --- --- --- --- --- --- --- --- --- --- --- --- ---
RF1_MC_006360.fna --- --- --- --- --- --- --- --- --- --- --- --- --- --- --- --- --- --- --- --- --- --- --- --- --- ---
RF1_MC_006908.fna --- --- --- --- --- --- --- --- --- --- --- --- --- --- --- --- --- --- --- --- --- --- --- --- --- ---
RF1_MC_002771.fna --- --- --- --- --- --- --- --- --- --- --- --- --- --- --- --- --- --- --- --- --- --- --- --- --- ---
RF1_MC_007294.fna --- --- --- --- --- --- --- --- --- --- --- --- --- --- --- --- --- --- --- --- --- --- --- --- --- ---
RF1_MC_005364.fna --- --- --- --- --- --- --- --- --- --- --- --- --- --- --- --- --- --- --- --- --- --- --- --- --- ---
RF1_MC_007633.fna --- --- --- --- --- --- --- --- --- --- --- --- --- --- --- --- --- --- --- --- --- --- --- --- --- ---
RF1_MC_002162.fna --- --- --- --- --- --- --- --- --- --- --- --- --- --- --- --- --- --- --- --- --- --- --- --- --- ---
RF1_MC_004829.fna --- --- --- --- --- --- --- --- --- --- --- --- --- --- --- --- --- --- --- --- --- --- --- --- --- ---
RF1_MC_004432.fna --- --- --- --- --- --- --- --- --- --- --- --- --- --- --- --- --- --- --- --- --- --- --- --- --- ---
RF1_MC_000908.fna --- --- --- --- --- --- --- --- --- --- --- --- --- --- --- --- --- --- --- --- --- --- --- --- --- ---
RF1_MC_000912.fna --- --- --- --- --- --- --- --- --- --- --- --- --- --- --- --- --- --- --- --- --- --- --- --- --- ---
RF1_MC_007716.fna --- --- --- --- --- --- --- --- --- --- --- --- --- --- --- --- --- --- --- --- --- --- --- --- --- ---
RF1_MC_005303.fna --- --- --- --- --- --- --- --- --- --- --- --- --- --- --- --- --- --- --- --- --- --- --- --- --- ---
RF1_MC_001318.fna --- --- --- --- --- --- --- --- --- --- --- --- --- --- --- --- --- --- --- --- --- --- --- --- --- ---
RF1_MC_006156.fna --- --- --- --- --- --- --- --- --- --- --- --- --- --- --- --- --- --- --- --- --- --- --- --- --- ---
RF1_MC_002967.fna --- --- --- --- --- --- --- --- --- --- --- --- --- --- --- --- --- --- --- --- --- --- --- --- --- ---
RF1_MC_000919.fna --- --- --- --- --- --- --- --- --- --- --- --- --- --- --- --- --- --- --- --- --- --- --- --- --- ---
RF1_MC_003103.fna --- --- --- --- --- --- --- --- --- --- --- --- --- --- --- --- --- --- --- --- --- --- --- --- --- ---
RF1_MC_007109.fna --- --- --- --- --- --- --- --- --- --- --- --- --- --- --- --- --- --- --- --- --- --- --- --- --- ---
RF1_MC_006142.fna --- --- --- --- --- --- --- --- --- --- --- --- --- --- --- --- --- --- --- --- --- --- --- --- --- ---
RF1_MC_000963.fna --- --- --- --- --- --- --- --- --- --- --- --- --- --- --- --- --- --- --- --- --- --- --- --- --- ---
RF1_MC_007940.fna --- --- --- --- --- --- --- --- --- --- --- --- --- --- --- --- --- --- --- --- --- --- --- --- --- ---
RF1_MC_006832.fna --- --- --- --- --- --- --- --- --- --- --- --- --- --- --- --- --- --- --- --- --- --- --- --- --- ---
RF1_MC_006831.fna --- --- --- --- --- --- --- --- --- --- --- --- --- --- --- --- --- --- --- --- --- --- --- --- --- ---
RF1_MC_005295.fna --- --- --- --- --- --- --- --- --- --- --- --- --- --- --- --- --- --- --- --- --- --- --- --- --- ---
RF1_MC_007799.fna --- --- --- --- --- --- --- --- --- --- --- --- --- --- --- --- --- --- --- --- --- --- --- --- --- ---
RF1_MC_007354.fna --- --- --- --- --- --- --- --- --- --- --- --- --- --- --- --- --- --- --- --- --- --- --- --- --- ---
RF1_MC_007797.fna --- --- --- --- --- --- --- --- --- --- --- --- --- --- --- --- --- --- --- --- --- --- --- --- --- ---
RF1_MC_004842.fna --- --- --- --- --- --- --- --- --- --- --- --- --- --- --- --- --- --- --- --- --- --- --- --- --- ---
RF1_MC_002978.fna --- --- --- --- --- --- --- --- --- --- --- --- --- --- --- --- --- --- --- --- --- --- --- --- --- ---
RF1_MC_006833.fna --- --- --- --- --- --- --- --- --- --- --- --- --- --- --- --- --- --- --- --- --- --- --- --- --- ---
RF1_MC_007798.fna --- --- --- --- --- --- --- --- --- --- --- --- --- --- --- --- --- --- --- --- --- --- --- --- --- ---
RF1_MC_007778.fna --- --- --- --- --- --- --- --- --- --- --- --- --- --- --- --- --- --- --- --- --- --- --- --- --- ---
RF1_MC_007958.fna --- --- --- --- --- --- --- --- --- --- --- --- --- --- --- --- --- --- --- --- --- --- --- --- --- ---
RF1_MC_005296.fna --- --- --- --- --- --- --- --- --- --- --- --- --- --- --- --- --- --- --- --- --- --- --- --- --- ---
RF1_MC_007925.fna --- --- --- --- --- --- --- --- --- --- --- --- --- --- --- --- --- --- --- --- --- --- --- --- --- ---
RF1_MC_004463.fna --- --- --- --- --- --- --- --- --- --- --- --- --- --- --- --- --- --- --- --- --- --- --- --- --- ---
RF1_MC_007406.fna --- --- --- --- --- --- --- --- --- --- --- --- --- --- --- --- --- --- --- --- --- --- --- --- --- ---
RF1_MC_007964.fna --- --- --- --- --- --- --- --- --- --- --- --- --- --- --- --- --- --- --- --- --- --- --- --- --- ---
RF1_MC_007802.fna --- --- --- --- --- --- --- --- --- --- --- --- --- --- --- --- --- --- --- --- --- --- --- --- --- ---
RF1_MC_007493.fna --- --- --- --- --- --- --- --- --- --- --- --- --- --- --- --- --- --- --- --- --- --- --- --- --- ---
RF1_MC_008044.fna --- --- --- --- --- --- --- --- --- --- --- --- --- --- --- --- --- --- --- --- --- --- --- --- --- ---
RF1_MC_003911.fna --- --- --- --- --- --- --- --- --- --- --- --- --- --- --- --- --- --- --- --- --- --- --- --- --- ---
RF1_MC_003063.fna --- --- --- --- --- --- --- --- --- --- --- --- --- --- --- --- --- --- --- --- --- --- --- --- --- ---
RF1_MC_003305.fna --- --- --- --- --- --- --- --- --- --- --- --- --- --- --- --- --- --- --- --- --- --- --- --- --- ---
RF1_MC_007761.fna --- --- --- --- --- --- --- --- --- --- --- --- --- --- --- --- --- --- --- --- --- --- --- --- --- ---
RF1_MC_003047.fna --- --- --- --- --- --- --- --- --- --- --- --- --- --- --- --- --- --- --- --- --- --- --- --- --- ---
RF1_MC_007618.fna --- --- --- --- --- --- --- --- --- --- --- --- --- --- --- --- --- --- --- --- --- --- --- --- --- ---
RF1_MC_006932.fna --- --- --- --- --- --- --- --- --- --- --- --- --- --- --- --- --- --- --- --- --- --- --- --- --- ---
RF1_MC_004310.fna --- --- --- --- --- --- --- --- --- --- --- --- --- --- --- --- --- --- --- --- --- --- --- --- --- ---
RF1_MC_003317.fna --- --- --- --- --- --- --- --- --- --- --- --- --- --- --- --- --- --- --- --- --- --- --- --- --- ---
RF1_MC_002678.fna --- --- --- --- --- --- --- --- --- --- --- --- --- --- --- --- --- --- --- --- --- --- --- --- --- ---
RF1_MC_005956.fna --- --- --- --- --- --- --- --- --- --- --- --- --- --- --- --- --- --- --- --- --- --- --- --- --- ---
RF1_MC_005955.fna --- --- --- --- --- --- --- --- --- --- --- --- --- --- --- --- --- --- --- --- --- --- --- --- --- ---
RF1_MC_007794.fna --- --- --- --- --- --- --- --- --- --- --- --- --- --- --- --- --- --- --- --- --- --- --- --- --- ---
RF1_MC_007722.fna --- --- --- --- --- --- --- --- --- --- --- --- --- --- --- --- --- --- --- --- --- --- --- --- --- ---
RF1_MC_008048.fna --- --- --- --- --- --- --- --- --- --- --- --- --- --- --- --- --- --- --- --- --- --- --- --- --- ---
RF1_MC_006526.fna --- --- --- --- --- --- --- --- --- --- --- --- --- --- --- --- --- --- --- --- --- --- --- --- --- ---
RF1_MC_002696.fna --- --- --- --- --- --- --- --- --- --- --- --- --- --- --- --- --- --- --- --- --- --- --- --- --- ---
RF1_MC_007643.fna --- --- --- --- --- --- --- --- --- --- --- --- --- --- --- --- --- --- --- --- --- --- --- --- --- ---
RF1_MC_007626.fna --- --- --- --- --- --- --- --- --- --- --- --- --- --- --- --- --- --- --- --- --- --- --- --- --- ---
RF1_MC_006677.fna --- --- --- --- --- --- --- --- --- --- --- --- --- --- --- --- --- --- --- --- --- --- --- --- --- ---
RF1_MC_007205.fna --- --- --- --- --- --- --- --- --- --- --- --- --- --- --- --- --- --- --- --- --- --- --- --- --- ---
RF1_MC_004342.fna --- --- --- --- --- --- --- --- --- --- --- --- --- --- --- --- --- --- --- --- --- --- --- --- --- ---
RF1_MC_005823.fna --- --- --- --- --- --- --- --- --- --- --- --- --- --- --- --- --- --- --- --- --- --- --- --- --- ---
RF1_MC_003919.fna --- --- --- --- --- --- --- --- --- --- --- --- --- --- --- --- --- --- --- --- --- --- --- --- --- ---
RF1_MC_007508.fna --- --- --- --- --- --- --- --- --- --- --- --- --- --- --- --- --- --- --- --- --- --- --- --- --- ---
RF1_MC_006834.fna --- --- --- --- --- --- --- --- --- --- --- --- --- --- --- --- --- --- --- --- --- --- --- --- --- ---
RF1_MC_007705.fna --- --- --- --- --- --- --- --- --- --- --- --- --- --- --- --- --- --- --- --- --- --- --- --- --- ---
RF1_MC_003902.fna --- --- --- --- --- --- --- --- --- --- --- --- --- --- --- --- --- --- --- --- --- --- --- --- --- ---
RF1_MC_007086.fna --- --- --- --- --- --- --- --- --- --- --- --- --- --- --- --- --- --- --- --- --- --- --- --- --- ---
RF1_MC_002488.fna --- --- --- --- --- --- --- --- --- --- --- --- --- --- --- --- --- --- --- --- --- --- --- --- --- ---
RF1_MC_004556.fna --- --- --- --- --- --- --- --- --- --- --- --- --- --- --- --- --- --- --- --- --- --- --- --- --- ---
RF1_MC_007645.fna --- --- --- --- --- --- --- --- --- --- --- --- --- --- --- --- --- --- --- --- --- --- --- --- --- ---
RF1_MC_007912.fna --- --- --- --- --- --- --- --- --- --- --- --- --- --- --- --- --- --- --- --- --- --- --- --- --- ---
RF1_MC_006570.fna --- --- --- --- --- --- --- --- --- --- --- --- --- --- --- --- --- --- --- --- --- --- --- --- --- ---
RF1_MC_007880.fna --- --- --- --- --- --- --- --- --- --- --- --- --- --- --- --- --- --- --- --- --- --- --- --- --- ---
RF1_MC_007484.fna --- --- --- --- --- --- --- --- --- --- --- --- --- --- --- --- --- --- --- --- --- --- --- --- --- ---
RF1_MC_007520.fna --- --- --- --- --- --- --- --- --- --- --- --- --- --- --- --- --- --- --- --- --- --- --- --- --- ---
RF1_MC_006368.fna --- --- --- --- --- --- --- --- --- --- --- --- --- --- --- --- --- --- --- --- --- --- --- --- --- ---
RF1_MC_002942.fna --- --- --- --- --- --- --- --- --- --- --- --- --- --- --- --- --- --- --- --- --- --- --- --- --- ---
RF1_MC_006369.fna --- --- --- --- --- --- --- --- --- --- --- --- --- --- --- --- --- --- --- --- --- --- --- --- --- ---
RF1_MC_002977.fna --- --- --- --- --- --- --- --- --- --- --- --- --- --- --- --- --- --- --- --- --- --- --- --- --- ---
RF1_MC_002971.fna --- --- --- --- --- --- --- --- --- --- --- --- --- --- --- --- --- --- --- --- --- --- --- --- --- ---
RF1_MC_002947.fna --- --- --- --- --- --- --- --- --- --- --- --- --- --- --- --- --- --- --- --- --- --- --- --- --- ---
RF1_MC_008027.fna --- --- --- --- --- --- --- --- --- --- --- --- --- --- --- --- --- --- --- --- --- --- --- --- --- ---
RF1_MC_007005.fna --- --- --- --- --- --- --- --- --- --- --- --- --- --- --- --- --- --- --- --- --- --- --- --- --- ---
RF1_MC_005773.fna --- --- --- --- --- --- --- --- --- --- --- --- --- --- --- --- --- --- --- --- --- --- --- --- --- ---
RF1_MC_004578.fna --- --- --- --- --- --- --- --- --- --- --- --- --- --- --- --- --- --- --- --- --- --- --- --- --- ---
RF1_MC_004129.fna --- --- --- --- --- --- --- --- --- --- --- --- --- --- --- --- --- --- --- --- --- --- --- --- --- ---
RF1_MC_007492.fna --- --- --- --- --- --- --- --- --- --- --- --- --- --- --- --- --- --- --- --- --- --- --- --- --- ---
RF1_MC_002516.fna --- --- --- --- --- --- --- --- --- --- --- --- --- --- --- --- --- --- --- --- --- --- --- --- --- ---
RF1_MC_007963.fna --- --- --- --- --- --- --- --- --- --- --- --- --- --- --- --- --- --- --- --- --- --- --- --- --- ---
RF1_MC_007969.fna --- --- --- --- --- --- --- --- --- --- --- --- --- --- --- --- --- --- --- --- --- --- --- --- --- ---
RF1_MC_007204.fna --- --- --- --- --- --- --- --- --- --- --- --- --- --- --- --- --- --- --- --- --- --- --- --- --- ---
RF1_MC_005966.fna --- --- --- --- --- --- --- --- --- --- --- --- --- --- --- --- --- --- --- --- --- --- --- --- --- ---
RF1_MC_007510.fna --- --- --- --- --- --- --- --- --- --- --- --- --- --- --- --- --- --- --- --- --- --- --- --- --- ---
RF1_MC_008060.fna --- --- --- --- --- --- --- --- --- --- --- --- --- --- --- --- --- --- --- --- --- --- --- --- --- ---
RF1_MC_007434.fna --- --- --- --- --- --- --- --- --- --- --- --- --- --- --- --- --- --- --- --- --- --- --- --- --- ---
RF1_MC_006350.fna --- --- --- --- --- --- --- --- --- --- --- --- --- --- --- --- --- --- --- --- --- --- --- --- --- ---
RF1_MC_006349.fna --- --- --- --- --- --- --- --- --- --- --- --- --- --- --- --- --- --- --- --- --- --- --- --- --- ---
RF1_MC_007651.fna --- --- --- --- --- --- --- --- --- --- --- --- --- --- --- --- --- --- --- --- --- --- --- --- --- ---
RF1_MC_007951.fna --- --- --- --- --- --- --- --- --- --- --- --- --- --- --- --- --- --- --- --- --- --- --- --- --- ---
RF1_MC_007347.fna --- --- --- --- --- --- --- --- --- --- --- --- --- --- --- --- --- --- --- --- --- --- --- --- --- ---
RF1_MC_007973.fna --- --- --- --- --- --- --- --- --- --- --- --- --- --- --- --- --- --- --- --- --- --- --- --- --- ---
RF1_MC_003295.fna --- --- --- --- --- --- --- --- --- --- --- --- --- --- --- --- --- --- --- --- --- --- --- --- --- ---
RF1_MC_003112.fna --- --- --- --- --- --- --- --- --- --- --- --- --- --- --- --- --- --- --- --- --- --- --- --- --- ---
RF1_MC_003116.fna --- --- --- --- --- --- --- --- --- --- --- --- --- --- --- --- --- --- --- --- --- --- --- --- --- ---
RF1_MC_002946.fna --- --- --- --- --- --- --- --- --- --- --- --- --- --- --- --- --- --- --- --- --- --- --- --- --- ---
RF1_MC_005085.fna --- --- --- --- --- --- --- --- --- --- --- --- --- --- --- --- --- --- --- --- --- --- --- --- --- ---
RF1_MC_002929.fna --- --- --- --- --- --- --- --- --- --- --- --- --- --- --- --- --- --- --- --- --- --- --- --- --- ---
RF1_MC_002927.fna --- --- --- --- --- --- --- --- --- --- --- --- --- --- --- --- --- --- --- --- --- --- --- --- --- ---
RF1_MC_002928.fna --- --- --- --- --- --- --- --- --- --- --- --- --- --- --- --- --- --- --- --- --- --- --- --- --- ---
RF1_MC_006513.fna --- --- --- --- --- --- --- --- --- --- --- --- --- --- --- --- --- --- --- --- --- --- --- --- --- ---
RF1_MC_007404.fna --- --- --- --- --- --- --- --- --- --- --- --- --- --- --- --- --- --- --- --- --- --- --- --- --- ---
RF1_MC_007614.fna --- --- --- --- --- --- --- --- --- --- --- --- --- --- --- --- --- --- --- --- --- --- --- --- --- ---
RF1_MC_004757.fna --- --- --- --- --- --- --- --- --- --- --- --- --- --- --- --- --- --- --- --- --- --- --- --- --- ---
RF1_MC_007298.fna --- --- --- --- --- --- --- --- --- --- --- --- --- --- --- --- --- --- --- --- --- --- --- --- --- ---
RF1_MC_007947.fna --- --- --- --- --- --- --- --- --- --- --- --- --- --- --- --- --- --- --- --- --- --- --- --- --- ---
RF1_MC_007908.fna --- --- --- --- --- --- --- --- --- --- --- --- --- --- --- --- --- --- --- --- --- --- --- --- --- ---
RF1_MC_007948.fna --- --- --- --- --- --- --- --- --- --- --- --- --- --- --- --- --- --- --- --- --- --- --- --- --- ---
RF1_MC_007146.fna --- --- --- --- --- --- --- --- --- --- --- --- --- --- --- --- --- --- --- --- --- --- --- --- --- ---
RF1_MC_000907.fna --- --- --- --- --- --- --- --- --- --- --- --- --- --- --- --- --- --- --- --- --- --- --- --- --- ---
RF1_MC_002663.fna --- --- --- --- --- --- --- --- --- --- --- --- --- --- --- --- --- --- --- --- --- --- --- --- --- ---
RF1_MC_006300.fna --- --- --- --- --- --- --- --- --- --- --- --- --- --- --- --- --- --- --- --- --- --- --- --- --- ---
RF1_MC_002940.fna --- --- --- --- --- --- --- --- --- --- --- --- --- --- --- --- --- --- --- --- --- --- --- --- --- ---
RF1_MC_005139.fna --- --- --- --- --- --- --- --- --- --- --- --- --- --- --- --- --- --- --- --- --- --- --- --- --- ---
RF1_MC_004459.fna --- --- --- --- --- --- --- --- --- --- --- --- --- --- --- --- --- --- --- --- --- --- --- --- --- ---
RF1_MC_004603.fna --- --- --- --- --- --- --- --- --- --- --- --- --- --- --- --- --- --- --- --- --- --- --- --- --- ---
RF1_MC_006840.fna --- --- --- --- --- --- --- --- --- --- --- --- --- --- --- --- --- --- --- --- --- --- --- --- --- ---
RF1_MC_002505.fna --- --- --- --- --- --- --- --- --- --- --- --- --- --- --- --- --- --- --- --- --- --- --- --- --- ---
RF1_MC_006370.fna --- --- --- --- --- --- --- --- --- --- --- --- --- --- --- --- --- --- --- --- --- --- --- --- --- ---
RF1_MC_007954.fna --- --- --- --- --- --- --- --- --- --- --- --- --- --- --- --- --- --- --- --- --- --- --- --- --- ---
RF1_MC_004347.fna --- --- --- --- --- --- --- --- --- --- --- --- --- --- --- --- --- --- --- --- --- --- --- --- --- ---
RF1_MC_003910.fna --- --- --- --- --- --- --- --- --- --- --- --- --- --- --- --- --- --- --- --- --- --- --- --- --- ---
RF1_MC_007481.fna --- --- --- --- --- --- --- --- --- --- --- --- --- --- --- --- --- --- --- --- --- --- --- --- --- ---
RF1_MC_008228.fna --- --- --- --- --- --- --- --- --- --- --- --- --- --- --- --- --- --- --- --- --- --- --- --- --- ---
RF1_MC_006512.fna --- --- --- --- --- --- --- --- --- --- --- --- --- --- --- --- --- --- --- --- --- --- --- --- --- ---
RF1_MC_004337.fna --- --- --- --- --- --- --- --- --- --- --- --- --- --- --- --- --- --- --- --- --- --- --- --- --- ---
RF1_MC_000913.fna --- --- --- --- --- --- --- --- --- --- --- --- --- --- --- --- --- --- --- --- --- --- --- --- --- ---
RF1_MC_007946.fna --- --- --- --- --- --- --- --- --- --- --- --- --- --- --- --- --- --- --- --- --- --- --- --- --- ---
RF1_MC_004431.fna --- --- --- --- --- --- --- --- --- --- --- --- --- --- --- --- --- --- --- --- --- --- --- --- --- ---
RF1_MC_002695.fna --- --- --- --- --- --- --- --- --- --- --- --- --- --- --- --- --- --- --- --- --- --- --- --- --- ---
RF1_MC_007606.fna --- --- --- --- --- --- --- --- --- --- --- --- --- --- --- --- --- --- --- --- --- --- --- --- --- ---
RF1_MC_004741.fna --- --- --- --- --- --- --- --- --- --- --- --- --- --- --- --- --- --- --- --- --- --- --- --- --- ---
RF1_MC_007384.fna --- --- --- --- --- --- --- --- --- --- --- --- --- --- --- --- --- --- --- --- --- --- --- --- --- ---
RF1_MC_007613.fna --- --- --- --- --- --- --- --- --- --- --- --- --- --- --- --- --- --- --- --- --- --- --- --- --- ---
RF1_MC_002655.fna --- --- --- --- --- --- --- --- --- --- --- --- --- --- --- --- --- --- --- --- --- --- --- --- --- ---
RF1_MC_003197.fna --- --- --- --- --- --- --- --- --- --- --- --- --- --- --- --- --- --- --- --- --- --- --- --- --- ---
RF1_MC_004631.fna --- --- --- --- --- --- --- --- --- --- --- --- --- --- --- --- --- --- --- --- --- --- --- --- --- ---
RF1_MC_006905.fna --- --- --- --- --- --- --- --- --- --- --- --- --- --- --- --- --- --- --- --- --- --- --- --- --- ---
RF1_MC_003198.fna --- --- --- --- --- --- --- --- --- --- --- --- --- --- --- --- --- --- --- --- --- --- --- --- --- ---
RF1_MC_006511.fna --- --- --- --- --- --- --- --- --- --- --- --- --- --- --- --- --- --- --- --- --- --- --- --- --- ---
RF1_MC_004547.fna --- --- --- --- --- --- --- --- --- --- --- --- --- --- --- --- --- --- --- --- --- --- --- --- --- ---
RF1_MC_008150.fna --- --- --- --- --- --- --- --- --- --- --- --- --- --- --- --- --- --- --- --- --- --- --- --- --- ---
RF1_MC_005810.fna --- --- --- --- --- --- --- --- --- --- --- --- --- --- --- --- --- --- --- --- --- --- --- --- --- ---
RF1_MC_004088.fna --- --- --- --- --- --- --- --- --- --- --- --- --- --- --- --- --- --- --- --- --- --- --- --- --- ---
RF1_MC_008149.fna --- --- --- --- --- --- --- --- --- --- --- --- --- --- --- --- --- --- --- --- --- --- --- --- --- ---
RF1_MC_003143.fna --- --- --- --- --- --- --- --- --- --- --- --- --- --- --- --- --- --- --- --- --- --- --- --- --- ---
RF1_MC_006155.fna --- --- --- --- --- --- --- --- --- --- --- --- --- --- --- --- --- --- --- --- --- --- --- --- --- ---
RF1_MC_005126.fna --- --- --- --- --- --- --- --- --- --- --- --- --- --- --- --- --- --- --- --- --- --- --- --- --- ---
RF1_MC_007712.fna --- --- --- --- --- --- --- --- --- --- --- --- --- --- --- --- --- --- --- --- --- --- --- --- --- ---
RF1_MC_007984.fna --- --- --- --- --- --- --- --- --- --- --- --- --- --- --- --- --- --- --- --- --- --- --- --- --- ---
RF1_MC_005061.fna --- --- --- --- --- --- --- --- --- --- --- --- --- --- --- --- --- --- --- --- --- --- --- --- --- ---
RF1_MC_007292.fna --- --- --- --- --- --- --- --- --- --- --- --- --- --- --- --- --- --- --- --- --- --- --- --- --- ---
RF1_MC_004061.fna --- --- --- --- --- --- --- --- --- --- --- --- --- --- --- --- --- --- --- --- --- --- --- --- --- ---
RF1_MC_002528.fna --- --- --- --- --- --- --- --- --- --- --- --- --- --- --- --- --- --- --- --- --- --- --- --- --- ---
RF1_MC_004545.fna --- --- --- --- --- --- --- --- --- --- --- --- --- --- --- --- --- --- --- --- --- --- --- --- --- ---
RF1_MC_004344.fna --- --- --- --- --- --- --- --- --- --- --- --- --- --- --- --- --- --- --- --- --- --- --- --- --- ---
RF1_MC_002939.fna --- --- --- --- --- --- --- --- --- --- --- --- --- --- --- --- --- --- --- --- --- --- --- --- --- ---
RF1_MC_007517.fna --- --- --- --- --- --- --- --- --- --- --- --- --- --- --- --- --- --- --- --- --- --- --- --- --- ---
RF1_MC_007498.fna --- --- --- --- --- --- --- --- --- --- --- --- --- --- --- --- --- --- --- --- --- --- --- --- --- ---
RF1_MC_006138.fna --- --- --- --- --- --- --- --- --- --- --- --- --- --- --- --- --- --- --- --- --- --- --- --- --- ---
RF1_MC_007759.fna --- --- --- --- --- --- --- --- --- --- --- --- --- --- --- --- --- --- --- --- --- --- --- --- --- ---
RF1_MC_002937.fna --- --- --- --- --- --- --- --- --- --- --- --- --- --- --- --- --- --- --- --- --- --- --- --- --- ---
RF1_MC_007519.fna --- --- --- --- --- --- --- --- --- --- --- --- --- --- --- --- --- --- --- --- --- --- --- --- --- ---
RF1_MC_008011.fna --- --- --- --- --- --- --- --- --- --- --- --- --- --- --- --- --- --- --- --- --- --- --- --- --- ---
RF1_MC_008086.fna --- --- --- --- --- --- --- --- --- --- --- --- --- --- --- --- --- --- --- --- --- --- --- --- --- ---
RF1_MC_000915.fna --- --- --- --- --- --- --- --- --- --- --- --- --- --- --- --- --- --- --- --- --- --- --- --- --- ---
RF1_MC_000921.fna --- --- --- --- --- --- --- --- --- --- --- --- --- --- --- --- --- --- --- --- --- --- --- --- --- ---
RF1_MC_008229.fna --- --- --- --- --- --- --- --- --- --- --- --- --- --- --- --- --- --- --- --- --- --- --- --- --- ---
RF1_MC_004917.fna --- --- --- --- --- --- --- --- --- --- --- --- --- --- --- --- --- --- --- --- --- --- --- --- --- ---
RF1_MC_005090.fna --- --- --- --- --- --- --- --- --- --- --- --- --- --- --- --- --- --- --- --- --- --- --- --- --- ---
RF1_MC_003912.fna --- --- --- --- --- --- --- --- --- --- --- --- --- --- --- --- --- --- --- --- --- --- --- --- --- ---
RF1_MC_002163.fna --- --- --- --- --- --- --- --- --- --- --- --- --- --- --- --- --- --- --- --- --- --- --- --- --- ---
RF1_MC_007575.fna --- --- --- --- --- --- --- --- --- --- --- --- --- --- --- --- --- --- --- --- --- --- --- --- --- ---
RF1_MC_000922.fna --- --- --- --- --- --- --- --- --- --- --- --- --- --- --- --- --- --- --- --- --- --- --- --- --- ---
RF1_MC_002491.fna --- --- --- --- --- --- --- --- --- --- --- --- --- --- --- --- --- --- --- --- --- --- --- --- --- ---
RF1_MC_005043.fna --- --- --- --- --- --- --- --- --- --- --- --- --- --- --- --- --- --- --- --- --- --- --- --- --- ---
RF1_MC_002179.fna --- --- --- --- --- --- --- --- --- --- --- --- --- --- --- --- --- --- --- --- --- --- --- --- --- ---
RF1_MC_007899.fna --- --- --- --- --- --- --- --- --- --- --- --- --- --- --- --- --- --- --- --- --- --- --- --- --- ---
RF1_MC_004552.fna --- --- --- --- --- --- --- --- --- --- --- --- --- --- --- --- --- --- --- --- --- --- --- --- --- ---
RF1_MC_003361.fna --- --- --- --- --- --- --- --- --- --- --- --- --- --- --- --- --- --- --- --- --- --- --- --- --- ---
RF1_MC_000117.fna --- --- --- --- --- --- --- --- --- --- --- --- --- --- --- --- --- --- --- --- --- --- --- --- --- ---
RF1_MC_007429.fna --- --- --- --- --- --- --- --- --- --- --- --- --- --- --- --- --- --- --- --- --- --- --- --- --- ---
RF1_MC_002620.fna --- --- --- --- --- --- --- --- --- --- --- --- --- --- --- --- --- --- --- --- --- --- --- --- --- ---
RF1_MC_005861.fna --- --- --- --- --- --- --- --- --- --- --- --- --- --- --- --- --- --- --- --- --- --- --- --- --- ---
RF1_MC_005027.fna --- --- --- --- --- --- --- --- --- --- --- --- --- --- --- --- --- --- --- --- --- --- --- --- --- ---
RF1_MC_003228.fna --- --- --- --- --- --- --- --- --- --- --- --- --- --- --- --- --- --- --- --- --- --- --- --- --- ---
RF1_MC_006347.fna --- --- --- --- --- --- --- --- --- --- --- --- --- --- --- --- --- --- --- --- --- --- --- --- --- ---
RF1_MC_004663.fna --- --- --- --- --- --- --- --- --- --- --- --- --- --- --- --- --- --- --- --- --- --- --- --- --- ---
RF1_MC_002950.fna --- --- --- --- --- --- --- --- --- --- --- --- --- --- --- --- --- --- --- --- --- --- --- --- --- ---
RF1_MC_007514.fna --- --- --- --- --- --- --- --- --- --- --- --- --- --- --- --- --- --- --- --- --- --- --- --- --- ---
RF1_MC_007512.fna --- --- --- --- --- --- --- --- --- --- --- --- --- --- --- --- --- --- --- --- --- --- --- --- --- ---
RF1_MC_002932.fna --- --- --- --- --- --- --- --- --- --- --- --- --- --- --- --- --- --- --- --- --- --- --- --- --- ---
RF1_MC_007516.fna --- --- --- --- --- --- --- --- --- --- --- --- --- --- --- --- --- --- --- --- --- --- --- --- --- ---
RF1_MC_005070.fna --- --- --- --- --- --- --- --- --- --- --- --- --- --- --- --- --- --- --- --- --- --- --- --- --- ---
RF1_MC_007513.fna --- --- --- --- --- --- --- --- --- --- --- --- --- --- --- --- --- --- --- --- --- --- --- --- --- ---
RF1_MC_005071.fna --- --- --- --- --- --- --- --- --- --- --- --- --- --- --- --- --- --- --- --- --- --- --- --- --- ---
RF1_MC_005042.fna --- --- --- --- --- --- --- --- --- --- --- --- --- --- --- --- --- --- --- --- --- --- --- --- --- ---
RF1_MC_007335.fna --- --- --- --- --- --- --- --- --- --- --- --- --- --- --- --- --- --- --- --- --- --- --- --- --- ---
RF1_MC_007577.fna --- --- --- --- --- --- --- --- --- --- --- --- --- --- --- --- --- --- --- --- --- --- --- --- --- ---
RF1_MC_005072.fna --- --- --- --- --- --- --- --- --- --- --- --- --- --- --- --- --- --- --- --- --- --- --- --- --- ---
RF1_MC_003272.fna --- --- --- --- --- --- --- --- --- --- --- --- --- --- --- --- --- --- --- --- --- --- --- --- --- ---
RF1_MC_007413.fna --- --- --- --- --- --- --- --- --- --- --- --- --- --- --- --- --- --- --- --- --- --- --- --- --- ---
RF1_MC_007604.fna --- --- --- --- --- --- --- --- --- --- --- --- --- --- --- --- --- --- --- --- --- --- --- --- --- ---
RF1_MC_006576.fna --- --- --- --- --- --- --- --- --- --- --- --- --- --- --- --- --- --- --- --- --- --- --- --- --- ---
RF1_MC_000911.fna --- --- --- --- --- --- --- --- --- --- --- --- --- --- --- --- --- --- --- --- --- --- --- --- --- ---
RF1_MC_004113.fna --- --- --- --- --- --- --- --- --- --- --- --- --- --- --- --- --- --- --- --- --- --- --- --- --- ---
RF1_MC_007775.fna --- --- --- --- --- --- --- --- --- --- --- --- --- --- --- --- --- --- --- --- --- --- --- --- --- ---
RF1_MC_007776.fna --- --- --- --- --- --- --- --- --- --- --- --- --- --- --- --- --- --- --- --- --- --- --- --- --- ---
RF1_MC_005125.fna --- --- --- --- --- --- --- --- --- --- --- --- --- --- --- --- --- --- --- --- --- --- --- --- --- ---
RF1_MC_007677.fna --- --- --- --- --- --- --- --- --- --- --- --- --- --- --- --- --- --- --- --- --- --- --- --- --- ---
RF1_MC_006461.fna --- --- --- --- --- --- --- --- --- --- --- --- --- --- --- --- --- --- --- --- --- --- --- --- --- ---
RF1_MC_005835.fna --- --- --- --- --- --- --- --- --- --- --- --- --- --- --- --- --- --- --- --- --- --- --- --- --- ---
RF1_MC_001263.fna --- --- --- --- --- --- --- --- --- --- --- --- --- --- --- --- --- --- --- --- --- --- --- --- --- ---
RF1_MC_008025.fna --- --- --- --- --- --- --- --- --- --- --- --- --- --- --- --- --- --- --- --- --- --- --- --- --- ---
RF1_MC_008148.fna --- --- --- --- --- --- --- --- --- --- --- --- --- --- --- --- --- --- --- --- --- --- --- --- --- ---
RF1_MC_000853.fna --- --- --- --- --- --- --- --- --- --- --- --- --- --- --- --- --- --- --- --- --- --- --- --- --- ---
RF1_MC_003155.fna --- --- --- --- --- --- --- --- --- --- --- --- --- --- --- --- --- --- --- --- --- --- --- --- --- ---
RF1_MC_003888.fna --- --- --- --- --- --- --- --- --- --- --- --- --- --- --- --- --- --- --- --- --- --- --- --- --- ---
RF1_MC_007333.fna --- --- --- --- --- --- --- --- --- --- --- --- --- --- --- --- --- --- --- --- --- --- --- --- --- ---
RF1_MC_007777.fna --- --- --- --- --- --- --- --- --- --- --- --- --- --- --- --- --- --- --- --- --- --- --- --- --- ---
RF1_MC_003450.fna --- --- --- --- --- --- --- --- --- --- --- --- --- --- --- --- --- --- --- --- --- --- --- --- --- ---
RF1_MC_006958.fna --- --- --- --- --- --- --- --- --- --- --- --- --- --- --- --- --- --- --- --- --- --- --- --- --- ---
RF1_MC_004369.fna --- --- --- --- --- --- --- --- --- --- --- --- --- --- --- --- --- --- --- --- --- --- --- --- --- ---
RF1_MC_002935.fna --- --- --- --- --- --- --- --- --- --- --- --- --- --- --- --- --- --- --- --- --- --- --- --- --- ---
RF1_MC_007164.fna --- --- --- --- --- --- --- --- --- --- --- --- --- --- --- --- --- --- --- --- --- --- --- --- --- ---
RF1_MC_002945.fna --- --- --- --- --- --- --- --- --- --- --- --- --- --- --- --- --- --- --- --- --- --- --- --- --- ---
RF1_MC_002755.fna --- --- --- --- --- --- --- --- --- --- --- --- --- --- --- --- --- --- --- --- --- --- --- --- --- ---
RF1_MC_000962.fna --- --- --- --- --- --- --- --- --- --- --- --- --- --- --- --- --- --- --- --- --- --- --- --- --- ---
RF1_MC_002677.fna --- --- --- --- --- --- --- --- --- --- --- --- --- --- --- --- --- --- --- --- --- --- --- --- --- ---
RF1_MC_002944.fna --- --- --- --- --- --- --- --- --- --- --- --- --- --- --- --- --- --- --- --- --- --- --- --- --- ---
RF1_MC_008146.fna --- --- --- --- --- --- --- --- --- --- --- --- --- --- --- --- --- --- --- --- --- --- --- --- --- ---
RF1_MC_006361.fna --- --- --- --- --- --- --- --- --- --- --- --- --- --- --- --- --- --- --- --- --- --- --- --- --- ---
RF1_MC_004551.fna --- --- --- --- --- --- --- --- --- --- --- --- --- --- --- --- --- --- --- --- --- --- --- --- --- ---
RF1_MC_004572.fna --- --- --- --- --- --- --- --- --- --- --- --- --- --- --- --- --- --- --- --- --- --- --- --- --- ---
RF1_MC_006087.fna --- --- --- --- --- --- --- --- --- --- --- --- --- --- --- --- --- --- --- --- --- --- --- --- --- ---
RF1_MC_004307.fna --- --- --- --- --- --- --- --- --- --- --- --- --- --- --- --- --- --- --- --- --- --- --- --- --- ---
RF1_MC_006085.fna --- --- --- --- --- --- --- --- --- --- --- --- --- --- --- --- --- --- --- --- --- --- --- --- --- ---
RFH_MC_004337.fna --- --- --- --- --- --- --- --- --- --- --- --- --- --- --- --- --- --- --- --- --- --- --- --- --- ---
RFH_MC_004741.fna --- --- --- --- --- --- --- --- --- --- --- --- --- --- --- --- --- --- --- --- --- --- --- --- --- ---
RFH_MC_004431.fna --- --- --- --- --- --- --- --- --- --- --- --- --- --- --- --- --- --- --- --- --- --- --- --- --- ---
RFH_MC_007946.fna --- --- --- --- --- --- --- --- --- --- --- --- --- --- --- --- --- --- --- --- --- --- --- --- --- ---
RFH_MC_007613.fna --- --- --- --- --- --- --- --- --- --- --- --- --- --- --- --- --- --- --- --- --- --- --- --- --- ---
RFH_MC_007384.fna --- --- --- --- --- --- --- --- --- --- --- --- --- --- --- --- --- --- --- --- --- --- --- --- --- ---
RFH_MC_007606.fna --- --- --- --- --- --- --- --- --- --- --- --- --- --- --- --- --- --- --- --- --- --- --- --- --- ---
RFH_MC_002695.fna --- --- --- --- --- --- --- --- --- --- --- --- --- --- --- --- --- --- --- --- --- --- --- --- --- ---
RFH_MC_002655.fna --- --- --- --- --- --- --- --- --- --- --- --- --- --- --- --- --- --- --- --- --- --- --- --- --- ---
RFH_MC_000913.fna --- --- --- --- --- --- --- --- --- --- --- --- --- --- --- --- --- --- --- --- --- --- --- --- --- ---
RFH_MC_003198.fna --- --- --- --- --- --- --- --- --- --- --- --- --- --- --- --- --- --- --- --- --- --- --- --- --- ---
RFH_MC_004631.fna --- --- --- --- --- --- --- --- --- --- --- --- --- --- --- --- --- --- --- --- --- --- --- --- --- ---
RFH_MC_006905.fna --- --- --- --- --- --- --- --- --- --- --- --- --- --- --- --- --- --- --- --- --- --- --- --- --- ---
RFH_MC_003197.fna --- --- --- --- --- --- --- --- --- --- --- --- --- --- --- --- --- --- --- --- --- --- --- --- --- ---
RFH_MC_006511.fna --- --- --- --- --- --- --- --- --- --- --- --- --- --- --- --- --- --- --- --- --- --- --- --- --- ---
RFH_MC_004547.fna --- --- --- --- --- --- --- --- --- --- --- --- --- --- --- --- --- --- --- --- --- --- --- --- --- ---
RFH_MC_002516.fna --- --- --- --- --- --- --- --- --- --- --- --- --- --- --- --- --- --- --- --- --- --- --- --- --- ---
RFH_MC_008027.fna --- --- --- --- --- --- --- --- --- --- --- --- --- --- --- --- --- --- --- --- --- --- --- --- --- ---
RFH_MC_003296.fna --- --- --- --- --- --- --- --- --- --- --- --- --- --- --- --- --- --- --- --- --- --- --- --- --- ---
RFH_MC_007510.fna --- --- --- --- --- --- --- --- --- --- --- --- --- --- --- --- --- --- --- --- --- --- --- --- --- ---
RFH_MC_004129.fna --- --- --- --- --- --- --- --- --- --- --- --- --- --- --- --- --- --- --- --- --- --- --- --- --- ---
RFH_MC_003228.fna --- --- --- --- --- --- --- --- --- --- --- --- --- --- --- --- --- --- --- --- --- --- --- --- --- ---
RFH_MC_006347.fna --- --- --- --- --- --- --- --- --- --- --- --- --- --- --- --- --- --- --- --- --- --- --- --- --- ---
RFH_MC_004663.fna --- --- --- --- --- --- --- --- --- --- --- --- --- --- --- --- --- --- --- --- --- --- --- --- --- ---
RFH_MC_007912.fna --- --- --- --- --- --- --- --- --- --- --- --- --- --- --- --- --- --- --- --- --- --- --- --- --- ---

RF2_MC_003919.fna CGC ATC ACC GAT CTC AAC GAT CGC GTG CTC TCG CTC AGG GGG TAT CTT GAC TAC GAC GCC AAG AAA GAG CGT CTA GAG
RF2_MC_007508.fna ... ... ... ... ... ... ... ... ... ... ... ... ... ..T ATC T.. ... ... ... ... ... ... ... ... ... ...
RF2_MC_003902.fna ... ... ... ... ... ... ... ... ... ... ... ... ... ... ... ... ... ... ... .T. ... ... ... ... ... ...
RF2_MC_007086.fna ... ... ... ... ... ... ... ... ... ... ... ... ... ... ... ... ... ... ... .T. ... ... ... ... ... ...
RF2_MC_006834.fna ... ... ... ... ... ... ... ... ... ... ... ... ... ... ... ... ... ... ... .T. ... ... ... ... ... ...
RF2_MC_007705.fna ... ... ... ... ... ... ... ... ... ... ... ... ... ... ... ... ... ... ... .T. ... ... ... ... ... ...
RF2_MC_002488.fna ..A ... G.. ... ..G ..T ... ..G A.. A.T ... ..G ... ... ... ... ... ..T ... ... ... ..G ... ... ..G ..A
RF2_MC_004556.fna ..A ... G.. ... ..G ..T ... ..G A.. A.T ... ..G ... ... ... ... ... ..T ... ... ... ..G ... ... ..G ..A
RF2_MC_007146.fna AAA ... .T. ... T.A TCT ..C ... ACT TCG GT. ..T C.. ... ... ... ... .T. ..T ... ..A GTT ... ... T.. ..A
RF2_MC_000907.fna AAA ... .T. ... T.A TCT ..C ... ACT TCA GT. ..T C.. ... ... ... ... .T. ..T ... ..A GTT ... ... T.. ..A
RF2_MC_002663.fna AAA ... T.A ..C ... .C. ..A ... AC. .AA GT. T.G ... ... ... ... ... .T. ..T ..G ..A GTT ..A ... T.. ..A
RF2_MC_006300.fna AAA ..T G.A ..C T.A GC. TC. ... ACT GA. GT. ..G ... ... ... ... ... .TT ..T ..G ..A GT. ..A ..C ..G ..A
RF2_MC_002940.fna .AA T.A G.. ... T.A .CT ..G ..T ACA .AG CTC A.T C.. ... ... ... ... .TT ..T A.. ..A GTT ... ..C T.. ..A
RF2_MC_005139.fna ..T C.A CAG ..C G.G TCT ..G ... ACA AAT GTC ..G ... ... ... ... ... ..T ... ..T ... ... ... ... ... ..A
RF2_MC_004459.fna ..T C.A CAG ..C G.G TCT ..G ... ACA AAT GTC ..G ... ... ... ... ... ..T ... ..T ... ... ... ... ... ..A
RF2_MC_002505.fna ... C.G CAG ... G.G TCT ..A ... ACA AAT ATC ..G ... ... ... ... ... ..T ... ... ... ... ... ... ..T ..A
RF2_MC_006840.fna ..T C.. CAG ... G.G TCT ..A ... ACA AAT ATC ..G ... ... ..C ... ... ..T ... ..T ..A ... ... ... ... ..A
RF2_MC_004603.fna ..T C.T CAG ..C G.G TCT ..G ... AC. AAT GTC ..G ... ... ... ... ... ..T ... ..G ... ... ... ... ... ..A
RF2_MC_006370.fna ..A C.T GAG ... G.A TCA .CA ..T ACT GA. ATC ..T ... ... ..C ... ... ..T ..T ..T ... ... ... .AA ... ..A
RF2_MC_007946.fna ... ..T CAG ..C ... .CG ..A ... TCC GA. GTT ..T ... ... ... ... ... ..T ... ... ... ... ... ... ..G ..A
RF2_MC_004337.fna ... ..T CAG ..C ... .CG ..A ... TCC GA. GTT ..T ... ... ... ... ... ... ... ... ... ... ... ... ..G ..A
RF2_MC_007613.fna ... ..T CAG ..C ... .CG ..A ... TCC GA. GTT ..T ... ... ... ... ... ... ... ... ... ... ... ... ..G ..A
RF2_MC_007384.fna ... ..T CAG ..C ... .CG ..A ... TCC GA. GTT ..T ... ... ... ... ... ... ... ... ... ... ... ... ..G ..A
RF2_MC_004741.fna ... ..T CAG ..C ... .CG ..A ... TCC GA. GTT ..T ... ... ... ... ... ... ... ... ... ... ... ... ..G ..A
RF2_MC_007606.fna ... ..T CAG ..C ... .CG ..A ... TCC GA. GTT ..T ... ... ... ... ... ... ... ... ... ... ... ... ..G ..A
RF2_MC_002695.fna ... ..T CAG ..C ... .CG ..A ... TCC GA. GTT ..T ... ... ... ... ... ... ... ... ... ... ... ... ..G ..A
RF2_MC_004431.fna ... ..T CAG ..C ... .CG ..A ... TCC GA. GTT ..T ... ... ... ... ... ... ... ... ... ... ... ... ..G ..A
RF2_MC_000913.fna ... ..T CAG ..C ... .CG ..A ... TCC GA. GTT ..T ... ... ... ... ... ... ... ... ... ... ... ... ..G ..A
RF2_MC_003198.fna ... ..T CAG ..C ... .CG ..A ... ACC AA. GTT ..T ... ... ... ... ... ... ..T ..T ... ... ... ... ..G ..A
RF2_MC_004631.fna ... ..T CAG ..C ... .CG ..A ... ACC AA. GTT ..T ... ... ... ... ... ... ..T ..T ... ... ... ... ..G ..A
RF2_MC_003197.fna ... ..T CAG ..C ... .CG ..A ... ACC AA. GTT ..T ... ... ... ... ... ... ..T ..T ... ... ... ... ..G ..A
RF2_MC_006511.fna ... ..T CAG ..C ... .CG ..A ... ACC AA. GTT ..T ... ... ... ... ... ... ..T ..T ... ... ... ... ..G ..A
RF2_MC_006905.fna ... ..T CAG ..C ... .CG ..A ... ACC AA. GTT ..T ... ... ... ... ... ... ..T .TT ... ... ... ... ..G ..A
RF2_MC_008149.fna ..A ..T CAG ..C ..G TCT ... ..G ACA GC. GTT ... ... ... ... ... ... ..T ..T ... ... ... ... ..A ..G ..A
RF2_MC_004088.fna ..A ..T CAG ..C ..G TCT ... ..G ACA GC. GTT ... ... ... ... ... ... ..T ..T ... ... ... ... ..A ..G ..A
RF2_MC_008150.fna ..A ..T CAG ..C ..G TCT ... ..G ACA GC. GTT ... ... ... ... ... ... ..T ..T ... ... ... ... ..A ..G ..A
RF2_MC_005810.fna ..A ..T CAG ..C ..G TCT ... ..G ACA GC. GTT ... ... ... ... ... ... ..T ..T ... ... ... ... ..A ..G ..A
RF2_MC_006155.fna ..A ..T CAG ..C ..G TCT ... ..G ACA GC. GTT ... ... ... ... ... ... ..T ..T ... ... ... ... ..A ..G ..A
RF2_MC_003143.fna ..A ..T CAG ..C ..G TCT ... ..G ACA GC. GTT ... ... ... ... ... ... ..T ..T ... ... ... ... ..A ..G ..A
RF2_MC_004547.fna ... ..T CAG ... ..G GCT ..A ..T AGC GC. GTT ..T C.. ... ... ... ... ..T ..T ... ... ... ... ..C ..C ..A
RF2_MC_005126.fna .A. ..T CAG ..C ..G TCT ..G ..G ACA ACG GTT ..G ... ... ... ... ... ... ..T .T. ..A ... ... ..C T.. ..A
RF2_MC_007712.fna ..T ..T CAG ..C ..G TCG ..A A.G ACA GC. GTT ..G ... ... ... ... ... ... ..T CT. ... ... ..A ... ..T ..A
RF2_MC_007954.fna AAA GCT .AG ..C ..T GC. ..G ... ACA G.G CTT ..T ... ... ... ... ... ... .CT AAT ... ... ... ... ... ..A
RF2_MC_004347.fna AAA ..T .AG ..G ..T GC. ..G ..T AC. .AG CTT ..T ... ... ... ... ... ... ..T ..T ... C.T ... ... ... ..A
RF2_MC_007481.fna .AA ... .AG ..A A.T CG. ..A ..T ACT GAG .T. ..T C.. ... ..C ... ... ..T .CT CTT ..A C.. ..A ..C T.. ..A
RF2_MC_008228.fna ACT ... .GT ..C G.A ..G C.G ... AGT GCA ... ..T C.. ... ..C ... ... ..T ..T CAA ... ..T ..A ..C ..T ..A
RF2_MC_003910.fna AAA T.A .AA ..A A.. CGT ..G ... .CT AAT .T. ..T C.. ... ..C ... ... ... ..T .TT ..A GCG ..A ... T.. .TT
RF2_MC_006512.fna AA. ... .AA ..A A.G CGT ..G ..T AGT AAT ... ..T ... ... ... ... ... ... ..T ..T ... TT. ... ... ..G ..A
RF2_MC_007645.fna AC. ... .AG ..C T.G CG. TCC ... ..A GAA ..T T.G C.. A.. ... ... ... ... ... .T. ... ... ... ... ..G .TT
RF2_MC_002977.fna .AG ... .AA ..C ..G ..G AGC ... CA. GAT G.T ..T ... ... ... ... ... .T. ... A.. ..A C.G ..A ..C ..G ACC
RF2_MC_006369.fna A.T T.A .T. ... ..T ..T ..G ... A.A GAA ... ..T ... ... ... ... ... .T. ..A .GT ..A .GT ... ..C T.G ..A
RF2_MC_002942.fna A.T T.A .T. ... ..T ..T ..G ... A.A GAA ... ..T ... ... ... ... ... .T. ..A .GT ..A .GT ... ..C T.G ..A
RF2_MC_006368.fna A.T T.A .T. ... ..T ..T ..G ... A.A GAA ... ..T ... ... ... ... ... .T. ..A .GT ..A .GT ... ..C T.G ..A
RF2_MC_007484.fna ..G GCG .GT ... ... ..A .GG ..T C.. GAA G.C ..G ... ... ... ... ... .T. .CG ..A ... C.. ..A ..G T.. .T.
RF2_MC_002947.fna AC. ... .AG ..C ... .C. ..G ..T TCC .AG ..A A.T C.. ... ... ... ... ... ..T CA. ... C.T ..C ..C ..G ATC
RF2_MC_008027.fna AC. ... .AG ..C ... .C. ..G ..T TCC .AG ..C A.T C.. ... ... ... ... ... ..T CA. ..A C.T ..T ... ..G .TC
RF2_MC_002516.fna A.. ... .AG ..C ... TC. ..G ... ACC .AG A.C A.T C.. ... ... ... ... ... ..T CAG ... C.T ..T ..C ..G .TC
RF2_MC_004578.fna A.. ... .AG ... T.G TC. ..G ... TCC GAA A.C A.T C.. ... ... ... ... ... ..T CA. ..A C.T ..T ... ..G ACC
RF2_MC_005773.fna A.. ... .AG ... T.G TC. ..G ... TCC GAA A.C A.T C.. ... ... ... ... ... ..T CA. ..A C.T ..T ... ..G ACC
RF2_MC_007005.fna A.. ... .AG ... T.G TC. ..G ... TCC GAA A.C A.T C.. ... ... ... ... ... ..T CA. ..A C.T ..T ... ..G ACC
RF2_MC_004129.fna AC. ... .AG ..C ..G TC. ..G ... TCC GAA A.T A.T C.. ... ... ... ... ... ..T CAA ... C.T ... ... ..G ACC
RF2_MC_007492.fna AC. ... .AG ..C ..G TC. ..G ... TCC GAA A.T A.T C.. ... ... ... ... ... ..T CAA ... C.T ... ... ..G ATC
RF2_MC_007963.fna .T. ... .AG ..C ..G TC. ..A ..G ACA GA. GTC ..G ... ... ... ... ... ..T .C. .AA ... ..G ..T ..G ... ...
RF2_MC_007912.fna AAA T.A T.. ..C ..G CTA .CG ..T ACC AAT GT. ..T ... ... ... ... ..A ... .CT .AA ... ... ... ..C T.. .CC
RF2_MC_007520.fna .AA ..T .AA ... T.T .CT ..G ... ACC GAA GT. ..T ... ... ... ... ... ..T ..T A.. ... C.. ..A ..A T.G .TT
RF2_MC_007969.fna ..A ..T .AA ..C T.A TCT ..G ..T .G. .AG GAC T.G C.. A.. ... ... ... .T. ..T .GT ... C.. ..A ..C T.. ..A
RF2_MC_007204.fna ..A ..T .AA ..C T.A TCT ..G ..T .G. .AG GAC T.G C.. A.. ... ... ... .T. ..T .GT ... C.. ..A ..C T.. ..A
RF2_MC_005966.fna .AA T.A .AA ... T.A .C. ..A ..T AGT .AA A.A ..A C.. ... ... ... ... ... ..T CTG ..A ... ... ... T.. ..A
RF2_MC_006570.fna GTA T.A .AA ... ..A .CG .CC ..T A.T .AA ..T T.A C.. .AC ... ... ... ..T ..T A.T ... ... ..A AAG ... ACA
RF2_MC_007880.fna GTA T.A .AA ... ..A .CG .CC ..T A.T .AA ..T T.A C.. .AA ... ... ... ..T ..T A.T ... ... ..A AAG ... ACA
RF2_MC_002971.fna AAG C.T .AT ..A ..G ..G .CG ... TCC GA. G.C T.G C.. ... ... ... ... CT. .GT A.G ..A G.. ACC ..C ..T TTA
RF2_MC_007510.fna TC. C.G CT. ..C ..G CG. ACC ... .C. GG. GA. ..T C.. ... ... ... ... ... ... ... ..A GCT .C. ... ..G ACC
RF2_MC_008062.fna TC. C.G CT. ..C ..G CG. A.. ... .C. GG. GA. ..T C.. ... ... ... ... ... ... ... ..A GCT .C. ... ..G ACC
RF2_MC_006348.fna TC. C.. G.G ..C ..G CG. CGG ... .C. GG. GA. ..A C.. ... ... ... ... ... ... .T. ... TCC ..A ... ... .CC
RF2_MC_006350.fna TC. C.. G.G ..C ..G CG. CGG ... .C. GG. GA. ..A C.. ... ... ... ... ... ... .T. ... TCC ..A ... ... .CC
RF2_MC_007434.fna TC. C.. G.G ..C ..G CG. CGG ... .C. GG. GA. ..A C.. ... ... ... ... ... ... .T. ... TCC ..A ... ... .CC
RF2_MC_007651.fna TC. C.. G.G ..C ..G CG. CGG ... .C. GG. GA. ..A C.. ... ... ... ... ... ... .T. ... TCC ..A ... ... .CC
RF2_MC_007951.fna TCA C.G G.G ..C ..G CG. AC. ... .CA AG. G.. ..A C.. ... ... ... ... ... ... .A. ..A GC. CT. ... ... ATC
RF2_MC_007347.fna GC. ... T.. ... ... CGT TCC ..G AC. GAA GAT ..A C.. ... ... ... ... ... ..T .T. ..A GT. .GA A.G ..G ..A
RF2_MC_007973.fna GCA ... T.. ... ... CGT TCC ..G AC. GAA GAT ..A C.. ... ... ... ... ... ..T .T. ..A GT. A.C ..G ..G ..T
RF2_MC_003295.fna ACG T.G G.. ..C ..G ..G ACG ... .CC GA. GAC ..T C.. A.. ... ... ... ... ... .T. ..A TCT ..A ... ..G ACC
RF2_MC_007404.fna AAA C.. G.. ..C T.G .G. ..G ..T .CA AC. CA. ... ... ... .T. ... ... ... CCT .T. ... ... ..C ..C ... ..A
RF2_MC_002929.fna ..A C.. GAA ..C TA. GCG ..G ... .AA .AG G.T ..A C.. A.. ... ... ... ... ..T ... ..A TCG ..A ..C ..G C.A
RF2_MC_002927.fna ..A C.. GAA ..C TA. GCG ..G ... .AA .AG G.T ..A C.. A.. ... ... ... ... ..T ... ..A TCG ..A ..C ..G C.A
RF2_MC_002928.fna ..A C.. GAA ..C TA. GCG ..G ... .AA .AG G.T ..A C.. A.. ... ... ... ... ..T ... ..A TCG ..A ..C ..G C.A
RF2_MC_007908.fna .AA C.. T.. ..C ..G .G. .CA ... .C. ... AGT T.A C.. ... ... ... ... ... ..T ... ..A GCG ..A ..C ..G AG.
RF2_MC_007948.fna .AG C.. G.A ..C ..G .G. A.C ..G ..A AA. GAA ..T C.. ... ... ... ... ... CCT ... ..A G.. CGA AAA ..G A.C
RF2_MC_006513.fna .AA C.. GA. ..C ..G CGT .CC ... .GT .G. GAA ... C.. A.. ... ... ... ... ... .AG ..A TCG TC. AAA ..C ..A
RF2_MC_007298.fna AAG C.. GA. ... ..G GCG C.G ... .CC GC. GA. ..G C.. A.. ... ... ... ... ..T CAG ..A CGC ..A ..C ..G ACC
RF2_MC_005085.fna AAA ... GAA ..C ..G GC. .CC ... .CC GC. GAC A.T C.. ... ... ... ... ... ... .GT ..A ... ..C ... ..G ..A
RF2_MC_007614.fna .AG C.. GG. ... ..G G.T AGC ..G .CA GCA GAA ..G C.. A.. ... ... ... .T. ..T A.. C.. ... ACA ..C ..G ACC
RF2_MC_004757.fna .AG C.G GAA .GC A.G ..G C.A A.A AGT ..T GAT T.G C.. A.. ... ... ... .T. ..T ... ... C.. ATA ..G ..G AC.
RF2_MC_007947.fna ... C.G GAT ... ..T GCG ..G ... CAC .AG G.C T.A C.. ... ... ... ... .T. ..T A.. ... C.G C.A ... ..G ..A
RF2_MC_003112.fna AC. C.G .A. ... T.G G.A A.G ... AGC GAA GAC A.. C.A .TT ... A.G ..T ..T C.G .GT ... ... ..C ..A T.G ..A
RF2_MC_003116.fna AC. C.G .AT ... T.G G.A A.G ... AGC GAA GAC A.. C.A .TT ... A.G ..T ..T C.G .GT ... ... ..C ..A T.G ..A
RF2_MC_002946.fna AC. C.G .AT ... T.G G.G A.G ..T AGC GAA GAC A.. C.C .TT ... A.G ..T ..T C.G .G. ... ... ..C ..A T.G ..A
RF2_MC_002745.fna AAT ..A GAT A.G TAT ..T C.A GAT T.A ACA CAA A.T ... ... .C. ... ... .TA ..G AA. ..A G.. ACT AA. A.C C.A
RF2_MC_003923.fna AAT ..A GAT A.G TAT ..T C.A GAT T.A ACA CAA A.T ... ... .C. ... ... .TA ..G AA. ..A G.. ACT AA. A.T C.A
RF2_MC_002951.fna AAT ..A GAT A.G TAT ..T C.A GAT T.A ACA CAA A.T ... ... .C. ... ... .TA ..G AA. ..A G.. ACT AA. A.T C.A
RF2_MC_007622.fna AAT ..A GAT A.G TAT ..T C.A GAT T.A ACA CAA A.T ... ... .C. ... ... .TA ..G AA. ..A G.. ACT AA. A.T C.A
RF2_MC_007795.fna AAT ..A GAT A.G TAT ..T C.A GAT T.A ACA CAA A.T ... ... .C. ... ... .TA ..G AA. ..A G.. ACT AA. A.T C.A
RF2_MC_002758.fna AAT ..A GAT A.G TAT ..T C.A GAT T.A ACA CAA A.T ... ... .C. ... ... .TA ..G AA. ..A G.. ACT AA. A.C C.A
RF2_MC_007793.fna AAT ..A GAT A.G TAT ..T C.A GAT T.A ACA CAA A.T ... ... .C. ... ... .TA ..G AA. ..A G.. ACT AA. A.T C.A
RF2_MC_002953.fna AAT ..A GAT A.G TAT ..T C.A GAT T.A ACA CAA A.T ... ... .C. ... ... .TA ..G AA. ..A G.. ACT AA. A.T C.A
RF2_MC_002952.fna AAT ..A GAT A.G TAT ..T C.A GAT T.A ACA CAA A.T ... ... .C. ... ... .TA ..G AA. ..A G.. ACT AA. A.T C.A
RF2_MC_007168.fna AAT ..A GAT ..A TAT CGT A.C AA. T.A GCA CAA A.T ... ... .C. ... ... .TT ..A AAT ..A G.G ACA AA. A.T C.A
RF2_MC_004461.fna AAT T.A GAA ..A TAT C.A A.. .A. T.A AAT CAA A.T ... ... .C. ... ... .TA ..A AAT ..A G.G AC. AAC A.. C.A
RF2_MC_002976.fna AAT T.A GAA ..A TAT C.A A.. .A. T.A AAT CAA A.T ... ... .C. ... ... .TA ..A AAT ..A G.G AC. AAC A.. C.A
RF2_MC_007350.fna AAT ..A GAT ACG TAT ..T ..A AAA C.A GAA CAA ..T ... ... .C. ... ... .TA ..A ..A ..A G.G AC. AAC A.. C.A
RF2_MC_005957.fna GAA T.A GAG A.A A.G GCT A.G A.A T.A GCG G.T T.T ... ... .C. ... ... CT. CCT A.T ... G.G A.A .AA A.T .CA
RF2_MC_003909.fna GAA T.A GAG A.A A.G GCT A.G A.A T.A GCG G.T T.T ... ... .C. ... ... CT. CCT A.T ... G.G A.A .AA A.T .CA
RF2_MC_006274.fna GAA T.A GAG A.A A.G GCT A.G A.A T.A GCG G.T T.T ... ... .C. ... ... CT. CCT A.T ... G.G A.A .AA A.T .CA
RF2_MC_004722.fna GAA T.A GAG A.A A.G GCT A.G ..A T.A GCG G.T T.T ... ... .C. ... ... CT. CCT A.T ... G.G A.A .AA A.T .CA
RF2_MC_005945.fna GAA T.A GAG A.A A.G GCT A.G A.A T.A GCG G.T T.T ... ... .C. ... ... CT. CCT A.T ... G.G A.A .AA A.T .CA
RF2_MC_007530.fna GAA T.A GAG A.A A.G GCT A.G A.A T.A GCG G.T T.T ... ... .C. ... ... CT. CCT A.T ... G.G A.A .AA A.T .CA
RF2_MC_003997.fna GAA T.A GAG A.A A.G GCT A.G A.A T.A GCG G.T T.T ... ... .C. ... ... CT. CCT A.T ... G.G A.A .AA A.T .CA
RF2_MC_006270.fna GAA C.T GAA A.. A.G GCT AC. ..G T.A GCG GAC T.. ... ... .C. ... ... CT. ..A A.A ... G.. .CA A.A A.C AGC
RF2_MC_006322.fna GAA C.T GAA A.. A.G GCT AC. ..G T.A GCG GAC T.. ... ... .C. ... ... CT. ..A A.A ... G.. .CA A.A A.C AGC
RF2_MC_000964.fna GAG C.. GAA A.. A.G GCT TC. ..T T.A GCG GAC T.T ... ... .C. ... ... CT. ..A T.A ... G.G .CC ..C A.T .CT
RF2_MC_002570.fna GAA T.A ..A ACG A.G GCT A.G ..A T.A GCG GAC T.T ... ... .C. ... ... CT. ..A A.A ... C.. .C. ..A A.T .CT
RF2_MC_006510.fna GAG C.T GAG A.A A.G GCT A.G ..A T.A GCG GAA A.. ... ... .C. ... ... CT. ..A ..G ... C.G .C. ..C A.T CGC
RF2_MC_006582.fna GAA C.A GTG .CG ... G.G A.G ..A C.A TCT GAC T.T ... ... .C. ... ... GT. .CA .AA ... G.. ... ..G A.C .C.
RF2_MC_004193.fna GAA T.G .AT A.A A.A GCT TCA ..A ..T GAA GAT T.T ... ... .C. ... ... .TA ..T .T. ..A ..G .CT A.A A.T .CT
RF2_MC_003210.fna GAA C.A GAG A.A ACA GCA C.G .AA A.C AAA GAC T.T ... ... .C. ... ... .TA ... AG. .T. G.. .TT ..A A.T .CT
RF2_MC_002973.fna GAA T.A GAA A.A ACA GCG C.G .AA A.C AAA GAC T.T ... ... .C. ... ... .TA ... AGT .T. G.. .TT ..A A.C .CT
RF2_MC_003212.fna GAA C.A GAA A.A ACA GCG C.G .AA A.C AAA GAC T.T ... ... .C. ... ... .TA ... AG. .T. G.. .TT ..A A.T .CT
RF2_MC_003485.fna AAA ..A GTA ..A AAT ..A ..G AAG T.. ACT AGC T.. ... A.. .C. ... ... .TA ..T CGT TT. G.. ... GAG A.T .CT
RF2_MC_006086.fna AAA ..A GTA ..A AAT ..A ..G AAG T.. ACT AGC T.. ... A.. .C. ... ... .TA ..T CGT TT. G.. ... GAG A.T .CT
RF2_MC_008021.fna AAA ..A GTA ..A AAT ..A ..G AAG T.. ACT AGC T.. ... A.. .C. ... ... .TA ..T CGT TT. G.. ... GAG A.T .CT
RF2_MC_008023.fna AAA ..A GTA ..A AAT ..A ..G AAG T.. ACT AGC T.. ... A.. .C. ... ... .TA ..T CGT TT. G.. ... GAG A.T .CT
RF2_MC_008022.fna AAA ..A GTA ..A AAT ..A ..G AAG T.. ACT AGC T.. ... A.. .C. ... ... .TA ..T CGT TT. G.. ... GAG A.T .CT
RF2_MC_008024.fna AAA ..A GTA ..A AAT ..A ..G AAG T.. ACT AGC T.. ... A.. .C. ... ... .TA ..T CGT TT. G.. ... GAG A.T .CT
RF2_MC_007296.fna AAA ..A GTA ..A AAT ..A ..G AAG T.. ACT AGC T.. ... A.. .C. ... ... .TA ..T CGT TT. G.. ... GAG A.T .CT
RF2_MC_007297.fna AAA ..A GTA ..A AAT ..A ..G AAG T.. ACT AGC T.. ... A.. .C. ... ... .TA ..T CGT TT. G.. ... GAG A.T .CT
RF2_MC_002737.fna AAA ..A GTA ..A AAT ..A ..G AAG T.. ACT AGC T.. ... A.. .C. ... ... .TA ..T CGT TT. G.. ... GAG A.T .CT
RF2_MC_004116.fna AAA ..A GTA ..A AAT ..A ..G AAG T.. ACT AGC T.. ... A.. .C. ... ... .TA ..T CGT TT. G.. ... GAG A.T .CT
RF2_MC_007432.fna AAA ..A GTA ..A AAT ..A ..G AAG T.. ACT AGC T.. ... A.. .C. ... ... .TA ..T CGT TT. G.. ... GAG A.T .CT
RF2_MC_004368.fna AAA ..A GTA ..A AAT ..A ..G AAG T.. ACT AGC T.. ... A.. .C. ... ... .TA ..T CGT TT. G.. ... GAG A.T .CT
RF2_MC_004606.fna AAA ..A GTA ..A AAT ..A ..G AAG T.. ACT AGC T.. ... A.. .C. ... ... .TA ..T CGT TT. G.. ... GAG A.T .CT
RF2_MC_004070.fna AAA ..A GTA ..A AAT ..A ..G AAG T.. ACT AGC T.. ... A.. .C. ... ... .TA ..T CGT TT. G.. ... GAG A.T .CT
RF2_MC_004350.fna AAA ..A GTA ..A AAT ..A ..G AAG T.. ACT AGC T.T C.. A.. .C. ... ... .TA ..T CG. TTA G.. ..A GAG A.C .CT
RF2_MC_006449.fna AAA ... T.T ..A AAT C.A ..G AAG C.C G.G AGC T.. G.. A.. .C. ... ... .TA ..T CGT TT. G.. ... GAC A.T .C.
RF2_MC_006448.fna AAA ... T.T ..A AAT C.A ..G AAG C.C G.G AGC T.. G.. A.. .C. ... ... .TA ..T CGT TT. G.. ... GAC A.T .C.
RF2_MC_003098.fna AAA ..T GA. .CA AAT CGT ..A AAA T.A GCT ..T T.. ... ... .C. ... ... CT. ..A .GG CTA G.G ..A GAG A.T .CC
RF2_MC_003028.fna AAA ..T GA. .CA AAT CGT ..A AAA T.A GCT ..T T.. ... ... .C. ... ... CT. ..A .GG CTA G.G ..A GAG A.T .CC
RF2_MC_002662.fna TTA C.T GAA .GA TAT GCT ..G AAG A.T AAT GGC T.T C.. .AA .CA T.A ..T CTT ..G CGT TT. G.. ..A GAA A.. .CT
RF2_MC_007929.fna AAT ..T G.T ..G A.G .GT A.. AAA ..T AGT GAA T.T ... A.. .C. ... ... .TA ..T ..T TTA G.. ..A AAG A.T .CA
RF2_MC_004567.fna .TG ..T GAA ..A A.G C.A AG. GCT ..C GA. GAC T.T ... ... .CG ... ... .TA ..T ..T TT. ..C ..A A.C A.T C.A
RF2_MC_007576.fna TTA T.G .A. ..A A.T G.G AG. AAA A.A ACG CA. T.. ... ... .C. ... ... .TA ..A .G. CT. C.. ..A A.C A.C .CA
RF2_MC_004668.fna TTA T.A GA. ..A A.G .CA C.A AAA A.T ACT AGC T.. ... A.. .C. ... ... .TA ... CAG TTA G.. ..A GAC A.T .CC
RF2_MC_008054.fna GCT T.A GA. ..G T.G CGG ACC ..G C.T AA. CAC T.. ... ... .C. ... ... .T. ..T AAT .TT .GC ..A A.C A.T ..A
RF2_MC_006814.fna GTA T.A GAT ..G T.G ..G A.A ..T T.A GA. CAC T.T ... ... .C. ... ... .TA ..T .GT .TT ..T ..A A.. A.T ..A
RF2_MC_005362.fna GAA T.A .AT ... ..T .GT CC. AAG T.A GAG CAT T.. ... A.. .C. ... ... .T. ..T T.A TTA ..T ..A G.. A.T .C.
RF2_MC_007907.fna GAG T.G GAA AG. T.A G.A .TG ... T.A GCA GAT T.G ... .TT .CA ... ... GT. CCT CAG CGT G.G ..T AAA A.C AGT
RF2_MC_007644.fna ... C.G GA. ..A ..G G.. CGG ..G C.. GAA GAA T.G ... .TC .CC ... ... CTG ..G ..A .CC .GC ..A GAA A.C ...
RF2_MC_007503.fna A.T T.G G.G ..G A.T TC. CCC AAG A.T GAG GAA A.G ... .TT .C. ... ... ATT CC. .GG ..A ..G ..A .TG G.G ..A
RF2_MC_003366.fna AAG T.A CAT ..A ..A ..A A.. AAT T.A AAG GAA A.G G.. .CT .CA ... ... .TA .CA T.T TTA G.G A.. AAG AGT .CA
RF2_MC_004557.fna --- --- --- --- --- --- --- --- --- --- --- --- G.. A.T CTC T.. ... CTA ACT AGT TTA ... TTT AAA G.. C.A
RF2_MC_003030.fna TTA ..A .AA ..A A.A G.A AT. AAG .CA AGA GAA A.G ... .CT .C. ... ... .T. ..T AAA .GT .G. AGT A.A A.. ..T
RF2_MC_003869.fna GAA G.T GAG C.A A.G CTT C.. GAG A.A AAA GAA A.G G.T .TT .C. ... ... GTG ..A .GG .TA ... A.A GAG A.. ...
RF2_MC_003454.fna GAA T.T TTA ..A A.G ..A ..A AAA ACT GAA AAT A.T ... A.. .C. ... ... .TA ..A AAG .GA ..G TCA AC. A.. A..
RF2_MC_002936.fna --- --- GTG A.C T.A .GA .CC GCA T.C T.T C.. A.A T.. T.C G.C T.. ... ATT .CT ..T ..A G.. CT. GAA A.. ACC
RF2_MC_007356.fna --- --- GTG A.C T.A .GG .CC GCA T.T T.T CT. ACA T.. T.C G.C T.. ... GTT TCT ..T ..A G.. CT. GAA A.. ACT
RF2_MC_006177.fna ..A GCG CAG CGC T.G CG. ..G ..A A.C A.. GAA ... ... A.. .C. ... ... CT. ... AGG CGT CTC ... GAG A.C .C.
RF2_MC_000853.fna AAG ..A GAA ..A ..T G.A A.G AAA TAC AAG GAT G.T CTT TC. GTG G.C A.. G.G ..T .AA .TC ..C A.. GAA ..C ..A
RF2_MC_000918.fna AAA G.A GAA ..A ..T .GA A.A ..G C.T GAA GAC G.A .A. AA. ATA ... TCT CCT ..G AAA CTT G.G AGT GAA T.. A.A
RF2_MC_007516.fna GA. C.. T.. ..G ... .CT ..C ... C.. GG. AAT GC. CA. .AC .G. ... ... GTT CCT ..A CT. ..C .CC A.G .A. C.A
RF2_MC_005070.fna GAT C.. T.. ..G ... .CT ..C ... C.. GG. CAT GC. CA. .AC .G. ... ... GT. CC. ..A CT. ..G .CC A.A .A. C.A
RF2_MC_007513.fna GA. C.G T.T ..G ... .CT ..C ... C.. GG. CAT GC. CA. .AC .G. ... ... GTA CCT ..A CT. ..C .CT A.G .AG C..
RF2_MC_005071.fna GAT C.T T.T ..G ... .C. ..C ... C.. GG. CAA GC. CA. .AC .G. ... ... GTT CCT ..T CTA ..C .CT ..C .A. C.A
RF2_MC_005042.fna A.T C.T T.T TTG T.G .GT ... ... C.. AG. AAT GCT CA. .AC .G. ... ... GTA CCG .TT TTA ..T .C. .T. .A. .TT
RF2_MC_007335.fna GA. C.T T.T TTA T.G .CT TC. ... C.. GGT A.A GC. CA. .AT .G. ... ... G.A CCT ..A TTA CTT .CT A.G AA. AGA
RF2_MC_007577.fna GAT C.T T.G ..A ..G .CA .TG ... C.. GGT AAT GCT CA. .AT .G. ... ... GTA CCA AGA TTA ... .CA AAA AGG AGA
RF2_MC_005072.fna GAT C.T T.A ..G T.A .C. A.G ... C.. GGT AAT GCT CA. .AT .G. ... ... GTT CC. AAT TTA GT. .CT AAG AA. A.A
RF2_MC_003272.fna GAA ... GAA ACG T.G TCT AGC ... C.. GGT AAA AC. CA. .AC ... ... ... GTA CCT ..A CTC ... .CC AAA A.T C.A
RF2_MC_007413.fna GAA ... GAA ACG T.G TCT AGC ... C.. GGT AAA AC. CA. .AC ... ... ... GTA CCT ..A CTC ... .CC AAA A.T C.A
RF2_MC_000911.fna AA. C.A GAA CTA A.. TC. TC. ... C.. GGG CAA AC. CA. .AC ... ... ... CTG CCA .GA TTA ... .CC AAA G.T C.A
RF2_MC_007604.fna .AG CA. GAA CCG ... CGT AGC ... C.. AG. CAC GCT CA. .AC ... ... ... GTT CCT ... CTA C.. .C. ..G A.T C.A
RF2_MC_006576.fna .AG CA. GAA CCG ... CGT AGC ... C.. AG. CAC GCT CA. .AC ... ... ... GTT CCT ... CTA C.. .C. ..G A.T C.A
RF2_MC_004113.fna GAT T.T T.T CTG T.G CG. ... ... C.. GGT CAT AC. CA. .AC .G. ... ... CCA .CG ..A CT. ..G .CC AAG A.T C.T
RF2_MC_005125.fna .AG G.. GAA ..A ... .GT .CG ... C.. GGT AAA AC. CA. .AC ... ... ... GT. .C. CAA CGC C.. ATC ..C A.T .CC
RF2_MC_007775.fna AC. C.A GAA TCG ... .C. TCG ... C.. AG. AGT GCT CA. .AC ... ... ... CTG CC. CA. CT. G.G C.. .AG A.C .CC
RF2_MC_007776.fna AC. C.A GAA TCG ... .C. TTG ... C.. AG. AAC GCT CA. .AC ... ... ... CTG CC. CA. TT. G.G C.A .AG A.T .CC
RF2_MC_003228.fna .AA C.T .AA ..C G.G ..A ..G ... ACT GAT G.. ..G ... A.. ... ... ... AT. ... .GG ... ... ATT .AA G.C ..A
RF2_MC_006347.fna .AA C.T .AA ..C G.G ..A ..G ... ACT GAT G.. ..G ... A.. ... ... ... AT. ... .GG ... ... ATT .AG G.C ..A
RF2_MC_004663.fna .AA C.T .AA ..C G.G ..A ..G ... ACT GAT G.. ..G ... A.. ... ... ... AT. ... .GG ..A ... ATT .AA G.C ..A
RF2_MC_002950.fna .AA C.G .AT TC. ..G TTG ..G ... CGT GAT G.. ..G ... ... ... ... ... GT. A.T AA. .GA CGT ATC .AA T.. ..A
RF2_MC_007677.fna GA. C.. GAA C.G ... GCT ..G ... ... GAG G.. ... G.. ..C ... ... ... GTA ... .GT CGC CGC AT. ACC G.C ..A
RF2_MC_007514.fna ..A C.G CAA ..G A.T C.. C.. ... T.. AC. CA. T.A C.. A.. ... ... ... GTT ..T AAT CGT ... ..A TCA A.T ..A
RF2_MC_007512.fna A.A C.G CAG ..C A.. ... AGG ... C.. GAA CA. T.A C.. ... ... ... ... GT. ... CAG CGC ... ... AAA A.. ...
RF2_MC_002932.fna ... C.G CA. C.G A.. G.G C.C ... C.. AA. CA. T.A C.. ... ... ... A.. AT. ..T .AA CGC ... ..A AAG A.. AGC
RF2_MC_002939.fna ..G G.. GAA A.. T.. GGG ..G ..G A.T GC. AA. ... C.. ... .C. ... ... ATA ... AG. ... CGG ..A GAC A.C C..
RF2_MC_007517.fna ... G.T GAA A.. ..T TCG ..G ... A.C GC. AA. ... C.. ... .C. ... ... ATA ... AG. ... CGG ... GA. A.C C..
RF2_MC_007498.fna ATA T.G GGT TC. ... ..A A.G AAG C.C GAT GA. ..G ... A.. ... ... ... GTT ..T ... ... GCC ... ..A G.C .CT
RF2_MC_007759.fna GCT C.G G.T ..C T.G G.A A.A AAA A.A GAA A.. A.A G.. .A. .GC ... ... AT. .T. .AG ..A G.. A.A ..G A.T C..
RF2_MC_006138.fna AAA ... ..T ..A ..G .GG .CC A.A C.. .AG G.C T.G .A. .A. C.. ... ... .TA .CT CAT CTT .T. ..A AAA ... ..A
RF2_MC_007760.fna ... ... G.. ..G ... .C. CGA ... C.. GAG G.. ... C.. ... .CG ... ... GT. ..G CGG ... G.G CT. A.G G.C .C.
RF2_MC_008095.fna AAG ... .A. .GC ... .GG ..G ..T ... T.G G.. ... C.. ... C.. ... ... CT. ... CG. ... CGG TCC ..C A.C .C.
RF2_MC_005363.fna AAA ... GTG TC. ... G.A .CC TT. TC. AAG GA. ..T C.. ... ... ... ... .TA ..T CG. ... ... A.. ..C ..G ..A
RF2_MC_008148.fna AAG ... T.G ..C ..G .G. C.G ... C.C GA. GA. ..G GA. .C. .TC T.C ... GTG .GG CGG CT. CGC ... ..C GCG .C.
RF2_MC_002491.fna ..T T.G GAA .CA ..T CG. ACG GAA A.A TCT .TA GCT GC. A.. .C. ... ... CT. ..T AAA ..A C.. A.A GAA ..T C.A
RF2_MC_005043.fna ..T T.G GAA .CA ..T CG. ACG GAA A.A TCT .TA GCT GC. A.. .C. ... ... CT. ..T AAA ..A C.. A.A GAA ..T C.A
RF2_MC_000922.fna ..T T.G GAA .CA ..T CG. ACG GAA A.A TCT .TA GCT GC. A.. .C. ... ... CT. ..T AAA ..A C.. A.A GAA ..T C.A
RF2_MC_002179.fna ..T T.G GAA .CA ..T CG. ACG GAA A.A TCT .TA GCT GC. A.. .C. ... ... CT. ..T AAA ..A C.. A.A GAA ..T C.A
RF2_MC_003361.fna ..G T.A GAA TGC T.A GTA .C. G.. T.. GCT .TA GC. G.. A.. .C. ... ... CTT ..A .GT ... .G. C.A GAG T.G ACT
RF2_MC_004552.fna ..G T.A GAA .GC ..G TTG AC. G.G T.. GCA .TA GC. G.. A.. .C. ... ... CTT ..G .GT ... .G. C.A GAG ..T TCC
RF2_MC_007899.fna ..G T.A GAG AGC ..G .TT ACA G.. T.. GCT .TA GC. G.. A.. .C. ... ... CTT ..A .GT ... C.. C.A GAG T.. .CA
RF2_MC_000117.fna ..A T.G GAA CT. T.G CTT ..A G.T T.. GCT .TA ACT C.. A.. .C. ... ... CCG ..A .GA ..A G.. A.T GAG T.. A..
RF2_MC_007429.fna ..A T.G GAA CT. T.G CTT ..A G.T T.. GCT .TA ACT C.. A.. .C. ... ... CCG ..A .GA ..A G.. A.T GAG T.. A..
RF2_MC_002620.fna ..A T.G GAG CT. T.G CTT ..A G.. T.A TCT .TA ACT C.. A.. .T. ... ... CCG ..A .AA ..A G.. ACT GAG T.. A.A
RF2_MC_005861.fna AAA G.A .AA .GA A.. G.A ..A ..T C.T ..T CAC A.G T.. A.. ... ... ... .TG .CT ..G ... G.. .CT A.G G.. A.A
RF2_MC_001318.fna AAA ..A .AT ACA T.G CT. A.A .AT .CC GAA GAC A.T T.. A.. A.G ... ... A.A A.T .AA .TT C.. .CT AAA A.C ..A
RF2_MC_006156.fna AAA ..A .AT ATA T.G TTT ..A .AA .CC GAA GGC A.T T.. A.. A.G ... ... A.A A.A .AA .TT C.. ..T AAA A.. ..A
RF2_MC_002967.fna AAT T.A GAA .CC T.A ..A A.C GAT A.C TCT AAT A.T T.. ... CG. ... ... CC. ..G ..G GTT ... .CA AAA A.. .CC
RF2_MC_000919.fna .AA ... ... .CC ... G.G .CG ... ... .AG GAA G.A T.. ... AG. ... ... GTT .C. ..A T.C G.G .C. ..C A.. .CA
RF2_MC_005027.fna ... .G. CAA .CG A.. CG. AGC ... C.. G.. CAA ..T CA. .AC .C. ... ... C.. TCT .G. ..A ..C A.. GCG A.C A..
RF2_MC_007716.fna ATT T.A CAA A.C T.G T.. C.A AAT C.C .AA GAT T.A .AA CAA GCA ... A.T .TA A.A AAA .CT ..T C.A ACA A.C ...
RF2_MC_005303.fna ATT T.A CAA A.C T.G C.T C.A AA. C.T .AA GAT T.A .AA CAA GCC ... ..T ATA A.A AAA .CC ..T C.A ACA A.T ..A
RF2_MC_004342.fna AT. TCT .AA ..A T.A C.A ..G AAT T.T T.A AAC .GT T.. AAA .TG T.G A.T .TG ..A CAA G.C ..G ..T ... ..C A..
RF2_MC_005823.fna AT. TCT .AA ..A T.A C.A ..G AAT T.T T.A AAC .GT T.. AAA .TG T.G A.T .TG ..A CAA G.T ... ..T ... ..C A..
RF2_MC_003103.fna TAT G.A .AA A.A A.T G.G C.G TCT T.A GAA CTA ..T T.. A.. .CA ... ... GTT ..A ..A TCA .CT ..A A.A ..G A.C
RF2_MC_007109.fna TA. G.A .AA A.A A.T G.G C.G TCT T.A GAA CTA ..T T.. A.. .CA ... ... GTT ..A T.A TCA .CT ..A A.A T.G A.C
RF2_MC_007940.fna TA. G.T .AG A.A A.T G.G C.G TCT T.A GAA .T. ..T C.. A.. .CA ... ... GT. ..A A.G TCA GC. .CT A.A ... .CA
RF2_MC_006142.fna TAT ..A .AA A.C A.T G.G C.A TCT T.A GAA CTA A.T T.. A.. .CA ... ... ATT ..A T.A TTA .CT ATA A.A ..T ACA
RF2_MC_000963.fna TAT ... .AA A.A A.T G.G C.A TCT T.A GA. CTA A.T T.. A.. .CA ... ... ATT ..A ..A TTA .CT .TA A.A ..G ACA
RF2_MC_007778.fna .T. G.. GAA ..G A.. ..G C.G TCA ..C GGG CT. ..G ... A.. C.. ... ... GT. ... CAG TC. .CC .TC ..C ..C .C.
RF2_MC_007958.fna .T. G.T GAA ..G A.. ..G C.G TCA ..C GGG CT. ..G ... A.. C.. ... ... GT. ... CAG TC. .CC .TC ..C ..C .C.
RF2_MC_005296.fna .T. G.. GAA ..G A.. ..G C.G TCA ..C GGG CT. ..G ... A.. C.. ... ... GT. ..T CAG TC. .CC .TC ..C ..C .C.
RF2_MC_007925.fna .T. G.. GAG ..G A.. ..G C.G TCA ..C GGG CT. ..G ... A.. C.. ... ... GT. ..T ..A TCC .CG .CC ..C ..C .CA
RF2_MC_004463.fna TTG G.A GAA ..G A.. ..G C.G TCA ..C GGG CT. ..G ... A.. C.. ... ... GT. ..G AAA TC. .CG .C. ..C ..C .CT
RF2_MC_007406.fna .TT G.. GAA ..G A.. ..G C.G TCG ..C GGG CT. ..G ... A.. C.. ... ... GT. ... A.A TCA .CC .C. ..C ..G .C.
RF2_MC_007964.fna .T. G.. GAA ..G A.. ..G C.G TCG ..C GGG CT. ..G ... A.. C.. ... ... GT. ... A.A TC. .CC .C. ..G ..G .CA
RF2_MC_003062.fna GTA G.. GAT ..A A.. ..G C.G GC. A.A AG. CT. ..G ... A.. C.. ... ... .GG ..T CAG GC. .T. AGA ..A ..G ..C
RF2_MC_003304.fna GTA G.. GAT ..A A.. ..G C.G GC. A.A AG. CT. ..G ... A.. C.. ... ... .GG ..T CAG GC. .T. AGA ..A ..G ..C
RF2_MC_007761.fna GTG G.. GAT ..A AC. ..G C.G GCT A.C AC. CT. ..G ... A.. C.. ... ... .GG ... CAG GC. .T. AGA ..A ..G ..C
RF2_MC_003047.fna AT. G.. GA. ..A A.. ..G C.G GC. A.A AG. CT. ..G ... A.. C.. ... ... .GG ... CAG GC. GT. AGA ..A ..G ..C
RF2_MC_002678.fna ATT G.. GA. ..G A.. .GG C.G GCG A.A AC. CT. ..G ... A.. C.. ... ... .GG ..T CAG GCC .T. A.. ..G ..T ..A
RF2_MC_003317.fna .TG G.T GA. ..A A.. C.G C.G GC. A.A AG. CT. ..G ... A.. C.. ... ... .GG ..T CAG GCT GT. A.A ... ..G .GC
RF2_MC_007618.fna .TG G.T GA. ..A A.. C.G C.G GC. A.A AG. CT. ..G ... A.. C.. ... ... .GG ..T CAG GCT GT. A.A ... ..G .GC
RF2_MC_006932.fna .TG G.T GA. ..A A.. C.G C.G GC. A.A AG. CT. ..G ... A.. C.. ... ... .GG ..T CAG GCT GT. A.A ... ..G .GC
RF2_MC_004310.fna .TG G.T GA. ..A A.. C.G C.G GC. A.A AG. CT. ..G ... A.. C.. ... ... .GG ..T CAG GCT GT. A.A ... ..G .GC
RF2_MC_005956.fna TTA G.. GAG ..A A.. C.A C.A GCA A.T AAG .T. ..A ... ... C.. ... ... .GG ..T CAA TCA CTC A.A ... ..C ..A
RF2_MC_005955.fna TTA G.T GAT ..A A.. C.G C.G GCA A.C AAG .T. ..A ... ... C.. ... A.. .GG ..T CAA TCA CT. A.A ... ..T ..A
RF2_MC_002696.fna GCT GCG G.. ..C A.. G.G C.G TC. ... GGA CT. ... ... A.. CG. ... ... .GG ... .T. GCT CTC CGC AAG ..C ..T
RF2_MC_007626.fna .T. GC. CAG ... A.. CGG CGA TCA .CC GC. CT. T.G .A. C.T C.. ..C A.T .GG ... .AG GC. TTG AT. ..G ..C ..C
RF2_MC_007643.fna .T. ... GA. ..G A.. ..G C.G TC. A.. GCG CT. ..G ... A.. C.. ... ... .GG ..T AA. GCC CTC AGA ..C ..G ..T
RF2_MC_006677.fna .TT TCA GAG C.G A.. ..G C.G TCG ... GCA CT. ..G ... A.. C.. ... ... .GG ..T .T. GCA .C. ACA ... ..C .C.
RF2_MC_007794.fna .AT ... GA. CGC A.. G.G .CC GCA C.. GCG CT. G.G C.C AA. .TC ..C ... .GG ... CG. GC. GTT CGC ..C ..T ..C
RF2_MC_008048.fna .A. ... GA. A.G A.T .C. .CC GCT C.C GCG .T. ..G C.C C.C .T. ..C ... .GG ... CG. GC. GTG CG. ..C ..C ..C
RF2_MC_007722.fna AAT ... GA. CG. A.. G.A .CC GCG C.C GCT CT. G.G C.C CA. .C. ..C ... .GG ..G CGT GCA TTG CGC ..C ..C ..C
RF2_MC_006526.fna .AT G.. GA. C.. A.T C.A ..A TCT T.. GCG CT. ..T ... C.C .TC ..C ... .GG ..T AGA GCC TTG CG. ..G ..G ..T
RF2_MC_008044.fna AT. G.G G.. ... A.. G.A A.A TCG C.C GA. CT. ..T GCC CA. CGG A.G A.. .GG ..G A.G GC. G.. TTC ..G ..T ...
RF2_MC_003911.fna GTT G.. ... ... A.. C.G A.A TC. C.. .G. CT. ..T GCA CA. CGG A.G ..T C.G ..G A.. GC. C.G C.T ..G ..G ...
RF2_MC_007802.fna AAT ... GAG A.G A.. CG. A.. TC. C.. AC. CTT ..G G.. CA. CGG A.G ... ATA ..G A.. GC. CCC C.C ..G T.G ...
RF2_MC_007493.fna .AA G.. GAG .CC A.. CGG CGC TCG C.C GCG CT. ... G.C CA. CGC A.G ..T CT. ..G A.. GC. CCG C.C ..G ..C ...
RF2_MC_006832.fna GAA T.A GTA A.C T.A ..T A.A GCT T.A .AA CTA A.T C.A ..T ..C ... ... ATT ..T AAT CT. .C. AGC TTA T.. .TT
RF2_MC_006831.fna GAA T.A GTA A.C T.A ..T A.A GCT T.A .AA CTA A.T C.A ..T ..C ... ... ATT ..T AAT CT. .C. AGC TTA T.. .TT
RF2_MC_005295.fna GAA T.A GTA A.C T.A ..T A.A GCT T.A .AA CTA A.T C.A ..T ..C ... ... ATT ..T AAT CT. .C. AGC TTA T.. .TT
RF2_MC_007799.fna GAG T.A GTA AG. T.A GGT A.G GCT T.A .AG .T. A.T C.. ..T C.. ... ... ATT ... AAT TTA .C. AGT TTA T.. .CT
RF2_MC_007354.fna GAA T.G GTA AG. T.A GGT A.G GCT T.A .AG CTC A.T C.. ..T ... ... ... ATT ..T AAT TTA ..T A.T TTG ... .TT
RF2_MC_007797.fna GAT ..A T.A ..G A.T GGT ..A GAT C.A GCT ... A.A GC. A.. .G. ... ... ATT .TG .GG CTA G.. TCT ACG T.G ...
RF2_MC_004842.fna --- --- --- --- --- --- --- --- --- --- --- --- C.A ..T GTC T.. ... GTT AG. ... CTC GCG AGT TC. T.G ...
RF2_MC_002978.fna .A. C.T CAA AGC T.A ..T A.A A.T A.T TCT CTT A.. ... A.. .G. ... ... ATA ..A AAA TTA ..G TT. ... ..T ..A
RF2_MC_006833.fna TAT T.T CAG A.C T.A G.T A.A A.T A.T TCT GTT A.. ... A.. .G. ... ... GTA ..A AAA CTA ... TT. ..C ..C ..A
RF2_MC_007798.fna GTA C.G CAT A.. T.G ..G A.G TCT ..C GAA GTA A.. ... A.. C.G ... ... AT. ..G AAG ... C.C AGT ... T.G ..A
RF2_MC_004061.fna AAA ..A .A. A.A T.G .TA C.A ..T AAA AAA GAT T.G .A. A.. ... ... ... ..T .TA ..A ..A .GT ACA ... A.T TTA
RF2_MC_002528.fna .AA ..T .A. AG. ..T ..T AGA ..T ..A .AA GAT ..T .A. A.. ... ... ... ..T A.. AAA ..A ... TCC ... G.T TTA
RF2_MC_007984.fna .AA ..A .AA A.. ..T .CA ..A A.A ACA A.A ATT A.T C.. A.. .TA ... ..T A.T .TT AAT --- --- --- --- --- ATT
RF2_MC_004545.fna ..T ..A ..A A.. T.A GTT TC. .AA A.A AA. AAA ..T .A. A.. CG. ... ..T ... ..T ATA ..A ... A.T A.A T.G CTA
RF2_MC_005061.fna AAA ..T GAT TG. T.A TTT AGC A.A A.A TAT GTA T.T .A. .AT AG. T.. ... .GT A.T .TT C.A ... ..A TTG T.. A.A
RF2_MC_007292.fna ..A .GT --- --- --- --- --- --- --- --- --- T.A ... AT. AT. T.. ..T ... ..T CT. ..A .TC A.A .A. T.T A.A
RF2_MC_004344.fna TCG .AT .AA A.A A.A ..A A.. TCT ACA GAA ATA GAT .AA T.T A.A T.. .TA ..T TTA .AA ... ... --- --- --- ---
RF2_MC_007205.fna TA. .AA T.T ..A A.A G.A A.A AT. AAT .AA AGA G.T .A. .A. ..C ... ..A A.A A.. .AT .TT C.T A.A AAA T.. ..A
RF2_MC_008086.fna TTG T.A .AA AGC T.G C.A A.C AAA TGC GAT AAT A.. GCT TTA ATC A.C A.G CCT ..A AAG .TC ... C.A GAA T.. ..A
RF2_MC_000921.fna TTG T.A .AA AGC T.G C.A A.C AAA TGC GAT AAT A.. GCC TTA ATC A.C A.G CCT ..A AAG .TC ..G C.A GAA T.. ..A
RF2_MC_000915.fna TTG T.A .AA AGC T.G C.A A.C AAA TGC GAT AAT A.. GCT TTA ATC A.C A.G CCT ..A AAG .TC ... C.A GAA T.. ..A
RF2_MC_008229.fna TTG T.A .AA AGC T.G C.A A.C AAA TGC GAT AAT A.. GCC TTA ATC A.C A.G CCT ..A AAG GTC ... C.. AAA T.. ..A
RF2_MC_004917.fna TTA C.T .AA AC. T.G C.. A.. AAA TGT GAG AAT A.T GCA AA. AT. ... A.T CCA ACT T.G CTT C.. A.. .AG ..T A.A
RF2_MC_005090.fna .TT C.. .AA ..G ... TCA ACC AAG CGC GA. AAC A.. GCT AAA ATC A.C A.G CC. ..T T.. .TA G.G A.T ..A ..T .GA
RF2_MC_003912.fna .TT T.A .AA AC. T.A ..A A.C AAA ..C GG. AAC A.A GCC TCC ATC A.C A.G CCT ..A AAT .TC C.. ACA A.G ..T A.A
RF2_MC_002163.fna .TT T.A .AA AC. T.A ..A A.C AAA ..C GG. AAC A.A GCC TCC ATC A.C A.G CCT ..A AAT .TC C.. ACA A.G ..T A.A
RF2_MC_007575.fna .TT T.A .AA A.. ... TCA A.A AAA A.. AG. AAT A.A .CA ..T GT. G.A ..A CCT ..T AAA CTA T.T A.A A.A G.T .CC
RF2_MC_002937.fna ... .G. ..A ACC ..T TT. ..A .AA T.C TC. A.. ..A T.. ... CG. ... ... CT. .CG .G. ..C .G. C.C ..C ..C TCC
RF2_MC_007519.fna A.A GG. .AT .CC ..T CT. C.G .AG T.T GAA A.. ... T.. ... CGC ... ... C.. .CG CAG .GT ... T.C A.G ..G ..A
RF2_MC_008011.fna T.T ... CTA TC. T.A TCA ..G .AG T.T GAA ATT T.T T.. A.. CG. ... ... C.A CCA T.T T.T ... A.T ... ..T TCT
RF2_MC_003155.fna GAG C.. .AG TCC ... TC. TCG AC. A.. GAG ... A.. GA. .CC GT. T.G ... CT. ... AAG CT. .GG .CA GAC A.C .CC
RF2_MC_003888.fna GAG C.G .AG TCC ... TC. TCG AC. A.. GAG ... A.. GA. .CC GTC ..G ... CT. ... AGG CT. .GG .CA GAC A.C .CC
RF2_MC_007333.fna .AG ... .AG ..A ... .CA TCC ACG C.. GAG AAC A.. GA. .CC GTA ..G ... CT. ... ... ... CGC AC. GAA A.T ...
RF2_MC_006085.fna AC. G.T GAG ..C ... G.. .CA TC. C.. TC. ... A.T GA. AAT GT. ..C ..T CCG ..G ..T ... ... .C. GAG A.C .C.
RF2_MC_003450.fna GAA C.. T.. ..G ..A G.. AGC ACG C.. ACA A.C A.T GAA AAA GTG ..G A.. CCG C.A .AG .T. TCT ..C ..A G.C AGA
RF2_MC_006958.fna GAA C.. T.. ..G ..A G.. AGC ACG C.. ACA A.C A.T GAA AAA GTG ..G A.. CCG C.A .AG .T. TCT ..C ..A G.C AGA
RF2_MC_004369.fna GAA C.T T.. ..G ... G.. AGC AC. C.C AC. A.C A.T GA. AA. ATC ..C A.T CC. ..G .AG CT. TCC ..C ... G.T CGC
RF2_MC_002935.fna GCT G.A ..T C.A ... G.. TCG ACT T.. ACG A.C A.. GAA AAA GTG A.G A.T CC. ..G .AT TT. G.G TC. ... G.T CGC
RF2_MC_007164.fna GA. C.A .G. ..C ..G G.. .GC AC. C.A AC. A.. A.. GA. AA. GTG ..G ..T CT. ... .AG CT. GGC ..C ..C GCC CGC
RF2_MC_000962.fna GA. ... G.. .CC T.G G.. TGC AC. C.. AC. A.. G.G GA. C.. GTG ..C ... GT. ..G .GT CT. CGC AGC ..C A.C ...
RF2_MC_002945.fna GA. ... G.. .CC T.G G.. TGC AC. C.. AC. A.. G.G GA. C.. GTG ..C ... GT. ..G .GT CT. CGC AGC ..C A.C ...
RF2_MC_002755.fna GA. ... G.. .CC T.G G.. TGC AC. C.. AC. A.. G.G GA. C.. GTG ..C ... GT. ..G .GT CT. CGC AGC ..C A.C ...
RF2_MC_002944.fna GA. ... G.. .CC ... G.. TCC AC. C.T AC. A.. G.G GA. C.. GTG ..C ..T GTG ... .GT CT. CGC .CC ..C A.C ...
RF2_MC_002677.fna GA. ... G.T .C. ..T G.. TCC AC. T.. AC. A.. G.G GA. C.. GTG ..C ... GTG ..G .GT CT. CGC ACC ..C A.C ...
RF2_MC_008146.fna GAT ... G.. .CC ... GC. .CC AC. C.C ACG A.. G.G GA. C.. GTG ..C ... GT. ... .GT TT. CGG ..C ..C A.C C..
RF2_MC_006361.fna GAT C.. G.. ..A ... G.. .CC AC. C.C AAG A.. G.. GA. TC. GTC ..C ... AT. ..G .AA CT. CGC CGC ..C A.C ..T
RF2_MC_007777.fna GAG ... .AA C.G ..G G.T .CC ACG T.. AC. GGC A.. GA. AC. GT. ..C ... GTG ..G .GG TT. CGC CGT ..C GCC ...
RF2_MC_006087.fna .AG ... G.. ..G ..G CG. TCC AC. C.C GC. GAC A.. .CC .CT GT. G.G ... GT. ... AAG CTC CGC .CT GCC A.C .CC
RF2_MC_004307.fna GCG ... GG. ..A GC. CG. .CC AAA TAC GAA ..C A.. GCC AA. GCG ..G ... GT. ... CGA CTC ..G .CC GA. A.C A..
RF2_MC_004551.fna TC. C.G .AG ..A A.. G.G A.G AC. T.C AGT GAA A.A .CA A.T GT. G.. TCG CCA .TT TTG CTC TC. A.. A.A A.. .CA
RF2_MC_004572.fna TC. C.G .AG ..A A.. G.G A.G AC. T.C AGT GAA A.A .CA A.T GT. G.. TCG CCA .TT TTG CTC TC. A.. A.A A.. .CA
RF2_MC_006461.fna GA. C.G GAA CGC ... GCG C.A ... C.. GAA GGC ... ... ... ... ... ... AT. CC. CAA ... G.. ACC ... ... A.A
RF2_MC_005835.fna GA. C.G GAA CGC ... GCG C.A ... C.. GAA GGC ... ... ... ... ... ... AT. CC. CAA ... G.. ACC ... ... A.A
RF2_MC_001263.fna AC. ..G CAA ..A ..G CTG ..A AAA C.. GCG ... ... C.. .A. ..C ... ... ATT CC. .G. ..A .CG CGC ..C ..G A.C
RF2_MC_008025.fna GT. ..G CAG ..A ..G CTG ..A AAA C.. GCG ... ... C.. .A. ..C ... ... ATT CC. .G. ... .CG CGA A.G T.G A.C
RF1_MC_002758.fna --- --- --- --- --- --- --- --- --- --- --- --- GT. TTT G.. .AA TTA G.T ATT .TA G.A G.. --- A.A TAC ..A
RF1_MC_007793.fna --- --- --- --- --- --- --- --- --- --- --- --- GT. TTT G.. .AA TTA G.T ATT .TA G.A G.. --- A.A TAC ..A
RF1_MC_002953.fna --- --- --- --- --- --- --- --- --- --- --- --- GT. TTT G.. .AA TTA G.T ATT .TA G.A G.. --- A.A TAC ..A
RF1_MC_002951.fna --- --- --- --- --- --- --- --- --- --- --- --- GT. TTT G.. .AA TTA G.T ATT .TA G.A G.. --- A.A TAC ..A
RF1_MC_002745.fna --- --- --- --- --- --- --- --- --- --- --- --- GT. TTT G.. .AA TTA G.T ATT .TA G.A G.. --- A.A TAC ..A
RF1_MC_007795.fna --- --- --- --- --- --- --- --- --- --- --- --- GT. TTT G.. .AA TTA G.T ATT .TA G.A G.. --- A.A TAC ..A
RF1_MC_003923.fna --- --- --- --- --- --- --- --- --- --- --- --- GT. TTT G.. .AA TTA G.T ATT .TA G.A G.. --- A.A TAC ..A
RF1_MC_002952.fna --- --- --- --- --- --- --- --- --- --- --- --- GT. TTT G.. .AA TTA G.T ATT .TA G.A G.. --- A.A TAC ..A
RF1_MC_007622.fna --- --- --- --- --- --- --- --- --- --- --- --- GT. TTT G.. .AA TTA G.T ATT .TA G.A G.. --- A.A TAC ..A
RF1_MC_004461.fna --- --- --- --- --- --- --- --- --- --- --- --- GT. TTT G.. .AA TTA G.T ATA .TA G.A G.. --- ..A TAT ..A
RF1_MC_002976.fna --- --- --- --- --- --- --- --- --- --- --- --- GT. TTT G.. .AA TTA G.T ATA .TA G.A G.. --- ..A TAT ..A
RF1_MC_007168.fna --- --- --- --- --- --- --- --- --- --- --- --- GT. TTT G.. .AA TTA G.T AT. .TT G.A G.. --- A.A TAT ..A
RF1_MC_007350.fna --- --- --- --- --- --- --- --- --- --- --- --- GT. TTT G.. .AA TTA G.. ATA .TA G.A G.. --- A.A TAT ..A
RF1_MC_002570.fna --- --- --- --- --- --- --- --- --- --- --- --- GT. TTT G.A .G. TTG C.A TCA TTA G.T G.G --- ... TAT ..A
RF1_MC_006582.fna --- --- --- --- --- --- --- --- --- --- --- --- GT. TTA G.A .GA TTG C.A .CA .TA G.A G.T --- ... TAT ...
RF1_MC_003909.fna --- --- --- --- --- --- --- --- --- --- --- --- GT. TTA G.. .G. TTG C.A .CT .TA G.A ..T --- ... TAT ...
RF1_MC_003997.fna --- --- --- --- --- --- --- --- --- --- --- --- GT. TTA G.. .G. TTG C.A .CT .TA G.A ..T --- ... TAT ...
RF1_MC_006274.fna --- --- --- --- --- --- --- --- --- --- --- --- GT. TTA G.. .G. TTG C.A .CT .TA G.A ..T --- ... TAT ...
RF1_MC_005945.fna --- --- --- --- --- --- --- --- --- --- --- --- GT. TTA G.. .G. TTG C.A .CT .TA G.A ..T --- ... TAT ...
RF1_MC_005957.fna --- --- --- --- --- --- --- --- --- --- --- --- GT. TTA G.. .G. TTG C.A .CT .TA G.A ..T --- ... TAT ...
RF1_MC_007530.fna --- --- --- --- --- --- --- --- --- --- --- --- GT. TTA G.. .G. TTG C.A .CT .TA G.A ..T --- ... TAT ...
RF1_MC_004722.fna --- --- --- --- --- --- --- --- --- --- --- --- GT. TTA G.. .G. TTG C.A .CT .TA G.A ..T --- ... TAT ...
RF1_MC_006270.fna --- --- --- --- --- --- --- --- --- --- --- --- GT. TTA G.C .G. TTA A.A TCG ATA G.. G.C --- ..G TAC ..A
RF1_MC_006322.fna --- --- --- --- --- --- --- --- --- --- --- --- GT. TTA G.C .G. TTA A.A TCG ATA G.. G.C --- ..G TAC ..A
RF1_MC_000964.fna --- --- --- --- --- --- --- --- --- --- --- --- GT. TTA G.C .G. TTA A.A TCA ATT G.A G.. --- ..A TAC ...
RF1_MC_006510.fna --- --- --- --- --- --- --- --- --- --- --- --- GT. TTT G.. .GG TTG G.A .CT .TG G.. C.. --- ..G TAT ..A
RF1_MC_004193.fna --- --- --- --- --- --- --- --- --- --- --- --- .T. TTA G.. .G. TTG C.A TCG TTA G.. G.C --- A.A TAT A.T
RF1_MC_003210.fna --- --- --- --- --- --- --- --- --- --- --- --- .T. TAT G.. .GA TTA C.G .CG .TG G.A G.C --- ... TAT ..T
RF1_MC_002973.fna --- --- --- --- --- --- --- --- --- --- --- --- .T. TAT G.. .GA TTA C.G .CG .TG G.A G.C --- ... TAT ..T
RF1_MC_003212.fna --- --- --- --- --- --- --- --- --- --- --- --- .T. TAT G.. .GA TTA C.G .CG .TG G.A G.C --- ... TAC ..T
RF1_MC_008021.fna --- --- --- --- --- --- --- --- --- --- --- --- .TT TAT G.. .AA TTG C.G .CA .TT G.A G.T --- ... TAT ..A
RF1_MC_008024.fna --- --- --- --- --- --- --- --- --- --- --- --- .TT TAT G.. .AA TTG C.G .CA .TT G.A G.T --- ... TAT ..A
RF1_MC_008022.fna --- --- --- --- --- --- --- --- --- --- --- --- .TT TAT G.. .AA TTG C.G .CA .TT G.A G.T --- ... TAT ..A
RF1_MC_008023.fna --- --- --- --- --- --- --- --- --- --- --- --- .TT TAT G.. .AA TTG C.G .CA .TT G.A G.T --- ... TAT ..A
RF1_MC_003485.fna --- --- --- --- --- --- --- --- --- --- --- --- .TT TAT G.. .AA TTG C.G .CA .TT G.A G.T --- ... TAT ..A
RF1_MC_007297.fna --- --- --- --- --- --- --- --- --- --- --- --- .TT TAT G.. .AA TTG C.G .CA .TT G.A G.T --- ... TAT ..A
RF1_MC_007296.fna --- --- --- --- --- --- --- --- --- --- --- --- .TT TAT G.. .AA TTG C.G .CA .TT G.A G.T --- ... TAT ..A
RF1_MC_006086.fna --- --- --- --- --- --- --- --- --- --- --- --- .TT TAT G.. .AA TTG C.G .CA .T. G.A G.T --- ... TAT ..A
RF1_MC_002737.fna --- --- --- --- --- --- --- --- --- --- --- --- .TT TAT G.. .AA TTG C.G .CA .TT G.A G.T --- ... TAT ..A
RF1_MC_004606.fna --- --- --- --- --- --- --- --- --- --- --- --- .TT TAT G.. .AA TTG C.G .CA .TT G.A G.T --- ... TAT ..A
RF1_MC_004070.fna --- --- --- --- --- --- --- --- --- --- --- --- .TT TAT G.. .AA TTG C.G .CA .TT G.A G.T --- ... TAT ..A
RF1_MC_004116.fna --- --- --- --- --- --- --- --- --- --- --- --- .TT TAT G.. .AA TTG C.G .CA .TT G.A G.T --- ... TAT ..A
RF1_MC_004368.fna --- --- --- --- --- --- --- --- --- --- --- --- .TT TAT G.. .AA TTG C.G .CA .TT G.A G.T --- ... TAT ..A
RF1_MC_007432.fna --- --- --- --- --- --- --- --- --- --- --- --- .TT TAT G.. .AA TTG C.G .CA .TT G.A G.T --- ... TAT ..A
RF1_MC_006449.fna --- --- --- --- --- --- --- --- --- --- --- --- .TT TAT G.. .AG TTG C.G .CG .TT G.A G.C --- ... TAT ...
RF1_MC_006448.fna --- --- --- --- --- --- --- --- --- --- --- --- .TT TAT G.. .AG TTG C.G .CG .TT G.A G.C --- ... TAT ...
RF1_MC_004350.fna --- --- --- --- --- --- --- --- --- --- --- --- .TT TAT G.. .AA CTT C.G .CG .TT G.A G.T --- ... TAT ..A
RF1_MC_003098.fna --- --- --- --- --- --- --- --- --- --- --- --- .TC TAT G.. .AA CTA C.A .CT .TA G.A G.C --- ... TAT ..A
RF1_MC_003028.fna --- --- --- --- --- --- --- --- --- --- --- --- .TC TAT G.. .AA CTA C.A .TT .TA G.A G.C --- ... TAT ..A
RF1_MC_002662.fna --- --- --- --- --- --- --- --- --- --- --- --- .T. TTT G.. .AG TTA G.A TCA ATA GTT GG. --- A.A TAT ..A
RF1_MC_004668.fna --- --- --- --- --- --- --- --- --- --- --- --- .T. TAC G.. .AA TTA C.A TCT ATT G.A G.T --- ..C TAT ...
RF1_MC_007929.fna --- --- --- --- --- --- --- --- --- A.G GAT AAG TTA TTT G.. AGA TTG C.G ATG TTA G.A G.T --- A.A TAT ..A
RF1_MC_004567.fna --- --- --- --- --- --- --- --- --- A.G GAT AAG TTT TTT G.. AAG TTA C.A .C. .TT GCC G.T --- ..G TAT ...
RF1_MC_005362.fna --- --- --- --- --- --- --- --- --- --- --- --- --- AT. GCC .AA TTG G.A .GA TTA GTT GCC --- .A. TAT ..A
RF1_MC_006814.fna --- --- --- --- --- --- --- --- --- --- --- --- --- AT. GC. .AA TTA G.G AG. TTA GTA GCC --- .AC TAT ..A
RF1_MC_008054.fna --- --- --- --- --- --- --- --- --- --- --- --- --- AT. GCA .AG CTG G.A AG. TTG G.A GT. --- ..C TAT ..A
RF1_MC_007576.fna --- --- --- --- --- --- --- --- --- --- --- --- .T. TTT G.A .AA CT. G.T .GT TTA TTA G.C --- ..C TAT .CA
RF1_MC_007907.fna --- --- --- --- --- --- --- --- --- --- --- --- .T. CAA AGA AAA TTA ATT ..A ATT G.A .GG --- ..C TAT ..C
RF1_MC_007644.fna --- --- --- --- --- --- --- --- --- --- --- --- --- CT. G.A AAA CTG G.A C.G AT. G.A GCC --- A.A TAC ..A
RF1_MC_007503.fna --- --- --- --- --- --- --- --- --- --- --- --- .T. TTT G.C AAG TTG G.. C.G TTG G.A G.. --- AAA TAT ..A
RF1_MC_003869.fna --- --- --- --- --- --- --- --- --- --- --- --- --- ATT G.A AAG TTG C.G .CA ATA G.. G.T --- A.G TAT .TA
RF1_MC_003366.fna --- --- --- --- --- --- --- --- --- --- --- --- .TA CTT G.. AGA TTA A.T TTT ATT G.A ..T --- AAA TAT ..T
RF1_MC_003030.fna --- --- --- --- --- --- --- --- --- --- --- --- .T. TTA G.A AGA CTT G.A TT. ATA G.A .GT --- AAG TAT ..T
RF1_MC_004557.fna --- --- --- --- --- --- --- --- --- --- --- --- .T. TTA G.. AGA TTA A.T TTT ATA G.A ..T --- AAA TAT ..A
RF1_MC_000918.fna --- --- --- --- --- --- --- --- --- --- --- --- --- ATA .CC AGA CTT G.. A.A CT. C.. G.. --- AAG TAC AG.
RF1_MC_002936.fna --- --- --- --- --- --- --- --- --- --- --- --- .T. CTT G.A AGA TTA G.A A.. TG. G.A ... --- ..C T.C CG.
RF1_MC_007356.fna --- --- --- --- --- --- --- --- --- --- --- --- .T. CTT G.A AGA TTA G.A A.. TG. G.A ... --- ..C T.C ATA
RF1_MC_006177.fna --- --- --- --- --- --- --- --- --- --- --- --- .T. AA. C.G AAG CTG G.A .G. .T. GTT C.G --- ..G TAC ...
RF1_MC_003454.fna --- --- --- --- --- --- --- --- --- --- --- --- .T. TTT G.. AAA TTA G.A ..A .TT GTT GCT --- A.G TAT ..T
RF1_MC_007760.fna --- --- --- --- --- --- --- --- --- --- --- --- --- CT. A.G AAG CT. G.G .C. AT. G.. C.G --- ..G T.C ...
RF1_MC_008095.fna --- --- --- --- --- --- --- --- --- --- --- --- --- ATT G.C AAA CT. G.A ... .T. G.A CGC --- ..G T.C ..A
RF1_MC_005363.fna --- --- --- --- --- --- --- --- --- --- --- --- .T. TTC .CG AAG TTA G.T .CA .T. G.A TCT --- ... TAC ..A
RF1_MC_007295.fna --- --- --- --- --- --- --- --- --- --- --- --- .T. TTT A.. TC. CTG ATG A.A ATT C.T C.G --- AAG TAT C..
RF1_MC_007332.fna --- --- --- --- --- --- --- --- --- --- --- --- .T. TTT A.. TC. CTG ATG A.A ATT C.T C.G --- AAG TAT C..
RF1_MC_006360.fna --- --- --- --- --- --- --- --- --- --- --- --- .T. TTT A.. TC. CTG ATG A.A ATT C.T C.G --- AAG TAT C..
RF1_MC_006908.fna --- --- --- --- --- --- --- --- A.. GAA GAT ACA CTT TAT A.A TC. TTA A.A TCA ATT ..A G.. --- AAA TAT ..T
RF1_MC_002771.fna --- --- --- --- --- --- --- --- --- --- --- --- .T. TAT A.C TCG CTA A.A AGT ATT TTA G.T --- AAA TAT C.A
RF1_MC_007294.fna --- --- --- --- --- --- --- --- --- --- --- --- --- ATT A.. TCG CTA CTT A.T ATT ..A G.. --- AAA TAT C.A
RF1_MC_005364.fna --- --- --- --- --- --- --- --- A.. AAT G.T AAA .CA TAT G.A GCA TTA G.A ACA ATG C.A ... --- A.A T.G CTT
RF1_MC_007633.fna --- --- --- --- --- --- --- --- A.. AAT G.T AAA .CA TAT G.A GCA TTA G.A ACA ATG C.A ... --- A.A T.G TTT
RF1_MC_002162.fna --- --- --- --- --- --- ATG GAA TAC AA. AAA AAA CTT TAT G.A GCA ATT G.A CGA .T. GCT .TT --- AAA AAT ..C
RF1_MC_004829.fna --- --- --- --- --- --- --- --- --- --- --- --- .T. TAT G.A ACA TTA GTA .CT ATA CGA GCT --- AC. GC. C.A
RF1_MC_004432.fna --- --- --- --- --- --- --- ATT TAT AAT GA. AAA CTT TAT A.. TC. TTA .TA TCA ATG G.A G.. --- AAA T.C A.T
RF1_MC_000908.fna --- --- --- --- --- --- .TG GAT T.T GA. AAA .AA CTC TTT .TC AA. .TT G.A A.G ATT GTT G.. --- .T. ACT ..A
RF1_MC_000912.fna --- --- --- --- --- --- .TG GAG T.T GA. AA. .AG TTC TTT .C. AG. .TT G.A A.G ATT GTT G.. --- .T. GCT ..A
RF1_MC_007716.fna --- --- --- --- --- --- --- --- --- --- --- --- .T. CTT G.C AGA TTA A.A A.A ATA ..A C.. --- AAA TAT C.A
RF1_MC_005303.fna --- --- --- --- --- --- --- --- --- --- --- --- .T. CTT G.C AGA TTA A.A ATA ATA ..A C.. --- AAA TAT C.A
RF1_MC_001318.fna --- --- --- --- --- --- --- --- --- --- --- A.G CTT TTA G.A AAA TTA A.T TCA ..A .CA .GC --- AAG A.T A..
RF1_MC_006156.fna --- --- --- --- --- --- --- --- --- --- --- A.G TTT TTA G.A AAA TTA A.T TCA ..A .CA .GT --- AAG A.T A..
RF1_MC_002967.fna --- --- --- --- --- --- --- --- --- --- --- --- .T. AAA G.A .GA TTG G.T A.T TTA .GA ..G --- A.G ..T .TC
RF1_MC_000919.fna --- --- --- --- --- --- --- --- --- --- --- --- --- ATA G.A AAG TTG G.A ..A CTG CGC GCT --- .AG TGG AGA
RF1_MC_003103.fna --- --- --- --- --- --- --- --- --- A.G CGT --- TTT TCA G.. AA. TTA GCA A.A ATT TTA G.C --- AAA TAC ..A
RF1_MC_007109.fna --- --- --- --- --- --- --- --- --- A.G AGT --- TTT TCA G.. AA. TTA GCA A.A ATT TTA G.T --- AAA TAT ..A
RF1_MC_006142.fna --- --- --- --- --- --- --- --- --- A.G AGT --- TTT TCA G.. AA. TTA GTA A.A ATT TTA G.T --- AAA TAC ..A
RF1_MC_000963.fna --- --- --- --- --- --- --- --- --- A.G AGT --- TTT TCA G.. AA. TTA GTA A.A ATT TTA G.T --- AAA TAT ..A
RF1_MC_007940.fna --- --- --- --- --- --- --- --- A.T TCA AGC --- TTT TC. G.C AA. CTG ACA A.A ATT TTA GGT --- AAA TAT ...
RF1_MC_006832.fna --- --- --- --- --- --- --- --- --- A.G AGC --- TTT .AT AG. GG. TTA G.A ..G TTA TCT G.. --- AAG T.T T.T
RF1_MC_006831.fna --- --- --- --- --- --- --- --- --- A.G AGC --- TTT .AT AG. GG. TTA G.A ..G TTA TCT G.. --- AAG T.T T.T
RF1_MC_005295.fna --- --- --- --- --- --- --- --- --- A.G AGC --- TTT .AT AG. GG. TTA G.A ..G TTA TCT G.. --- AAG T.T T.T
RF1_MC_007799.fna --- --- --- --- --- --- --- --- --- A.G AGC --- TTT .AT A.. AG. TTA G.A ..G TTG TCT C.. --- AAA T.C T.C
RF1_MC_007354.fna --- --- --- --- --- --- --- --- --- A.G AGC --- TTT .AT AG. AA. TTA G.G ..G TTA T.T C.. --- AAA T.C TGT
RF1_MC_007797.fna --- --- --- --- --- --- --- --- --- A.G AGC --- TTT .AA AGC ACC TTT G.G .GG TTG TGT G.. --- AAA T.T CGC
RF1_MC_004842.fna --- --- --- --- --- --- --- --- --- A.G AGC --- TTT .AA G.C AGC CTT G.G .GG TTG TGC G.G --- AAA T.T CGT
RF1_MC_002978.fna --- --- --- --- --- --- --- --- --- --- --- --- .T. .AA A.. AA. TTA C.A ... TTA ... ... --- AAA T.T A.T
RF1_MC_006833.fna --- --- --- --- --- --- --- --- --- --- --- --- .TA .AA A.C AAC TTA C.A ..T TTA ... .G. --- AAA T.C A.C
RF1_MC_007798.fna --- --- --- --- --- --- --- --- --- A.G GAT AAT CTT T.. GGA G.. CTG G.A ..G ATT CTA ..T --- A.G .AT ACA
RF1_MC_007778.fna --- --- --- --- --- --- --- --- --- --- --- ..G CCC .AA GCC AAG CT. G.. .TT CTG CTC GCG --- .A. .AT .CC
RF1_MC_007958.fna --- --- --- --- --- --- --- --- --- --- --- ..G CCC .AA GCC AAA CT. G.. .T. CTT CTC GCG --- .A. .AC .CC
RF1_MC_005296.fna --- --- --- --- --- --- --- --- --- --- --- ..G CCC .AA GCC AAG CT. G.. .T. CT. CTC GCG --- .A. .AC .CC
RF1_MC_007925.fna --- --- --- --- --- --- --- --- --- --- CT. ... CCC .AA ACC AAA CT. G.. .TG CTG CTC GCC --- .AC .AC .CC
RF1_MC_004463.fna --- --- --- --- --- --- --- --- A.. TCG ..A ... CCC .AA GCC AAA CTG G.. .T. CTG CTC GCG --- .A. .AC .CT
RF1_MC_007406.fna --- --- --- --- --- --- --- --- --- --- --- ..G CCT .AA GCC AAA CT. G.. CTG CTG CT. GCC --- ..C .AC .CC
RF1_MC_007964.fna --- --- --- --- --- --- --- --- --- --- --- ..G CCC .AA GCC AAA CT. G.T AT. CTG CTC GCC --- ... .AC .CC
RF1_MC_007802.fna --- --- --- --- --- --- --- --- --- --- --- ..G CCC C.C G.C .GC CTG CGA C.G AT. .C. G.T --- ..G T.C ..A
RF1_MC_007493.fna --- --- --- --- --- --- --- --- --- --- --- --- --- AT. G.. .GC CT. CT. C.G AT. GTC CGC --- ..C T.C ...
RF1_MC_008044.fna --- --- --- --- --- --- --- --- --- --- --- A.. CCC .AA G.C .GG CTG C.A C.G ATT CT. C.. --- ..C TAC C..
RF1_MC_003911.fna --- --- --- --- --- --- --- --- --- --- --- A.. CCA .AA G.A .GC CT. G.. C.G AT. .CC C.G --- ..A T.C C..
RF1_MC_003063.fna --- --- --- --- --- --- --- --- ... GCG AA. ..T CCC .TC G.A AAA ATG CG. ..G TTG G.A CG. --- ... T.C .GC
RF1_MC_003305.fna --- --- --- --- --- --- --- --- ... GCG AA. ..T CCC .TC G.A AAA ATG CG. ..G TTG G.A CG. --- ... T.C .GC
RF1_MC_007761.fna --- --- --- --- --- --- --- --- ... GCG AA. ..T CCC .TT G.A AAG ATG CG. ..G CTG G.A CGC --- ..A T.C .GC
RF1_MC_003047.fna --- --- --- --- --- --- --- --- T.. GCA AA. ..T CCC .TT G.A AAG ATG CG. ..A CTG G.. CGG --- ..G T.C .GC
RF1_MC_007618.fna --- --- --- --- --- --- --- --- --- --- --- T.G CCC CA. G.C .GA ATG G.T C.G CTT TT. ..G --- ..G T.C TC.
RF1_MC_006932.fna --- --- --- --- --- --- --- --- --- --- --- T.G CCC CA. G.C .GA ATG G.T C.G CTT TT. ..G --- ..G T.C TC.
RF1_MC_004310.fna --- --- --- --- --- --- --- --- --- --- --- T.G CCC CA. G.C .GA ATG G.T C.G CTT TT. ..G --- ..G T.C TC.
RF1_MC_003317.fna --- --- --- --- --- --- --- --- --- --- --- T.G CCC CA. G.C .GA ATG G.T C.G CTT TT. ..G --- ..G T.C TC.
RF1_MC_002678.fna --- --- --- --- --- --- --- --- --- --- --- ..G CCC C.C G.. .G. ATG G.T C.A .T. GTC ..G --- ... T.C ...
RF1_MC_005956.fna --- --- --- --- --- --- --- --- --- --- --- T.G CCA CAA G.. .G. ATG AGA C.G CTT G.A ..G --- ..C T.T ..A
RF1_MC_005955.fna --- --- --- --- --- --- --- --- --- --- --- T.G CCA AAA G.. .G. ATG AGA C.G CTT G.A ... --- ..C T.T ..A
RF1_MC_007794.fna --- --- --- --- --- --- --- --- --- T.G AGC G.T TCC .AC GCC .GC CT. GC. C.G AT. GCA GCC --- ..C T.C .CC
RF1_MC_007722.fna --- --- --- --- --- --- --- --- --- --- --- A.. CCC .CC ACC .GC CT. G.. C.G AT. GCC ..C --- ..C T.C .CC
RF1_MC_008048.fna --- --- --- --- --- --- --- --- A.. AC. ..C G.T TCC .CC CGC .AG AT. G.. .C. AT. .TC G.. --- ..C .AC .CC
RF1_MC_006526.fna --- --- --- --- --- --- --- --- --- --- --- A.T TCA CCT G.. .G. TTG GCG .CT ATT .TT GCC --- A.A .GG ..A
RF1_MC_002696.fna --- --- --- --- --- --- --- --- --- --- --- ..G CCC CA. GCC .GC CT. G.. C.G .TT CTC G.C --- ... T.C CGC
RF1_MC_007643.fna --- --- --- --- --- --- --- --- --- --- --- --- TT. .AA G.G AAC CTG AG. CG. .TG GTC GCC --- ..G .AC ..T
RF1_MC_007626.fna --- --- --- --- --- --- --- --- --- --- AT. AAT CTC .A. ACG .AA TT. G.. A.G .TG CT. T.T --- ..C .AC ..C
RF1_MC_006677.fna --- --- --- --- --- --- --- --- --- --- AT. GC. TTT .AC G.C AGG CTT G.G CGG ATT GTC GCG --- ... TCG ...
RF1_MC_007205.fna --- --- --- --- --- --- --- --- --- --- --- A.A CCT CTA A.A AC. ATT G.A ..T TTA .TA TCT --- AAG .AT TCT
RF1_MC_004342.fna --- --- --- --- --- --- --- --- --- --- --- --- --- ATA G.. AGA CTT G.A A.A ATA C.A G.. --- AAA TAC CTT
RF1_MC_005823.fna --- --- --- --- --- --- --- --- --- --- --- --- --- ATA G.. AGA CTT G.A A.A ATA C.A G.. --- AAA TAC CTT
RF1_MC_003919.fna --- --- --- --- --- --- --- --- --- --- --- --- CT. C.C CG. AAG CT. C.A .CG CTG GCC G.G --- ..C .GC ..A
RF1_MC_007508.fna --- --- --- --- --- --- --- --- --- --- --- --- CT. C.C CG. AAG CT. G.A .CG CTG GCC G.G --- ..C .GC ..A
RF1_MC_006834.fna --- --- --- --- --- --- --- --- --- --- --- --- CT. C.C CG. AAG CT. G.A .CG CTG GCC G.G --- ..C .GC ..A
RF1_MC_007705.fna --- --- --- --- --- --- --- --- --- --- --- --- CT. C.C CG. AAG CT. G.A .CG CTG GCC G.G --- ..C .GC ..A
RF1_MC_003902.fna --- --- --- --- --- --- --- --- --- --- --- --- CT. C.C CG. AAG CT. G.A .CG CTG GCC G.G --- ..C .GC ..A
RF1_MC_007086.fna --- --- --- --- --- --- --- --- --- --- --- --- CT. C.C CG. AAG CT. G.A .CG CTG GCC G.G --- ..C .GC ..A
RF1_MC_002488.fna --- --- --- --- --- --- --- --- --- --- --- --- CT. C.T CG. AAA CTG G.A .CA CT. GTC G.G --- ..C .AT ..A
RF1_MC_004556.fna --- --- --- --- --- --- --- --- --- --- --- --- CT. C.T CG. AAA CTG G.A .CA CT. GCC G.G --- ..C .AT ..A
RF1_MC_007645.fna --- --- --- --- --- --- --- --- --- --- --- --- .TT AA. .TA AAG CT. G.T CTT TTG ..A G.T --- ... TAT ...
RF1_MC_007912.fna --- --- --- --- --- --- --- --- --- --- --- --- .TT TTA G.A AAA TTA G.G C.T TTG GCC G.. --- ..G T.C ACC
RF1_MC_006570.fna --- --- --- --- --- --- --- --- --- --- --- --- .TT AAA GCA AAA TTG C.A AGT TTG .TA G.. --- A.G .AT ...
RF1_MC_007880.fna --- --- --- --- --- --- --- --- --- --- --- --- .TT AAA GCA AAA TTG C.A AGT TTA .TA G.. --- A.G .AT ...
RF1_MC_007484.fna --- --- --- --- --- --- --- --- --- --- --- --- .TT C.C AGC AAG CTA G.A AC. CTG GCC G.. --- ..G .AG C.A
RF1_MC_007520.fna --- --- --- --- --- --- --- --- --- --- --- --- .TT C.C AGC AAA CTT G.A A.. CTG GTC G.. --- ..A ..C ..T
RF1_MC_006368.fna --- --- --- --- --- --- --- --- A.. AAG AAA TCT CTT .A. .TA AAA TTA C.G C.A ATG TT. G.G --- ..A TAC ...
RF1_MC_002942.fna --- --- --- --- --- --- --- --- A.. AAG AAA TCT CTT .A. .TA AAA TTA C.G C.A ATG TT. G.G --- ..A TAC ...
RF1_MC_006369.fna --- --- --- --- --- --- --- --- A.. AAG AAA TCT CTT .A. .TA AAA TTA C.G C.A ATG TT. G.G --- ..A TAC ...
RF1_MC_002977.fna --- --- --- --- --- --- --- --- ... AAT C.T TC. GTT CAA C.G AAA CT. G.G A.. CTG TCC C.T --- ..C T.C ..A
RF1_MC_002971.fna --- --- --- --- --- --- --- --- --- --- --- --- --- ATT G.A AAA TTA A.A ACA TTA .CC T.T --- ..C TAT TCA
RF1_MC_002947.fna --- --- --- --- --- --- --- --- --- --- --- --- --- CT. A.C AAA CTG G.A AT. CT. C.. G.C --- ... T.T ..A
RF1_MC_008027.fna --- --- --- --- --- --- --- --- --- --- --- --- --- CT. A.C AAA CTG G.. ACG CT. C.. G.C --- ..C T.C ...
RF1_MC_007005.fna --- --- --- --- --- --- --- --- --- --- --- --- CT. CTC A.. AAG CTG G.T .TG CT. .GC G.C --- ... T.C ...
RF1_MC_005773.fna --- --- --- --- --- --- --- --- --- --- --- --- CT. CTC A.. AAG CTG G.T .T. CT. .GC G.C --- ... T.C ...
RF1_MC_004578.fna --- --- --- --- --- --- --- --- --- --- --- --- CT. CTC A.. AAG CTG G.T .TT CT. .GC G.C --- ... T.C ...
RF1_MC_004129.fna --- --- --- --- --- --- --- --- --- --- --- --- CT. CTC AG. AAG CTG G.. ATT CT. C.. G.T --- ... T.C ...
RF1_MC_007492.fna --- --- --- --- --- --- --- --- --- --- --- --- CT. CTC A.. AAG CTG G.. ATT CT. C.. G.C --- ... T.C ...
RF1_MC_002516.fna --- --- --- --- --- --- --- --- --- --- --- --- --- CT. A.A AAG CTG G.T .T. CT. .GC G.T --- ..C TAC ..A
RF1_MC_007963.fna --- --- --- --- --- --- --- --- --- --- --- --- CT. C.C ACA .G. CT. G.T .G. TT. C.. G.. --- ..C T.C ..A
RF1_MC_007969.fna --- --- --- --- --- --- --- --- --- --- --- --- --- --- CTG .G. TTA G.. C.A ATG GTA G.C --- ... TAT ..A
RF1_MC_007204.fna --- --- --- --- --- --- --- --- --- --- --- --- --- --- CTG .G. TTA G.. C.G ATG GTA G.C --- ... TAT ..A
RF1_MC_005966.fna --- --- --- --- --- --- --- --- A.. AAA GAA TCG CTA C.T .TA .GA TTA G.T C.A TTG TGT G.C --- ... .AT ..A
RF1_MC_007510.fna --- --- --- --- --- --- --- --- --- --- --- --- .T. CAA CGC AAG CT. G.. C.G CTG TCC .C. --- ..G ..G .CC
RF1_MC_008060.fna --- --- --- --- --- --- --- --- --- --- --- --- .T. CAA CGC AAG CT. G.. C.G CTG TCC .C. --- ..G ..G .CC
RF1_MC_007434.fna --- --- --- --- --- --- --- --- --- --- --- --- .T. CAA AGC AAG CT. G.. C.G CT. .CA .CC --- ..G ..G .CC
RF1_MC_006350.fna --- --- --- --- --- --- --- --- --- --- --- --- .T. CAA AGC AAG CT. G.. C.G CT. .CA .CC --- ..G ..G .CC
RF1_MC_006349.fna --- --- --- --- --- --- --- --- --- --- --- --- .T. CAA AGC AAG CT. G.. C.G CT. .CA .CC --- ..G ..G .CC
RF1_MC_007651.fna --- --- --- --- --- --- --- --- --- --- --- --- .T. CAA AGC AAG CT. G.. C.G CT. .CA .CC --- ..G ..G .CC
RF1_MC_007951.fna --- --- --- --- --- --- --- --- --- --- --- --- .T. CAA CGC AAG CT. G.. C.G CT. .CT .CC --- ..G ..G .CC
RF1_MC_007347.fna --- --- --- --- --- --- --- --- --- --- --- --- .T. CTT GCC AAG CT. G.. C.A CTG GCC G.G --- ..A ..C ...
RF1_MC_007973.fna --- --- --- --- --- --- --- --- --- --- --- --- .TT TCC ACC AAG CT. G.. C.A TTG GCC G.. --- ..A ..C ..T
RF1_MC_003295.fna --- --- --- --- --- --- --- --- --- --- --- --- --- CT. .CC AAG CT. G.. C.A CTG GCC G.G --- ..C ACC .TC
RF1_MC_003112.fna --- --- --- --- --- --- --- --- --- --- --- --- .TC TTA G.A AAA CTA C.A C.A CT. .GC G.C --- ..A ..G ..A
RF1_MC_003116.fna --- --- --- --- --- --- --- --- --- --- --- --- .TC TTA G.A AAA CTG C.A C.A CT. GGC G.C --- ..G T.G ..A
RF1_MC_002946.fna --- --- --- --- --- --- --- --- --- --- --- --- .TC TTA G.A AAA CTG C.A C.A CT. GGC G.C --- ..G T.G ..A
RF1_MC_005085.fna --- --- --- --- --- --- --- --- --- --- --- --- .TC .C. GCC AGG CT. GC. C.G CTG GCC G.C --- ..C ..G ..A
RF1_MC_002929.fna --- --- --- --- --- --- --- --- --- --- --- --- .T. C.C AGC .GA CT. G.G C.G TTG GCC C.C --- ... ..C ATC
RF1_MC_002927.fna --- --- --- --- --- --- --- --- --- --- --- --- .T. C.C AGC .GA CT. G.G C.G TTG GCC C.C --- ... ..C ATC
RF1_MC_002928.fna --- --- --- --- --- --- --- --- --- --- --- --- .T. C.C AGC .GA CT. G.G C.G TTG GCC C.C --- ... ..C ATC
RF1_MC_006513.fna --- --- --- --- --- --- --- --- --- --- --- --- .TC C.C G.C AAG CT. G.A CT. CTG .CC C.C --- ..C ..G .C.
RF1_MC_007404.fna --- --- --- --- --- --- --- --- A.. AAG G.. ACG CTC .CC G.C AAG CT. GCG CG. ... G.C G.G --- ..A ..C ..A
RF1_MC_007614.fna --- --- --- --- --- --- --- --- --- --- --- --- .T. ACT GCC AAG CT. ACG C.A CT. .GC GTG --- ..C ..G ...
RF1_MC_004757.fna --- --- --- --- --- --- --- --- --- --- --- --- --- ATC G.. .AG CT. AC. CGG CTG .GT .TG --- ..G ..G .G.
RF1_MC_007298.fna --- --- --- --- --- --- --- --- --- --- --- --- .TC C.C C.A AAA CTG G.G TTG CTG GTT G.T --- ... ..C ..T
RF1_MC_007947.fna --- --- --- --- --- --- --- --- --- --- --- --- --- ATC A.A AAG CT. GC. ACT TTG .GC G.G --- ..C ..C ..C
RF1_MC_007908.fna --- --- --- --- --- --- --- --- A.. AAA C.T T.T CTC C.C C.A .AA CTT GCA CG. TA. .CC G.C --- ..C ..G .GT
RF1_MC_007948.fna --- --- --- --- --- --- --- --- A.. AAA C.A T.T CTT C.C C.A ACC CTG G.. CG. CAG CTT CTG --- ..G ..G C.T
RF1_MC_007146.fna --- --- --- --- --- --- --- --- --- --- --- --- --- ATT GCA AAA TTA G.A AGT TTA ..A G.. --- ... TAT ..A
RF1_MC_000907.fna --- --- --- --- --- --- --- --- --- --- --- --- --- ATT GCA AAA TTA G.A AGT TTA ..A G.. --- ..C TAT ..A
RF1_MC_002663.fna --- --- --- --- --- --- --- --- --- --- --- --- --- ATC AG. AAA TTA G.A AGT TTG ..A G.G --- ..C .AC ...
RF1_MC_006300.fna --- --- --- --- --- --- --- --- --- --- --- --- --- ATT AG. AAA CTA G.T AG. TTA ..C G.. --- ... TAT ..A
RF1_MC_002940.fna --- --- --- --- --- --- --- --- --- --- --- --- --- ATT C.. AAA TTA G.. TGT TTA .GT G.. --- ..A .AC ..A
RF1_MC_005139.fna --- --- --- --- --- --- --- --- --- --- --- --- .TT CTA ACC AAG CTA G.A ATG CTG GTT G.G --- ... TAT ..A
RF1_MC_004459.fna --- --- --- --- --- --- --- --- --- --- --- --- .TT CTA ACC AAG CTA G.A ATG CTG GTT G.G --- ... TAT ..A
RF1_MC_004603.fna --- --- --- --- --- --- --- --- --- --- --- --- --- CT. AC. AAG CTA G.A ACG CTA GTA G.. --- ... TAC ..A
RF1_MC_006840.fna --- --- --- --- --- --- --- --- --- --- --- --- .TT C.A GTA AAA TTA G.G ACG CTG GTT G.G --- ... TAT ..A
RF1_MC_002505.fna --- --- --- --- --- --- --- --- --- --- --- --- .TT TTA AGC AAG CTT G.A TC. CTT GTT G.G --- ..C TAT ..A
RF1_MC_006370.fna --- --- --- --- --- --- --- --- --- --- --- --- .TT TTA GT. AAA TTA G.A AC. CTG GTT G.G --- ... TAC ..A
RF1_MC_007954.fna --- --- --- --- --- --- --- --- --- --- --- --- --- ATT GGC AAG CTT G.A .G. TTG CTT G.G --- ... AAT ..A
RF1_MC_004347.fna --- --- --- --- --- --- --- --- --- --- --- --- --- ATC CGC AAG CTG G.A .G. TTG CTC G.G --- ..C AAC ..A
RF1_MC_003910.fna --- --- --- --- --- --- --- --- A.. AAA ..A TCA GTT TAT C.G AAA CTT G.A .TG CTA GTA G.G --- ..C T.T ..A
RF1_MC_007481.fna --- --- --- --- --- --- --- --- A.. AAA GAA TC. GTT TAT C.. AAG TTA G.A AT. TTA GTT G.G --- ... TAT ..A
RF1_MC_008228.fna --- --- --- --- --- --- --- --- A.. AAA GAA TCA GTT CA. CG. AAA TTA G.G TCA TTA .C. G.G --- ..C T.T ..A
RF1_MC_006512.fna --- --- --- --- --- --- --- --- --- --- --- --- .TT .AA CGC AAA CTA G.A .GG TTA GTT G.G --- ... TAT C..
RF1_MC_004337.fna --- --- --- --- --- --- --- --- --- --- --- --- .TC .TT GCC AAA CTG G.A .C. CTG C.T G.. --- ..C .AT ..A
RF1_MC_000913.fna --- --- --- --- --- --- --- --- --- --- --- --- .TC .TT GCC AAA CTG G.A .C. CTG C.T G.. --- ..C .AT ..A
RF1_MC_007946.fna --- --- --- --- --- --- --- --- --- --- --- --- .TC .TT GCC AAA CTG G.A .C. CTG C.T G.. --- ..C .AT ..A
RF1_MC_004431.fna --- --- --- --- --- --- --- --- --- --- --- --- .TC .TT GCC AAA CTG G.A .C. CTG C.T G.. --- ..C .AT ..A
RF1_MC_002695.fna --- --- --- --- --- --- --- --- --- --- --- --- .TC .TT GCC AAA CTG G.A .C. CTG C.T G.. --- ..C .AT ..A
RF1_MC_007606.fna --- --- --- --- --- --- --- --- --- --- --- --- .TC .TT GCC AAA CTG G.A .C. CTG C.T G.. --- ..C .AT ..A
RF1_MC_004741.fna --- --- --- --- --- --- --- --- --- --- --- --- .TC .TT GCC AAA CTG G.A .C. CTG C.T G.. --- ..C .AT ..A
RF1_MC_007384.fna --- --- --- --- --- --- --- --- --- --- --- --- .TC .TT GCC AAA CTG G.A .C. CTG C.T G.. --- ..C .AT ..A
RF1_MC_007613.fna --- --- --- --- --- --- --- --- --- --- --- --- .TC .TT GCC AAA CTG G.A .C. CTG C.T G.. --- ..C .AT ..A
RF1_MC_002655.fna --- --- --- --- --- --- --- --- --- --- --- --- .TC .TT GCC AAA CTG G.A .C. CTG C.T G.. --- ..C .AT ..A
RF1_MC_003197.fna --- --- --- --- --- --- --- --- --- --- --- --- .TC .TT GCC AAA CTG G.A .C. CTG C.C G.. --- ..C .AT ...
RF1_MC_004631.fna --- --- --- --- --- --- --- --- --- --- --- --- .TC .TT GCC AAA CTG G.A .C. CTG C.C G.. --- ..C .AT ...
RF1_MC_006905.fna --- --- --- --- --- --- --- --- --- --- --- --- .TC .TT GCC AAA CTG G.A .C. CTG C.C G.. --- ..C .AT ...
RF1_MC_003198.fna --- --- --- --- --- --- --- --- --- --- --- --- .TC .TT GCC AAA CTG G.A .C. CTG C.C G.. --- ..C .AT ...
RF1_MC_006511.fna --- --- --- --- --- --- --- --- --- --- --- --- .TC .TT GCC AAA CTG G.A .C. CTG C.C G.. --- ..C .AT ...
RF1_MC_004547.fna --- --- --- --- --- --- --- --- --- --- --- --- .TT .TT GC. AAA CTG G.A .CG TTA C.A G.. --- ..C .AC ..A
RF1_MC_008150.fna --- --- --- --- --- --- --- --- --- --- --- --- .TT .TT GCC AAA CTG G.A .CG TTA C.A G.G --- ..C .AT ..A
RF1_MC_005810.fna --- --- --- --- --- --- --- --- --- --- --- --- .TT .TT GCC AAA CTG G.A .CG TTA C.A G.G --- ..C .AT ..A
RF1_MC_004088.fna --- --- --- --- --- --- --- --- --- --- --- --- .TT .TT GCC AAA CTG G.A .CG TTA C.A G.G --- ..C .AT ..A
RF1_MC_008149.fna --- --- --- --- --- --- --- --- --- --- --- --- .TT .TT GCC AAA CTG G.A .CG TTA C.A G.G --- ..C .AT ..A
RF1_MC_003143.fna --- --- --- --- --- --- --- --- --- --- --- --- .TT .TT GCC AAA CTG G.A .CG TTA C.A G.G --- ..C .AT ..A
RF1_MC_006155.fna --- --- --- --- --- --- --- --- --- --- --- --- .TT .TT GCC AAA CTG G.A .CG TTA C.A G.G --- ..C .AT ..A
RF1_MC_005126.fna --- --- --- --- --- --- --- --- --- --- --- --- .TT .TT GC. AAA TTG G.A .CA TTG C.A G.. --- ... .AC ...
RF1_MC_007712.fna --- --- --- --- --- --- --- --- --- --- --- --- .TA .TC GCC AAA TTG G.G .CG TTG C.A G.G --- ..C .GC ..A
RF1_MC_007984.fna --- --- --- --- --- --- --- --- --- --- --- --- --- ATA AC. AAG TTA A.A .TA TTA C.A G.. --- ... TAC T.T
RF1_MC_005061.fna --- --- --- --- --- --- --- --- --- --- --- --- --- ATA A.. AAA CT. ATG TCT TTA ..A C.. --- ... T.T T.T
RF1_MC_007292.fna --- --- --- --- --- --- --- --- --- --- --- --- .TT .TC A.. AAA CTA ATA .CT TTA C.. G.. --- ... T.T A.T
RF1_MC_004061.fna --- --- --- --- --- --- --- --- --- --- --- --- .TT TTT A.. AAA TTA A.A TC. TTA .GA ..T --- ... TAT ..A
RF1_MC_002528.fna --- --- --- --- --- --- --- --- --- --- --- --- .TT TTA A.. AAA TTA A.A TCT TTA CGA ..T --- ..C TAC C.A
RF1_MC_004545.fna --- --- --- --- --- --- --- --- --- --- --- --- --- AT. A.A AAA TTA G.A TCT TTG C.T .G. --- A.A TAT ..A
RF1_MC_004344.fna --- --- --- --- --- --- --- --- --- --- --- --- --- .T. C.A AAA TTA A.A A.A TTA ..A ..T --- A.G TAC A.A
RF1_MC_002939.fna --- --- --- --- --- --- --- --- --- --- --- --- .T. TTC G.G AAG ATA G.A ..A CTG G.A GT. --- ... TAC C.C
RF1_MC_007517.fna --- --- --- --- --- --- --- --- --- --- --- --- .T. TTC G.C AAG ATA G.A ..A CTT G.A .TC --- ..G TAC C..
RF1_MC_007498.fna --- --- --- --- --- --- --- --- --- --- --- --- .TA TTT A.C AAG CT. G.A ..A .TG G.A G.T --- ..G T.T CGT
RF1_MC_006138.fna --- --- --- --- --- --- --- --- --- --- --- A.G TTA TTT G.. AAG TTT G.T ..T CTA G.T ..T --- A.A A.T ..A
RF1_MC_007759.fna --- --- --- --- --- --- --- --- --- --- --- --- .T. TTT AGC AAG CTT A.A ..A .TG G.A TCC --- ..C TAT CT.
RF1_MC_002937.fna --- --- --- --- --- --- --- --- --- --- --- --- .T. TTC GCC AAG CT. G.A A.T CT. G.. CTC --- AAG T.C ...
RF1_MC_007519.fna --- --- --- --- --- --- --- --- --- --- --- --- .T. TTT GCC AAG CTT G.G C.. CTG G.A CGT --- .AG T.T ..A
RF1_MC_008011.fna --- --- --- --- --- --- --- --- --- --- --- --- .T. TTT GCC AAA CTT G.A A.T CTA G.A C.. --- AAA T.T ATA
RF1_MC_008086.fna --- --- --- --- --- --- --- --- --- --- --- A.T CTA .CT G.A AAG CTT .CT TC. ATT CTC ..G --- ..A TAC ..C
RF1_MC_000915.fna --- --- --- --- --- --- --- --- --- --- --- A.T CTA .CC G.A AAG CTT .CT TC. ATT CTC ... --- ..A TAC ..C
RF1_MC_000921.fna --- --- --- --- --- --- --- --- --- --- --- A.T CTA .CT G.A AAG CTT .CT TC. ATT CTC ... --- ..A TAC ..C
RF1_MC_008229.fna --- --- --- --- --- --- --- --- --- --- --- A.T CTA .CC G.A AAG CTT .CT TC. ATT CTC ... --- ..A TAC ..C
RF1_MC_004917.fna --- --- --- --- --- --- --- --- --- --- --- --- --- ATT G.C AAA CTT A.A CC. ATT GT. GC. --- ... TAT ..T
RF1_MC_005090.fna --- --- --- --- --- --- --- --- --- --- --- --- --- ATT .C. AAA CT. ACG CCT TTT .TT G.G --- ..C T.T ...
RF1_MC_003912.fna --- --- --- --- --- --- --- --- --- --- --- A.G TTA .CT AGC AAA CTA G.T CCT TTT TTA ... --- ..C T.T ..A
RF1_MC_002163.fna --- --- --- --- --- --- --- --- --- --- --- A.G TTA .CT AGC AAA CTA G.T CCT TTT TTT ... --- ..C T.T ..A
RF1_MC_007575.fna --- --- --- --- --- --- --- --- --- --- --- A.G TTA .CC G.. AAA CTT ACT CCG TTT .TC ..T --- ... TAT A.T
RF1_MC_000922.fna --- --- --- --- --- --- --- --- --- --- --- --- .T. AA. A.A AAA .TT GC. ..G TAT TTA ..C --- ... T.. .CA
RF1_MC_002491.fna --- --- --- --- --- --- --- --- --- --- --- --- .T. AA. A.A AAA .TT GC. ..G TAT TTA ..C --- ... T.. .CA
RF1_MC_005043.fna --- --- --- --- --- --- --- --- --- --- --- --- .T. AA. A.A AAA .TT GC. ..G TAT TTA ..C --- ... T.. .CA
RF1_MC_002179.fna --- --- --- --- --- --- --- --- --- --- --- --- .T. AA. A.A AAA .TT GC. ..G TAT TTA ..C --- ... T.. .CA
RF1_MC_007899.fna --- --- --- --- --- --- --- --- --- --- --- --- .T. .AA A.A AAG ATT CTA ..G TAT TT. ..G --- ..C ... ...
RF1_MC_004552.fna --- --- --- --- --- --- --- --- --- --- --- --- .T. CAA A.A AAG ATT CTA ..G TAT TT. ... --- ..C ..C ...
RF1_MC_003361.fna --- --- --- --- --- --- --- --- --- --- --- --- .T. .AA A.A AAG ATT CTA ..A TAT TT. ..G --- ..C T.. ...
RF1_MC_000117.fna --- --- --- --- --- --- --- --- --- --- --- --- --- --- ATA AAA .TT .TA ..G TGT TTA ..G --- ..C ..T ..A
RF1_MC_007429.fna --- --- --- --- --- --- --- --- --- --- --- --- --- --- ATA AAA .TT .TA ..G TGT TTA ..G --- ..C ..T ..A
RF1_MC_002620.fna --- --- --- --- --- --- --- --- --- --- --- --- .T. .AA GTA AAA .TT .TA ..G TGT TT. .G. --- ..C ..T ..A
RF1_MC_005861.fna --- --- --- --- --- --- --- --- --- --- --- --- .T. .AA A.A AAA .TT C.T ..A CTT TT. G.. --- ... T.. .CA
RF1_MC_005027.fna --- --- --- --- --- --- --- --- --- --- --- --- --- --- --- A.C CT. G.G ..A AAA CT. GCG --- ... T.C ...
RF1_MC_003228.fna --- --- --- --- --- --- --- --- --- --- --- --- .TA TTA G.A AAG CT. G.. .G. CTT GTA GCC --- ... T.C ..A
RF1_MC_006347.fna --- --- --- --- --- --- --- --- --- --- --- --- .TA TTA G.A AAG CT. G.. .G. CTT GTA GCC --- ... T.C ..A
RF1_MC_004663.fna --- --- --- --- --- --- --- --- --- --- --- --- .TA TTA G.A AAA CTA G.. .GA CTT GTA GCC --- ... T.T ..A
RF1_MC_002950.fna --- --- --- --- --- --- --- ATG TCA GAG AAT AA. CTA TTA G.C .GA TTG G.T .G. TTG G.. .GC --- ... T.C ..A
RF1_MC_007514.fna --- --- --- --- --- --- --- --- --- --- --- --- .T. CTC G.. AAA TTG C.A .C. ATA ..A G.. --- AAA .AC CTC
RF1_MC_007512.fna --- --- --- --- --- --- --- --- --- --- --- --- .T. TTC G.. AAA CTG C.G TC. ATA ..A G.G --- ... .AC CTT
RF1_MC_002932.fna --- --- --- --- --- --- --- --- --- --- --- --- .T. TTT G.C AAG CTT C.G TC. AT. ... G.T --- AAA T.C C..
RF1_MC_007516.fna --- --- --- --- --- --- --- --- --- --- --- --- TT. TTC ACA .GG CTG G.G ACA ... .CA GCC --- A.C T.C CGC
RF1_MC_005070.fna --- --- --- --- --- --- --- ATG .AC GC. ... AC. CTT CTC GCG .GG CTT G.G .C. ... .CA GCC --- A.C T.C CGA
RF1_MC_007513.fna --- --- --- --- --- --- --- --- --- --- --- --- CT. ACC AGC .GA TTA C.G ACG ..T .CA GCC --- A.C T.C CGC
RF1_MC_005071.fna --- --- --- --- --- --- --- --- --- --- --- --- --- ATC AC. .GG CTG G.A ACA ... ... .CC --- A.. T.T C.A
RF1_MC_005042.fna --- --- --- --- --- --- --- --- --- --- --- --- TT. AAA GCA AGA TTA G.G ACA ..A .GT GC. --- AC. T.T A.C
RF1_MC_007335.fna --- --- --- --- --- --- --- --- --- --- --- --- --- ATT A.A .GA TTA G.A ACA ..T ..A .GT --- A.. T.T C.A
RF1_MC_007577.fna --- --- --- --- --- --- --- --- --- --- --- --- --- ATT GCA AGG TTG A.A ACT ..T TCA G.. --- A.. T.T ..A
RF1_MC_005072.fna --- --- --- --- --- --- --- --- --- --- --- --- --- ATT GCA AGG TTG A.A A.T ..A TCA G.. --- A.. T.T .TT
RF1_MC_003272.fna --- --- --- --- --- --- --- --- --- --- --- --- --- CT. G.G AAA CTA A.A TC. .TT G.A C.. --- ACC T.C A.T
RF1_MC_007413.fna --- --- --- --- --- --- --- --- --- --- --- --- --- CT. G.G AAA CTG A.A TC. .TT G.A C.. --- ACC T.C A.T
RF1_MC_007604.fna --- --- --- --- --- --- --- --- --- --- --- --- --- ATT G.A AAG CTG C.A TCG .TA G.. C.G --- ACC T.T C..
RF1_MC_006576.fna --- --- --- --- --- --- --- --- --- --- --- --- --- ATT G.A AAG CTG C.A TCG .TA G.. C.G --- ACC T.T C..
RF1_MC_000911.fna --- --- --- --- --- --- --- ATG .C. GAA A.. TA. CTC TTA G.C AAA CTA GCT TCT .TG G.. C.G --- ACC TAT C..
RF1_MC_004113.fna --- --- --- --- --- --- --- --- --- --- --- --- --- CT. G.A AAA CT. CG. ACT .T. G.. C.. --- ACC T.T AC.
RF1_MC_007775.fna --- --- --- --- --- --- --- --- --- --- --- --- --- ATC G.G .AG CTT A.A A.. .TT G.A GCC --- ACC T.T C..
RF1_MC_007776.fna --- --- --- --- --- --- --- --- --- --- --- --- --- ATC G.C .AG CTT A.G A.T .T. G.A GCC --- AC. T.T C..
RF1_MC_005125.fna --- --- --- --- --- --- --- --- --- --- --- --- .T. .TT C.A AAG CT. A.. ... AT. G.. CG. --- ACC TAT A.C
RF1_MC_007677.fna --- --- --- --- --- --- --- --- --- --- --- A.T GAA C.C G.G AAG CT. G.. A.G .T. ... C.T --- ..G T.T C.A
RF1_MC_006461.fna --- --- --- --- --- --- --- --- --- --- --- --- --- CT. G.C AAG CTT G.. CG. CTA G.. G.. --- GAG TAC CG.
RF1_MC_005835.fna --- --- --- --- --- --- --- --- --- --- --- --- --- CT. G.C AAG CTT G.. CG. CTA G.. G.. --- GAG TAC CG.
RF1_MC_001263.fna --- --- --- --- --- --- --- --- --- --- --- --- --- AT. AGC .GC CT. A.. ..A CTG GT. TCC --- GAA T.C .GC
RF1_MC_008025.fna --- --- --- --- --- --- --- --- --- --- --- G.G GTA A.C C.G .GA CTG G.G ..A CTG GCT GCC --- GAG T.C .GC
RF1_MC_008148.fna --- --- --- --- --- --- --- --- --- --- --- --- --- --- --- ..G .CA A.G ..G A.G GT. GCG --- ..C TAC AG.
RF1_MC_000853.fna --- --- --- --- --- --- --- ATT AG. AAT GAA GC. CTC .TA G.G AAG AT. .C. TCG ATA GT. ... ..A AAG AA. A.A
RF1_MC_003155.fna --- --- --- --- --- --- --- --- --- --- --- --- .T. TTC G.G GCG .T. G.G ..A CT. .TC GGC --- GAG .AC .CC
RF1_MC_003888.fna --- --- --- --- --- --- --- --- --- --- --- --- .T. TTC G.G GCC .T. G.G ..A CT. GTC GCC --- GAG .AC .CC
RF1_MC_007333.fna --- --- --- --- --- --- --- --- --- --- --- --- --- --- GTG AAG CTG G.. ... CTA CTC GGC --- GAG TAC T.C
RF1_MC_007777.fna --- --- --- --- --- --- --- --- --- --- --- --- .T. AC. .CC .CG CT. G.. .G. CTG .TC GCC --- GAG .AC .CC
RF1_MC_003450.fna --- --- --- --- --- --- --- --- --- A.G G.A TCG CA. .TT .C. GCA .TT G.. ..T ATT TT. TCG --- GAG TAC C.C
RF1_MC_006958.fna --- --- --- --- --- --- --- --- --- A.G G.A TCG CA. .TT .C. GCA .TT G.. ..T ATT TT. TCG --- GAG TAC C.C
RF1_MC_004369.fna --- --- --- --- --- --- --- --- --- A.G G.A GGA CAC .TA .CA GCG .TT G.. ..T ATT CTC GCC --- GAG TAC C.C
RF1_MC_002935.fna --- --- --- --- --- --- --- --- --- --- AT. TCT CA. .TT .C. GCA .TT G.. ... AT. GTC TCG --- GAA TAC C.A
RF1_MC_007164.fna --- --- --- --- --- --- --- --- --- A.G AGC .AA TCA CC. .CA G.C AT. G.. ... ATT CT. GCC --- GAG TAC C..
RF1_MC_002945.fna --- --- --- --- --- --- --- --- --- --- --- --- --- .T. C.G ACG ATT G.. .TG TTG CTC GCC --- GAA .AC .CC
RF1_MC_002755.fna --- --- --- --- --- --- --- --- --- --- --- --- --- .T. C.G ACG ATT G.. .TG TTG CTC GCC --- GAA .AC .CC
RF1_MC_000962.fna --- --- --- --- --- --- --- --- --- --- --- --- --- .T. C.G ACG ATT G.. .TG TTG CTC GCC --- GAA .AC .CC
RF1_MC_002677.fna --- --- --- --- --- --- --- --- --- --- --- --- --- .T. C.A TCG AT. G.. .TG TTG CTT .TC --- GAA .AC .CT
RF1_MC_002944.fna --- --- --- --- --- --- --- --- --- A.G A.. .AG CC. .TT C.G ACC AT. G.. .TG CTG CT. GCC --- GAA .AC .CC
RF1_MC_008146.fna --- --- --- --- --- --- --- --- --- A.G AGT GCT CCC ACC ACA GCG ATT G.. .CG TTG CTC GCC --- GAG .AC .CC
RF1_MC_006361.fna --- --- --- --- --- --- --- --- --- --- AT. ACG CA. CC. .CC GCG AT. G.. ... AT. CT. GCC --- GAA .AC .CC
RF1_MC_004551.fna --- --- --- --- --- --- --- --- --- --- --- --- GT. TTT G.G ACC ATA G.T AC. CT. TT. CG. --- GAG .AT AGC
RF1_MC_004572.fna --- --- --- --- --- --- --- --- --- --- --- --- GT. TTT G.G ACC ATA G.T AC. CT. TT. CG. --- GAG .AT AGC
RF1_MC_006087.fna --- --- --- --- --- --- --- --- --- --- --- --- .T. TTC G.. TCG .TG AC. .G. CTG .TC GCC --- GAG .AC ..C
RF1_MC_004307.fna --- --- --- --- --- --- --- --- A.. GCA GAC GAA CA. TTC CCG GCG .CG GCA AC. ..G CTT G.G --- GAG TAC C..
RF1_MC_006085.fna --- --- --- --- --- --- --- --- A.. AG. GAA TCT GC. CAA C.G GCG ATT G.T ..A .TT CGT CGT --- ... ..G CG.
RFH_MC_004337.fna --- --- --- --- --- --- --- --- --- --- --- --- --- --- --- --- --- --- --- --- --- --- --- --- --- ---
RFH_MC_004741.fna --- --- --- --- --- --- --- --- --- --- --- --- --- --- --- --- --- --- --- --- --- --- --- --- --- ---
RFH_MC_004431.fna --- --- --- --- --- --- --- --- --- --- --- --- --- --- --- --- --- --- --- --- --- --- --- --- --- ---
RFH_MC_007946.fna --- --- --- --- --- --- --- --- --- --- --- --- --- --- --- --- --- --- --- --- --- --- --- --- --- ---
RFH_MC_007613.fna --- --- --- --- --- --- --- --- --- --- --- --- --- --- --- --- --- --- --- --- --- --- --- --- --- ---
RFH_MC_007384.fna --- --- --- --- --- --- --- --- --- --- --- --- --- --- --- --- --- --- --- --- --- --- --- --- --- ---
RFH_MC_007606.fna --- --- --- --- --- --- --- --- --- --- --- --- --- --- --- --- --- --- --- --- --- --- --- --- --- ---
RFH_MC_002695.fna --- --- --- --- --- --- --- --- --- --- --- --- --- --- --- --- --- --- --- --- --- --- --- --- --- ---
RFH_MC_002655.fna --- --- --- --- --- --- --- --- --- --- --- --- --- --- --- --- --- --- --- --- --- --- --- --- --- ---
RFH_MC_000913.fna --- --- --- --- --- --- --- --- --- --- --- --- --- --- --- --- --- --- --- --- --- --- --- --- --- ---
RFH_MC_003198.fna --- --- --- --- --- --- --- --- --- --- --- --- --- --- --- --- --- --- --- --- --- --- --- --- --- ---
RFH_MC_004631.fna --- --- --- --- --- --- --- --- --- --- --- --- --- --- --- --- --- --- --- --- --- --- --- --- --- ---
RFH_MC_006905.fna --- --- --- --- --- --- --- --- --- --- --- --- --- --- --- --- --- --- --- --- --- --- --- --- --- ---
RFH_MC_003197.fna --- --- --- --- --- --- --- --- --- --- --- --- --- --- --- --- --- --- --- --- --- --- --- --- --- ---
RFH_MC_006511.fna --- --- --- --- --- --- --- --- --- --- --- --- --- --- --- --- --- --- --- --- --- --- --- --- --- ---
RFH_MC_004547.fna --- --- --- --- --- --- --- --- --- --- --- --- --- --- --- --- --- --- --- --- --- --- --- --- --- ---
RFH_MC_002516.fna --- --- --- --- --- --- --- --- --- --- --- --- --- --- --- --- --- --- --- --- --- --- --- --- --- ---
RFH_MC_008027.fna --- --- --- --- --- --- --- --- --- --- --- --- --- --- --- --- --- --- --- --- --- --- --- --- --- ---
RFH_MC_003296.fna --- --- --- --- --- --- --- --- --- --- --- --- --- --- --- --- --- --- --- --- --- --- --- --- --- ---
RFH_MC_007510.fna --- --- --- --- --- --- --- --- --- --- --- --- --- --- --- --- --- --- --- --- --- --- --- --- --- ---
RFH_MC_004129.fna --- --- --- --- --- --- --- --- --- --- --- --- --- --- --- --- --- --- --- --- --- --- --- --- --- ---
RFH_MC_003228.fna --- --- --- --- --- --- --- --- --- --- --- --- --- --- --- --- --- --- --- --- --- --- --- --- --- ---
RFH_MC_006347.fna --- --- --- --- --- --- --- --- --- --- --- --- --- --- --- --- --- --- --- --- --- --- --- --- --- ---
RFH_MC_004663.fna --- --- --- --- --- --- --- --- --- --- --- --- --- --- --- --- --- --- --- --- --- --- --- --- --- ---
RFH_MC_007912.fna --- --- --- --- --- --- --- --- --- --- --- --- --- --- --- --- --- --- --- --- --- --- --- --- --- ---

RF2_MC_003919.fna GAA GTC AGC CGG GAG CTC GAG AGT CCG GAT GTG TGG AAC GAC GCC GAA CGC GCG CAG GCC CTG GGC CGC GAG CGT TCG
RF2_MC_007508.fna ... ... ... ... ... ... ..A ..C ... ... ... ... ... ... ... ... ... ... ... ... ... ... ... ... ..G ...
RF2_MC_003902.fna ... ... ... ... ... ..T ... ..C ..C ... ..C ... ... ... ... ..G ... ..C ... ..G ... ..A ... ... ..C ..C
RF2_MC_007086.fna ... ... ... ... ... ..T ... ..C ..C ... ..C ... ... ... ... ..G ... ..C ... ..G ... ..A ... ... ..C ..C
RF2_MC_006834.fna ... ... ..T ... ... ..T ... ..C ..C ..C ... ... ... ... ... ..G ... ... ... ... T.. ... ... ... ... ...
RF2_MC_007705.fna ... ... ..T ... ... ..T ... ..C ..C ..C ... ... ... ... ... ..G ... ... ... ... T.. ... ... ... ... ...
RF2_MC_002488.fna ... ..G .C. ..T ... ..G ..A ..C ..C ACG A.C ... ... ACT C.A ..C TAT ... ... CAA ... ... ..G ..A ..C ...
RF2_MC_004556.fna ... ..A .C. ..T ... ..G ..A ..C ..C ACG A.C ... ..T ACT C.A ..C TAT ... ... CAA ... ... ..G ..A ... ...
RF2_MC_007146.fna ... ... .AT GC. ..A ..A ..A CAG ..A ... ..T ... ..T ..T C.A ..T AAA ..C ..A A.G ..T ..T AAA ..A ..G GTT
RF2_MC_000907.fna ... ... .AT G.. ..A T.A ..A CAG ..A ... ..T ... ..T ..T C.A ..T AAA ..C ..A ..G ..T ..T AAA ..A ..C GTT
RF2_MC_002663.fna ... ... .AT GCC ..A ... ..A CAA ..T ... ... ... ... ..A C.A ... AAA ..A ..A ..A T.A ..T AAA ..A ..G GTT
RF2_MC_006300.fna ... ... .AT GCC ..A T.G ..A CAA ..T ..C ..A ... ... ..A C.G ... AAA ... ... ..T T.A ..A AAA ... ... ..C
RF2_MC_002940.fna ... ... .AT GCC ..A T.A ..A CAG ..T ..A A.T ... ... ACA C.A ... AAA ... ..A A.T T.A ... AAA ..A ... ..T
RF2_MC_005139.fna ... ..T .A. GCA ..A ..T ..A CAA ... ..C ..T ... ... ..G C.T ..T ..A ... ..A ..T ..C ..T ..T ..A ... G..
RF2_MC_004459.fna ... ..T .A. GCA ..A ..T ..A CAA ... ..C ..T ... ... ..G C.T ..T ..A ... ..A ..T ..C ..T ..T ..A ... G..
RF2_MC_002505.fna ... ... .AT GCC ..A T.A ..A CAA ..T ... ..C ... .C. C.A C.T ..G ..T ... ..A ... ..C ..T AAA ... ... ..A
RF2_MC_006840.fna ... ..A .AT GCA ... ..A ..A CAA ... ... ..A ... ..T ..A C.T ... ..T ..A ..A ..A ..A ..T AAA ..A ... G.A
RF2_MC_004603.fna ... ... .A. GCA ..A ..T ..A CAG ..A ... ..A ... ... ..G C.T ... ..T ..A ..A ..A ..A ..T AAA ..A ... G.A
RF2_MC_006370.fna ..G ... .AT GCA ..A ..A ... CAA ..A .C. ..A ... ..T ..G C.A ... ... ..T ..A ..T ..A ..T AAA TCA ..C G.A
RF2_MC_007946.fna ... ..A .A. GCC ... ..G ..A CAG ... ... ..C ... ... ..A C.. ... ... ..A ... ..G ... ..T AAA ... ... ..C
RF2_MC_004337.fna ... ..A .A. GCC ... ..G ..A CAG ... ... ..C ... ... ..A C.. ... ... ..A ... ..G ... ..T AAA ... ... ..C
RF2_MC_007613.fna ... ..A .A. GCC ... ..G ..A CAG ... ... ..C ... ... ..A C.. ... ... ..A ... ..G ... ..T AAA ... ... ..C
RF2_MC_007384.fna ... ..A .A. GCC ... ..G ..A CAG ... ... ..C ... ..T ..A C.. ... ... ..A ... ..G ... ..T AAA ... ... ..C
RF2_MC_004741.fna ... ..A .A. GCC ... ..G ..A CAG ... ... ..C ... ... ..A C.. ... ... ..A ... ..G ... ..T AAA ... ... ..C
RF2_MC_007606.fna ... ..A .A. GCC ... ..G ..A CAG ... ... ..C ... ... ..A C.. ... ... ..A ... ..G ... ..T AAA ... ... ..C
RF2_MC_002695.fna ... ..A .A. GCC ... ..G ..A CAG ... ... ..C ... ... ..A C.. ... ... ..A ... ..G ... ..T AAA ... ... ..C
RF2_MC_004431.fna ... ..A .A. GCC ... ..G ..A CAG ... ... ..C ... ... ..A C.. ... ... ..A ... ..G ... ..T AAA ... ... ..C
RF2_MC_000913.fna ... ..A .A. GCC ... ..G ..A CAG ... ... ..C ... ... ..A C.. ... ... ..A ... ..G ... ..T AAA ... ... ..C
RF2_MC_003198.fna ... ..A .A. GCC ... ..G ..A CAG ... ... ..C ... ... ..A C.T ..G ... ... ... ..G ... ..A AAA ..A ... ..A
RF2_MC_004631.fna ... ..A .A. GCC ... ..G ..A CAG ... ... ..C ... ... ..A C.T ..G ... ... ... ..G ... ..A AAA ..A ... ..A
RF2_MC_003197.fna ... ..A .A. GCC ... ..G ..A CAG ... ... ..C ... ... ..A C.T ..G ... ... ... ..G ... ..A AAA ... ... ..A
RF2_MC_006511.fna ... ..A .A. GCC ... ..G ..A CAG ... ... ..C ... ... ..A C.T ..G ... ... ... ..G ... ..A AAA ... ... ..A
RF2_MC_006905.fna ... ..A .A. GCC ... ..G ..A CAG ... ... ..C ... ... ..A C.T ..G ... ... ... ..G ... ..A AAA ... ... ..A
RF2_MC_008149.fna ... ..A .A. GCC ... ..G ..A CAG ..C ..C ..C ... ..T ..A C.. ... ... ..T ..A ..G T.. ... AAA ... ... ..T
RF2_MC_004088.fna ... ..A .A. GCC ... ..G ..A CAG ..C ..C ..C ... ..T ..A C.. ... ... ..T ..A ..G T.. ... AAA ... ... ..T
RF2_MC_008150.fna ... ..A .A. GCC ... ..G ..A CAG ..C ..C ..C ... ..T ..A C.. ... ... ..T ..A ..G T.. ... AAA ... ... ..T
RF2_MC_005810.fna ... ..A .A. GCC ... ..G ..A CAG ..C ..C ..C ... ..T ..A C.. ... ... ..T ..A ..G T.. ... AAA ... ... ..T
RF2_MC_006155.fna ... ..A .A. GCC ... ..G ..A CAG ..C ..C ..C ... ..T ..A C.. ... ... ..T ..A ..G T.. ... AAA ... ... ..T
RF2_MC_003143.fna ... ..A .A. GCC ... ..G ..A CAG ..C ..C ..C ... ..T ..A C.. ... ... ..T ..A ..G T.. ... AAA ... ... ..T
RF2_MC_004547.fna ... ..A .A. GCC ..A ..G ... CAG ..T ... ..C ... ..T ..G C.T ... ..T ..T ... ..A T.A ..A AAA ..A ..C ..C
RF2_MC_005126.fna ... ..T .AT GCT ..A T.A ..A CAG ..T ... ..T ... ..T ..A C.G ..G ..G ..A ... ..T T.. ..T AAA ..A ..C ..C
RF2_MC_007712.fna ... ..A .A. ACC ... ..G ... CAG ..C ..C ..C ... ..T ..G C.T ... ... ... ... ..G ... ..A AAA ... ..C ...
RF2_MC_007954.fna ... ..T ... .TT ... ..T ..A ..C T.T .CA ... ... ... ..A C.T ..G ..T ..T ..A ... ..A ... AAA ... ... ..A
RF2_MC_004347.fna ... ... ... ..T ..A ..T ..A ... T.T ..G ... ... ... ..G C.A ... ..T ..T ..A ... ..A ..T AAA ... ..C G.C
RF2_MC_007481.fna ... ..T .A. GCC ..A ..T ..A GAC T.A .CC ..A ... ..T ..A C.T ... ... ..A ..A ..T ..C ... ..T ..A AAG ...
RF2_MC_008228.fna ... ..T .A. ..C ..A T.A ..A ..C ..T ... ..A ... ..T ..G C.G ... ..T ..T ... ... ..T ..T AAG ..A AAA GTT
RF2_MC_003910.fna ... ..T TCT ..C ..A ..A ... CTC ..T ... ..T ... ..T ..G C.A ... ..T ..T ..A ... ..T ..T AAA ... ..A AGT
RF2_MC_006512.fna ... ..T .CT ..T ... A.G ..A CAG ..C A.. ... ... G.T ..T C.A CCC AAG ... ..A ..T T.A ..T AAA ... ... G..
RF2_MC_007645.fna ... ..A GAA A.. ... ... ..A GA. ..C .GC ..C ... ..T A.T C.A ... ..T ... ..A .GT ..T ... AAA ... ... ..C
RF2_MC_002977.fna ... ... CTG ..C ..A ..G ..A GAC ..A AGA A.C ... G.. A.. C.G ... ..T ..C ... ..G ..C ... AAA ..A ..G A.C
RF2_MC_006369.fna ... ..A .TT ..C ..A T.G ... TCA T.C A.. ... ... G.. A.T C.G ... .AG ..T ... ..A T.. ..A ..T ..A A.A A.T
RF2_MC_002942.fna ... ..A .TT ..C ..A T.G ..A TCA T.C A.. ... ... G.. A.T C.G ... .AG ..T ... ..A T.. ..A ..T ..A A.A A.T
RF2_MC_006368.fna ... ..A .TT ..C ..A T.G ..A TCA T.C A.. ... ... G.. A.T C.G ... .AG ..T ... ..A T.. ..A ..T ..A A.A A.T
RF2_MC_007484.fna ..G ..T GA. ... ... T.A .CC GT. ..T TC. ..T ... G.. ..A C.G ..G ..G ... ..A CAG ..A ..T .AA ... ..C G..
RF2_MC_002947.fna ... ... .A. ..C ... ..G ..A GAC ..C A.C ..C ... ... A.A C.T ..G TA. ..C ... ..A ... ... ... ... ... G.C
RF2_MC_008027.fna ... ..A .A. ..C ... ..G ..A GAC G.C .C. ..C ... ... A.G C.. ..G TA. ..T ... ... ... ... ... ... ..C G.C
RF2_MC_002516.fna ... ..A .A. ..C ... ... ..A GAC ..C A.C ..C ... ... A.. C.. ... TA. ..C ... AA. ..C ... ... ... ..C G.C
RF2_MC_004578.fna ... ..A .A. ..C ... ... ..A GA. ..C A.. ..C ... ... A.. C.G .CC TA. ..T ... .AG ... ..G ... ... ..C ...
RF2_MC_005773.fna ... ... .A. ..C ... ... ..A GA. ..A A.C ..C ... ... A.. C.G ACC TA. ..C ... .AA ... ..G ..T ... ..C ..C
RF2_MC_007005.fna ... ..G .A. ..C ... ... ..A GA. ..A A.C ..C ... ... A.. C.G .CC TA. ..T ... .AA ... ..G ... ... ..C ..C
RF2_MC_004129.fna ..G ... .AT ..C ... ..T ..A GA. ... AG. ..C ... ... A.A C.. ... TA. ..C ... .AA ... ... ... ... ..C G.A
RF2_MC_007492.fna ... ... .AT ..C ... ..T ..A GA. ..T .CC ..C ... ... A.A C.T ... TA. ..C ... .AA ... ... ... ... ..C G.T
RF2_MC_007963.fna ... ... .C. ..C ... ..G ..A .AC ... ..C ... ... .G. ..T C.G .CC .AT ..C ... AAG ..C ... AAG ... ... G.C
RF2_MC_007912.fna ... ..A GAG .TA ... ..A .CA GAG ..C ... ..A ... G.T ..T C.T .CC ... ... ..A ..G ..A ... A.T ..A ..C AGC
RF2_MC_007520.fna ... ..T GAA ..C ..A T.A ..A GAC ..A ACC ..A ... ..T ..T C.G ... ..T ... ..A ..G T.A ..A AAA ... AAA ..T
RF2_MC_007969.fna ... ... .AT TTA ... T.A ..A .AC ..C ..G C.A ... ..T ..T C.A ... ..T ... ACC AAG A.T AAT AAA ..A AAA AGT
RF2_MC_007204.fna ... ... .AT TTA ... ..G ..A .A. ..T ..G C.A ... ..T ..T C.A ... ... ... ACC AAG A.T AAT AAA ..A AAA AGT
RF2_MC_005966.fna ... ..T TTA ..T ..A ..T ..A GA. ..T .CG A.C ... ..T ..T CAG AGT ..T ..A ..A ... A.. .C. AAA ..A AAA GGC
RF2_MC_006570.fna ... ... TTA AT. ... ..A ..A GA. GGT TC. A.T ... G.T A.T C.A ..G TAT ..A ..A AA. T.. ..T AAA C.A AAA GTA
RF2_MC_007880.fna ... ... TTA AT. ... ..A ..A GA. GGT TC. A.T ... G.T A.T C.A ..G TAT ..A ..A AA. T.. ..T AAA C.A AAA GTA
RF2_MC_002971.fna ... A.T CAA ..C ... ..T ..A .A. ... .C. ..T ... C.A ... C.T ... AAA ..A ..A T.G T.A AA. ... ..A ..A ..C
RF2_MC_007510.fna ... ... .A. AA. ..A ... ..A GAC ... A.C ..C ... ... ..T T.G A.G AA. ..C ... ..G ..C ..T ... ... AAG AA.
RF2_MC_008062.fna ... ... .A. AA. ..A ... ..A GAC ... A.C ..C ... ... ..T T.G A.G AA. ..C ... ..A ..C ... ... ... AAG AA.
RF2_MC_006348.fna ... ... .A. AA. C.A ... ..A GA. ... A.C ..C ... ... ... T.G A.G AA. ..C ... ..G ..C ... ... ... AAG AAA
RF2_MC_006350.fna ... ... .A. AA. C.A ... ..A GA. ... A.C ..C ... ... ... T.G A.G AA. ..C ... ..G ..C ... ... ... AAG AAA
RF2_MC_007434.fna ... ... .A. AA. C.A ... ..A GA. ... A.C ..C ... ... ... T.G A.G AA. ..C ... ..G ..C ... ... ... AAG AAA
RF2_MC_007651.fna ... ... .A. AA. C.. ... ..A GA. ... A.C ..C ... ... ... T.G A.G AA. ..C ... ..G ..C ... ... ..A AAG AA.
RF2_MC_007951.fna ... ... .A. ... ..A ... ..A GAC ... ..C ..C ... ... ... T.G A.G .A. ..C ... ... ..C ... ..G ..A AAG AA.
RF2_MC_007347.fna ... ... .A. G.T TT. ..G ..A GAC ... ..C ..C ... ... A.. C.. A.G ... ..C ... .AT ..C ... AAG ..A AAG AAA
RF2_MC_007973.fna ... ... .A. G.. TT. ... ..A GAC ..C ..C ..C ... ... A.. C.. A.G ..A ..C ... .A. ... ... AAG ..A AAG AA.
RF2_MC_003295.fna ... ... GA. AAA ... ... ..A .AC ..C ..G ..C ... ... ... C.G A.. ..T ... ... .AA ... ... ... ... AAG AAA
RF2_MC_007404.fna ... ... GT. ..C CT. TC. ..A GCG ..C ... T.C ... ... ... ... .CG ... ..C ... .AA ..C ..G ... ..A ..C AA.
RF2_MC_002929.fna .TC ..A .A. GCC ... ... ..A GAC ... .CC A.C ... ... ... C.. A.G .A. ..C ... .A. ... ... ..T ..A AAG AAA
RF2_MC_002927.fna .TC ..A .A. GCC ... ... ..A GAC ... .CC A.C ... ... ... C.. A.G .A. ..C ... .A. ... ... ..T ..A AAG AAA
RF2_MC_002928.fna .TC ..A .A. GCC ... ... ..A GAC ... .CC A.C ... ... ... C.. A.G .A. ..C ... .A. ... ... ..T ..A AAG AAA
RF2_MC_007908.fna ACC ... .A. GCC TCA ... ..A GAC ..C ACG ..C ... ... ... C.. A.. ... ..C ... .AA ... ... ... ... AAA AAA
RF2_MC_007948.fna ... ... .A. GCC .C. ... ..A GAC ..C A.G ..C ... G.. A.. C.. A.G ... ..A ... .AA ..A ... ..G ..A AAG AAA
RF2_MC_006513.fna ... ..A .C. ..C .CT ... ..A GAC ... .CC ..C ... ... A.. ... ..G AAG ... ... .AA ..C ... AAG ... AAG CGC
RF2_MC_007298.fna CTC C.. .A. .A. ... A.G ..A GAC ... A.G A.C ... G.T ... ... A.. ... ..C ... .AA ..C ..T ... ... AAG AAA
RF2_MC_005085.fna ... ..T ... ..T CT. AC. ..A GAC ... ... A.C ... ... ..G C.G A.. AAG ... ... .AG ... ... ... ... ..C AA.
RF2_MC_007614.fna ..G C.T .A. ... CT. ACG ..A GA. ..C .C. ..C ... G.T ... AA. A.G ..T ..C ... .AA T.. ..G ... ..A AAA AAA
RF2_MC_004757.fna ..G C.G GAA ..C C.. TCT ..A GA. ..C .CC A.C ... ..T ..T C.G ..T ... ..C ... .AA A.. ..G ..T ... AAA AAA
RF2_MC_007947.fna ..G ..T TCT .A. CTT T.A ..A GAC ..C A.C A.C ... ... ..T AA. ... ... T.T ... AAG ..T ... AAG ..A A.A CG.
RF2_MC_003112.fna ... ..T .T. G.T CTT TC. ..A GAC ..C ..A C.T ... ... ... C.G A.. ... ..C ..A .AA A.C ... AAA ... ..C AAA
RF2_MC_003116.fna ... ..T .T. G.T CTT TC. ..A GAC ..C ..A C.T ... ... ... C.G A.. ... ..C ..A .AA A.C ... AAA ... ..C AAA
RF2_MC_002946.fna ... ... .T. G.. CTT TC. ..A GAC ..C ..G C.T ... ... ... C.G A.. ..T ..C ..A .AA A.C ... AAA ... A.C AAA
RF2_MC_002745.fna ... TAT GAA GAA AT. A.G .CA GAA ..T A.. T.T ... G.T A.. CAA ACG AAA ... ..A .AT A.T ATA GAT A.A AA. AAT
RF2_MC_003923.fna ... TAT GAA GAA AT. A.G .CA GAA ..T A.. T.T ... G.T A.. CAA ACG AAA ... ..A .AT A.T ATA GAT A.A AA. AAT
RF2_MC_002951.fna ... TAT GAA GAA AT. A.G .CA GAA ..T A.. T.T ... G.T A.. CAA ACG AAA ... ..A .AT A.T ATA GAT A.A AA. AAT
RF2_MC_007622.fna ... TAT GAA GAA AT. A.G .CA GAA ..T A.. T.T ... G.T A.. CAA ACG AAA ... ..A .AT A.T ATA GAT A.A AA. AAT
RF2_MC_007795.fna ... TAT GAA GAA AT. A.G .CA GAA ..T A.. T.T ... G.T A.. CAA ACG AAA ... ..A .AT A.T ATA GAT A.A AA. AAT
RF2_MC_002758.fna ... TAT GAA GAA AT. A.G .CA GAA ..T A.. T.T ... G.T A.. CAA ACG AAA ... ..A .AT A.T ATA GAT A.A AA. AAT
RF2_MC_007793.fna ... TAT GAA GAA AT. A.G .CA GAA ..T A.. T.T ... G.T A.. CAA ACG AAA ... ..A .AT A.T ATA GAT A.A AA. AAT
RF2_MC_002953.fna ... TAT GAA GAA AT. A.G .CA GAA ..T A.. T.T ... G.T A.. CAA ACG AAA ... ..A .AT A.T ATA GAT A.A AA. AAT
RF2_MC_002952.fna ... TAT GAA GAA AT. A.G .CA GAA ..T A.. T.T ... G.T A.. CAA AC. AAA ... ..A .AT A.T ATA GAT A.A AA. AAT
RF2_MC_007168.fna ... TAT GAA GAA AT. A.G ACT GAA ..T ..C T.T ... G.T ..T CAA A.T AAA ..A ..A .AT G.T ATT GAT A.A AA. AAT
RF2_MC_004461.fna ..G TAT GAA GAA AT. A.G ACT GA. ..T ... T.T ... ..T ..T CAA ACT AAA ..A ..A .AT A.C ATT GAT A.. AAC AAT
RF2_MC_002976.fna ..G TAT GAA GAA AT. A.G ACT GA. ..T ... T.T ... ..T ..T CAA ACT AAA ..A ..A .AT A.C ATT GAT A.. AAC AAT
RF2_MC_007350.fna ... TAT GAA GAA AT. A.G ACC GA. ..A ACA T.T ... G.T A.. CAA ... AAG ..T ... .A. G.T ATT GAT A.. AA. AAT
RF2_MC_005957.fna ... T.A GAA GA. A.A A.G AT. G.C G.A .GA T.T ... G.T ... CAA C.. G.. ..A ..A ..T G.A ATT AAT ..A GCG AAT
RF2_MC_003909.fna ... T.A GAA GA. A.A A.G AT. G.C G.A .GA T.T ... G.T ... CAA C.. G.. ..A ..A ..T G.A ATT AA. ..A GCA AAT
RF2_MC_006274.fna ... T.A GAA GA. A.A A.G AT. G.C G.A .GA T.T ... G.T ... CAA C.. G.. ..A ..A ..T G.A ATT AAT ..A GCG AAT
RF2_MC_004722.fna ... T.A GAA GA. A.A A.G AT. G.C G.A .GA T.T ... G.T ... CAA C.. G.. ..A ..A ..T G.A ATT AAT ..A GCG AAT
RF2_MC_005945.fna ... T.A GAA GA. A.A A.G AT. G.C G.A .GA T.T ... G.T ... CAA C.. G.. ..A ..A ..T G.A ATT AAT ..A GCG AAT
RF2_MC_007530.fna ... T.A GAA GA. A.A A.G AT. G.C G.A .GA T.T ... G.T ... CAA C.. G.. ..A ..A ..T G.A ATT AAT ..A GCG AAT
RF2_MC_003997.fna ... T.A GAA GA. A.A A.G AT. G.C G.A .GA T.T ... G.T ... CAA C.. G.. ..A ..A ..T G.A ATT AAT ..A GCG AAT
RF2_MC_006270.fna ... T.A GA. GA. C.. A.G .CT GAC ..C ..C T.T ... GGA ..T CAG C.G AAA ... ... A.G A.C ATT AAT ..A GCG AAT
RF2_MC_006322.fna ... T.A GA. GA. C.. A.G .CT GAC ..C ..C T.T ... GGA ..T CAG C.G AAA ... ... A.G A.C ATT AAT ..A GCG AAT
RF2_MC_000964.fna ..G C.A GAT GAA C.A A.G .CT GA. ... ..A T.C ... ..T ..T CAG C.. AAA ..T ..A A.G G.T ATA AAT ..A GCA AAC
RF2_MC_002570.fna ..G T.A GAA GAA A.A A.G ACA GCA G.T ... T.T ... ..T ..T CAA .C. GCT ... ..A AAA G.C ATT GAT ... GCA AAC
RF2_MC_006510.fna ... T.A GAA GA. C.A A.G .CC GCG ..A A.C T.T ... G.T ..T CAA A.. TCG ... ... ..G G.C ATT TC. ..A GCG AAT
RF2_MC_006582.fna ..G T.A GAA GAA A.A A.G .CT GA. ..T ... T.T ... ..T ... CAG ..G .AA ... ..A ..G A.C ATT AAT ..A ACA AAT
RF2_MC_004193.fna ..G T.A GAA GCA ..A A.G .CA GA. ..T TC. T.T ... G.T ... CAA A.T AAG ..T ..A AGT G.A ATA .AA ... ACA AAT
RF2_MC_003210.fna ..G T.A GAA GAC C.A A.G TT. GA. ... A.. T.T ... ... ... CAA C.. GCA ... ..A AAA G.A AT. AAT ..A TCC AAT
RF2_MC_002973.fna ..G C.A GAA GAC C.A A.G TTA GA. ... A.. T.T ... ..T ... CAA C.. GCG ..A ... AAA G.A ATT AAT ... TCA AAC
RF2_MC_003212.fna ..G T.A GAA GAC C.. A.G TT. GA. ... A.. T.T ... ... ... CAA C.. GCG ..T ..A AAA G.A ATT AAT ..A TCA AAT
RF2_MC_003485.fna CTT C.T GAA AAT C.C A.G ACT GAG ..A ..C T.T ... ..T ... AAT ATT GCA ... ..A AAG ACA TCT .AA ..A .TA AAT
RF2_MC_006086.fna CTT C.T GAA AAT C.C A.G ACT GAG ..A ..C T.T ... ..T ... AAT ATT GCA ... ..A AAG ACA TCT .AA ..A .TA AAT
RF2_MC_008021.fna CTT C.T GAA AAT C.C A.G ACT GAG ..A ..C T.T ... ..T ... AAT ATT GCA ... ..A AAG ACA TCT .AA ..A .TA AAT
RF2_MC_008023.fna CTT C.T GAA AAT C.C A.G ACT GAG ..A ..C T.T ... ..T ... AAT ATT GCA ... ..A AAG ACA TCT .AA ..A .TA AAT
RF2_MC_008022.fna CTT C.T GAA AAT C.C A.G ACT GAG ..A ..C T.T ... ..T ... AAT ATT GCA ... ..A AAG ACA TCT .AA ..A .TA AAT
RF2_MC_008024.fna CTT C.T GAA AAT C.C A.G ACT GAG ..A ..C T.T ... ..T ... AAT ATT GCA ... ..A AAG ACA TCT .AA ..A .TA AAT
RF2_MC_007296.fna CTT C.T GAA AAT C.C A.G ACT GAG ..A ..C T.T ... ..T ... AAT ATT GCA ... ..A AAG ACA TCT .AA ..A .TA AAT
RF2_MC_007297.fna CTT C.T GAA AAT C.C A.G ACT GAG ..A ..C T.T ... ..T ... AAT ATT GCA ... ..A AAG ACA TCT .AA ..A .TA AAT
RF2_MC_002737.fna CTT C.T GAA AAT C.C A.G ACT GAG ..A ..C T.T ... ..T ... AAT ATT GCA ... ..A AAG ACA TCT .AA ..A .TA AAT
RF2_MC_004116.fna CTT C.T GAA AAT C.A A.G ACT GAG ..A ..C T.T ... ..T ... AAT ATT GCA ... ..A AAG ACA TCT .AA ..A .TG AAT
RF2_MC_007432.fna CTT C.T GAA AAT C.A A.G ACT GAG ..A ..C T.T ... ..T ... AAT ATT GCA ... ..A AAG ACA TCT .AA ..A .TG AAT
RF2_MC_004368.fna CTT C.T GAA AAT C.A A.G ACT GAG ..A ..C T.T ... ..T ... AAT ATT GCA ... ..A AAG ACA TCT .AA ..A .TG AAT
RF2_MC_004606.fna CTT C.T GAA AAT C.C A.G ACT GAG ..A ..C T.T ... ..T ... AAT ATT GCA ... ..A AAG ACA TCT .AA ..A .TA AAT
RF2_MC_004070.fna CTT C.T GAA AAT C.C A.G ACT GAG ..A ..C T.T ... ..T ... AAT ATT GCA ... ..A AAG ACA TCT .AA ..A .TA AAT
RF2_MC_004350.fna CTT T.A GAA AAT C.A A.G ACA GAA ..A ..C T.C ... G.T ... AAT ATT GCT ..C ..A AAG ACA TCA .AA ... TTA AAC
RF2_MC_006449.fna CTC C.T GAA AAC CGA A.G ACT GAG ..A ... T.T ... ..T ..T AAT ATT GCG ..T ..A AAG ACC TCT .AA ... TTA AAT
RF2_MC_006448.fna CTC C.T GAA AAC CGA A.G ACT GAG ..A ... T.T ... ..T ..T AAT ATT GCG ..T ..A AAG ACC TCT .AA ... TTA AAT
RF2_MC_003098.fna ATC T.G GAA AAC A.. A.G ACA GAA ..T ... T.T ... ... ..T AAT ATT GCG ..C ..A AAA A.. TCG .AA ..A TTA AAT
RF2_MC_003028.fna ATC T.G GAA AAC A.. A.G ACA GAA ..T ... T.T ... ... ..T AAT ATT GCG ..C ..A AAA AC. TCG .AA ..A TTA AAT
RF2_MC_002662.fna CTT T.A GAA AAC ..T A.G .CT CAA ..T ..A T.T ... ..T ..T CAA .C. GCG ..T ..A AAA G.. ATT GAT ..A TCA AAT
RF2_MC_007929.fna ... AAT GAA GCA AG. A.G .CA GAG ..A .GA T.T ... G.. ..T CAA ... AAA ..A ..A .AG G.T ATT GCT ..A AA. AAT
RF2_MC_004567.fna ... AAT GAA GCT CGA A.G .CC GAA ..C .G. T.T ... G.. ... CAG .CT GC. ..C ... AAA G.C AT. GAT ... AA. AAC
RF2_MC_007576.fna C.. AAT GAA GCA C.. A.G .GC GA. ..T ... T.T ... ..T ... CAA C.. TCA ... ..A CAA T.A ATT GAT C.A AA. AAT
RF2_MC_004668.fna ..G .CG GAA AAT CG. A.G .GA GAA ..T .G. T.T ... G.. A.. A.A ... ACG ..T ..A AAG ..A ATT AAT ..A ACC AAT
RF2_MC_008054.fna ATC AA. GAA GCC A.. A.G .C. GAA ... .GC T.T ... G.. A.T CAG ... AAG ..A ... AAA T.. AT. A.T ... ACC AAC
RF2_MC_006814.fna AT. AAT GAA GCT A.A A.G .CT CAG ..A ... T.T ... G.T A.T CAA ... AAA ..T ..A AAA ..A ATT A.T ..A AAC AAT
RF2_MC_005362.fna ATT AAT GAG .AA A.A A.G .CA GAA ..T .G. T.T ... G.T A.T CAA ... .AA ..A ..A AG. T.A ATT AAT ..T AC. AAT
RF2_MC_007907.fna ATT T.A GAG ATT ..A ..G C.A ..G ... ..C T.T ... G.T A.T C.A ... G.G ... ..A AAA G.. ATG .AG ... .T. ..T
RF2_MC_007644.fna CGC C.G GAA AA. ..A A.G CT. GCC ... .G. T.C ... G.A ... CG. .CC ..G ..C G.. ... G.A ... AAG CGC .TC A.C
RF2_MC_007503.fna A.. C.T .CG GCC A.A AC. T.C GAG ..T ..C T.C ... G.T A.T TA. AC. GAA ..C ... AAA ACT CTA AAA ..A TTA AAC
RF2_MC_003366.fna ... T.A GAG .TT A.. A.G C.A GAA G.. .GA T.T ... G.T ..T .T. C.. AAG ..C ..A .AA G.A AC. .AA ..A GCA AAA
RF2_MC_004557.fna ... C.T CAA AAT A.A A.G C.A GAA ..T ... T.T ... G.A ..T ATA A.G A.A ..A ..A .AA G.A ACA .AA C.. GAA AAA
RF2_MC_003030.fna ... C.T GAA A.A ..T A.G C.. GAG ..T ... T.T ... ..T ..T .TA A.. A.A ..A ..A .AA A.A A.. ATG ... ATA AAA
RF2_MC_003869.fna ..T A.A GAA AA. C.. A.G TCA GA. ..T TC. T.C ... .G. ..T TTG A.. AAA T.T ... .AA ..T TCT AAA A.. .AA AAA
RF2_MC_003454.fna ... T.A GAG AAA TTA ACT TTT GAA GAT A.. T.T ... TCG ..T AAA AG. AAA AGT TCA .AA A.T ATA AAG A.T ATG AAT
RF2_MC_002936.fna ... C.G GAA A.T .CC TCT .CC ..C ..T ... T.C ... C.G ... CAG C.. AAT ..C ... AAG GCT ATG AAA A.. .TG G.C
RF2_MC_007356.fna ... C.T GAA ACT .CC TC. AGC .AC ..T ... T.T ... C.A ..T CAG C.. AAT ..C ..A AAG GCT ATG AAA A.A .TG G.C
RF2_MC_006177.fna .CG C.G GAG .AC C.. A.. .C. GCG ... ..C T.C ... ... ... CAG ..C ..G ..A AG. CG. G.C AC. .AG C.. GTC G..
RF2_MC_000853.fna ..G ..A GAG AAA A.A ... ACA GA. ..A TCG ..A ... G.T ..T CAA A.. AAG ... .GT .AG TAC AC. .AG A.A .TG AA.
RF2_MC_000918.fna ... C.. GA. .A. A.. A.G TCA GAA ..A A.C T.C ... G.G ..T CAG ... AAG ..C A.. CAG G.A ATA .AG AGA A.G AA.
RF2_MC_007516.fna ..T C.. GAA .AA CTC GCG .CC CAG ..C ... T.C ... G.T ... CAG C.G AA. ..C ... AAG .A. ATG ..G CGT .TG GAT
RF2_MC_005070.fna ..T C.A GAA .AA CTC GC. .CC CAG ..T ... T.C ... G.T ... CAG C.G GCG ..C ... AAG .A. ATG ... CGC .TG GAT
RF2_MC_007513.fna ..T C.. GAA .A. CTC GCT .CA CAA ..A ..C T.C ... ... ... CAG C.. AA. ..C ..A AAA .AA ATG ..T CGC .TC GAT
RF2_MC_005071.fna ..T C.. GAG .AA CTC GCT .CT CAA ..A ... T.C ... ... ... CAG C.. AA. ..C ... AAG .A. ATG ..T C.. .TG GAC
RF2_MC_005042.fna ..T C.T GAA .AA ATA GCT .CT CAA ..T ..C T.T ... ..T ... CAG C.. AAG ..A AGA AAA .AA ATG ..T C.A .T. GAT
RF2_MC_007335.fna ..T T.A GAG .AA .TT GCA TC. CAA ..T ..G T.T ... ... ..T C.T C.. AAT ... ... AAA .A. ATG ..T C.A .T. GAT
RF2_MC_007577.fna ..G T.A GAG .AA ATT TCT .CT CAG ..T ..A T.T ... G.G A.T CAA ... GCA ..T A.A AAG .AA ATG TTA ATC .T. GAT
RF2_MC_005072.fna ..G T.A GAG .AA ATT GCT .CT CAA ..A ..A T.C ... GGT A.T CAG .C. GAT ..A A.A AAA .AT ATG .T. A.C .T. GAT
RF2_MC_003272.fna ..C C.A GAA .AA ATC GCA .CA CAG ... ..A T.T ... G.T ... CAA A.C .AA ..C ... AAA AC. CTG .AA ..A .T. AAT
RF2_MC_007413.fna ..C C.A GAA .AA ATT GCA .CA CAG ... ..A T.T ... G.T ... CAA A.C .AA ..C ... AAA AC. CTG .AA ..A .T. AAT
RF2_MC_000911.fna ..C T.G GAG .A. TGC GC. .CC CAA ... ... T.T ... G.. ..T A.G ..C .AA ..C ..A CAA A.T CT. .AG ACT TTG AAC
RF2_MC_007604.fna ..T T.A GAA .AA ..A GCA .C. CAA ..T ..C T.T ... G.T A.. CAG .CC ACA ... ... AAA A.T CT. AAG C.. .T. GAT
RF2_MC_006576.fna ..T T.A GAA .AA ..A GCA .C. CAA ..T ..C T.T ... G.T A.. CAG .CC ACA ... ... AAA A.T CT. AAG C.. .T. GAT
RF2_MC_004113.fna ..C C.T GAG .AC ACC GC. .CT CAG ..A ... T.C ... .CT ..T CAG .CC ACG ..T ..A ... AC. CTG .AA C.A .TC A.T
RF2_MC_005125.fna .CC C.G GAG .A. C.. GC. AGC GCC ..T ... T.T ... G.. ..T CAA .CC GCG ..C ..A AAG GCC CT. .AG A.C .TC AAC
RF2_MC_007775.fna ATT T.G GAG .A. ..A GCA .C. CAG ... C.G T.T ... ... ..T ... ..G GCG ..C .GC CG. .AC CTG .AA C.. .TC AAC
RF2_MC_007776.fna ATC C.A GAG .AA ..A GC. TC. CAG ... C.G T.T ... ..T ..T .TA ..G GCA ..C .GC CG. .AC CTG .AA A.. .TC AAC
RF2_MC_003228.fna ... .AA CAA TTA AGA ACG C.. GC. ... .G. T.C ... G.T ... CAG A.G AAG ..C G.A ..A .AA ATG AAA CT. GTG AA.
RF2_MC_006347.fna ... .AA CAA TTA AGA ACG C.. GC. ... .G. T.C ... G.T ... CAG A.G AAA ..C G.A ..A .AA ATG AAA CT. GTG AA.
RF2_MC_004663.fna ... .AG CAA .TA AGA ACG C.. GCG ... .GA T.C ... G.T ... CAG A.G AAA ... G.A ... .A. ATG AAA CT. GTG AAA
RF2_MC_002950.fna ..G .AA GAA .T. CGC ACA C.. GA. ..T .CC T.C ... G.G ... AAT A.G ..T ..C G.. ..A .A. ATG ... A.. GTG AAA
RF2_MC_007677.fna ..G C.. .A. .A. ... .GG AT. GAC ..C ..C T.T ... G.. ... C.G ..T ..G ..C .GC .AG A.C .AA AAG CGA AT. G.C
RF2_MC_007514.fna ..C C.T GAA AA. .TA ACG .CT GAC ..A ACG T.T ... ... ... CAA A.. GCG ... ..T AAA G.. CTT AAA ... .T. G.T
RF2_MC_007512.fna ..T C.T GAA AA. .TT TC. .GA .AC ..C ..A T.C ... ... ... CAG A.. GC. ..A ..C ..T G.C CT. AAG ... TTG AAC
RF2_MC_002932.fna ..C C.G GAG AA. ATT TCG .CA GC. ..C ... T.C ... ... ... CAG A.. ACG ..C A.C ..G ... ATT .TG ... .TG AAA
RF2_MC_002939.fna ... C.G GAA GC. C.. A.. .CC GC. ..C .GC T.C ... G.. A.T AA. ..G GAA ..C ... AAG G.C CTG ..G ... A.A A.C
RF2_MC_007517.fna ..G A.G GAG GCC C.T A.. .C. GCC ..C .GC T.C ... G.T ... AA. ..G AAG ..C ... CAA ..C CT. A.G ..A ..G A..
RF2_MC_007498.fna ..G C.A GAG GCT ..A A.G TCT C.. ..C .GA T.C ... G.A TCG .GA ..T .AG ..T ... .AT A.T CT. AAG ..A ..A A.C
RF2_MC_007759.fna ... C.T GAA A.C ATT TC. CTT .AA .A. ... T.C ... ..T ... ..T ..C AAG ..A AC. T.A A.T CTG AAG ..A AAG AAC
RF2_MC_006138.fna ..G C.G GAA ..T C.. AC. CTT GCC ..C A.. T.T ... ..T ..T ..T .CC ACT ..C ..A AAG A.A CAA AAA ... .A. GGC
RF2_MC_007760.fna ..G A.. TCG AA. CTC TCG ... GAC ... .CG T.C ... .C. ... AA. .TC AAG ... ... .GG ... CTG AAG ... AAG G.C
RF2_MC_008095.fna CTG A.T GAA ..C ..C TC. AC. CTG ..C ACC T.C ... G.. ... AA. ACC AAG ... ... ..G ..C TTG AAG ... AAG ..C
RF2_MC_005363.fna ..G A.. TC. ATT C.. GCT ..A .A. ..C .CA C.C ... G.A A.A C.T .CT GAA AT. ..A AAG ... AA. AAA ..A AAA G.C
RF2_MC_008148.fna AGG C.. TCG GA. ... A.G AGC C.C ... .GG T.C ... G.. ... C.G ..C ..G ... A.. .GG G.C .CG GCG ... TTC ..C
RF2_MC_002491.fna .TT T.A GAA GAA ..A AGT TCC GAA GAA A.. T.T ... C.A ... AGT .TT .AT ..T GGA AAA A.T TCT GAA C.. AT. GTA
RF2_MC_005043.fna .TT T.A GAA GAA ..A AGT TCC GAA GAA A.. T.T ... C.A ... AGT .TT .AT ..T GGA AAA A.T TCT GAA C.. AT. GTA
RF2_MC_000922.fna .TT T.A GAA GAA ..A AGT TCC GAA GAA A.. T.T ... C.A ... AGT .TT .AT ..T GGA AAA A.T TCT GAA C.. AT. GTA
RF2_MC_002179.fna .TT T.A GAA GAA ..A AGT TCC GAA GAA A.. T.T ... C.A ... AGT .TT .AT ..T GGA AAA A.T TCT GAA C.. AT. GTA
RF2_MC_003361.fna ... T.A GAA GAT C.. AC. TT. .AA GA. ..C T.C ... C.A ... .TT .CT .AT ..T GGA AAA G.T TCT GAA CGC GTC G.A
RF2_MC_004552.fna ATT T.A GAA GAA C.. AC. TT. .AA GAA ..C T.T ... C.A ... .T. AC. A.. ..T GG. AAA G.C TCG GAA CGC ATC GTC
RF2_MC_007899.fna ACC T.A GAA GAA C.. GC. TC. CAA GA. ..C T.C ... C.A ... .TT .CC AAT ..A GGA AAA A.T TC. GAA CGC ATC G.A
RF2_MC_000117.fna ... T.G GAA .A. C.. GCG .T. CAA GAT .G. T.T ... G.. ..T .TT .TT ..T ..A GG. AAA A.T TC. GAA AG. ATC G.T
RF2_MC_007429.fna ... T.G GAA .A. C.. GCG .T. CAA GAT .G. T.T ... G.. ..T .TT .TT ..T ..A GG. AAA A.T TC. GAA AG. ATC G.T
RF2_MC_002620.fna A.T T.A GAG .A. CT. TCG ATT CAA GAT AG. T.T ... G.. ..T .TT TCC A.A ... GGA AGA A.T TCA GAA A.A AT. G.T
RF2_MC_005861.fna ... T.A GAG ACA TTA A.G .GA GAA AGC TCG T.T ... ..T A.T T.T ... .AA ... ..A TTA A.T ATT AAT ..A T.C CGC
RF2_MC_001318.fna A.. TAT GAA AAA ..A A.A A.C CAG AAA A.. T.T ... ..T ..T C.T A.. A.A ..T ..A AAA G.A ATT AAG .CT .AA AGT
RF2_MC_006156.fna A.. TA. GAA AAA ..A A.A C.C CAG AAA A.. T.T ... ..T ..T C.T A.. A.A ..C ..A .AA G.T ATA AAA .CT .AA AGT
RF2_MC_002967.fna ... AAA GAA GCT ATA AC. TTA GC. ..C ... T.T ... ..T ... AGT A.. AAA ..C G.A AAA A.T ATG G.. ... ATA AA.
RF2_MC_000919.fna ACG C.T GAG GCT .CT GCA .CA GCG ..T ..C T.T ... .G. ..A CG. .CG ..T ..C G.A ..G ... TTA GCG ..A .TG AAA
RF2_MC_005027.fna A.G A.T GAA GA. C.. A.G .CA GC. ..C ..C T.C ... ... ... AG. ... TCA ..C ..A AAG G.A .TG ATG C.. .TG AA.
RF2_MC_007716.fna A.. T.A .AT T.T .CC A.G C.A .AA GAA ... T.T ... C.A A.. C.A A.. AAA ..T GTC A.A A.A A.. .AA C.A TTC AAC
RF2_MC_005303.fna A.. T.A .AT TAC .CC A.G C.A .AA GAA ... T.T ... ..A T.. C.. C.. AAA ..T GTT A.A A.A A.. .AA C.A TTC AAC
RF2_MC_004342.fna TCG C.. .CA GAA A.A GCG ..A GA. ..A A.. C.T ... ... A.T C.A ... GAA ..C AGA CTT G.A A.T .AG A.A AAA AAC
RF2_MC_005823.fna TCG C.. .CA GAA A.A GCG ..A GA. ..A A.. C.T ... ... A.T C.A ... GAA ..C AGA CTT G.A A.T .AG A.A AAA AAC
RF2_MC_003103.fna .CG T.A GAA GA. TTA ACA .CC GA. ..T AG. T.A ... ..T ..T CAG .CT AAT ..T ..A AAA T.A CTG ..A ..A AAA AGT
RF2_MC_007109.fna ..G T.A GAA GAA TTA ACA TCC GA. ..A AG. T.A ... ... ..T CAG .CT AA. ..A ..A A.A T.A CTG ..A ..A AAA AGT
RF2_MC_007940.fna ..G T.A GAG GA. TTA GCA .C. ... ..C ... C.A ... ..T ..T CAA .CT AAT ..T ..A AAA T.A CTA ..A ..A AAA AGC
RF2_MC_006142.fna ... T.A GAA GAA TTA ACA .CA GA. ..A AG. T.A ... ..T A.T AAT .CT AAT ..A ..A ATA T.A CTA A.A ..A AAA A.T
RF2_MC_000963.fna ... T.A GAA GAA TTA ACA .CA GA. ..A A.. T.A ... ..T A.T AAT .CT AAT ..A ..A A.A T.A CTA A.A ..A AAA AAT
RF2_MC_007778.fna ..G C.G .A. AA. CTC GC. ... GA. ..A ..C C.C ... ... ..T C.G C.G AAG ..C ... AAG ... ATG .AG ... ..C A.C
RF2_MC_007958.fna ..G C.G .A. AA. CTC GC. ... GA. ..C ..C C.C ... ... ..T C.G C.G AAG ..C ... AAG ... ATG .AG ... ..C A.C
RF2_MC_005296.fna ..G C.G .A. AA. CTC GC. ... GA. ..C ..C C.C ... ... ..T C.G C.G AAG ..C ... AAG ... ATG .AG ... ..C A.C
RF2_MC_007925.fna ..G C.G .A. AA. CTC GC. ..A GAC ..C A.. C.C ... ... ..T C.. C.G AAA ..C ... AAA ... ATG .AG ... ..G A.C
RF2_MC_004463.fna ..G C.G .A. AA. CTC GCA ..A GA. ..C A.C C.C ... ... ..T C.. C.G AAG ..C ... AAG ... ATG .AG ... ..G A.C
RF2_MC_007406.fna ..G C.G .A. AA. CTC GC. ..A GAC ..A ... C.C ... ... ..T C.. C.G AAA ..C ... AAA ... ATG .AG ... ..A A.C
RF2_MC_007964.fna ... C.G .A. AA. ATC GC. ... GA. ..A A.C C.C ... ... ..T C.. C.G AAG ..C ... AAG ... ATG .AG ... ..G A.C
RF2_MC_003062.fna TGG T.G .A. AAT A.. GCA ... GAC ... ACC C.C ... ... ..T ... TCC GAA ..C ... AAG ... ATG ... ..A ..C CA.
RF2_MC_003304.fna TGG T.G .A. AAT A.. GCA ... GAC ... ACC C.C ... ... ..T ... TCC GAA ..C ... AAG ... ATG ... ..A ..C CA.
RF2_MC_007761.fna TGG T.G .A. AAC A.. GCA ... GA. ... A.C C.C ... ... ..T ..G C.G GAA ... ... AAG ... ATG ... ... ..C CA.
RF2_MC_003047.fna TGG T.G .A. AAC A.. GCG ..A GAC ... TCG C.C ... ... ... ..G .CC GAG ... ... AAG ... ATG ..G ... ..C CA.
RF2_MC_002678.fna T.C C.G .AT GT. CG. GC. ... GAC G.C AGC C.C ... ... ..A C.G CTG GAA ... ... AAG ... ATG ... ... ... CA.
RF2_MC_003317.fna T.T C.. .AT .A. AG. GC. ..A GA. ..C ACG C.A ... ..T ..T ..T C.G GAA ..T ... AAG ... ATG ..T ... ..C CA.
RF2_MC_007618.fna T.T C.. .AT .A. AG. GC. ..A GA. ..C ACG C.A ... ..T ..T ..T C.G GAA ..T ... AAG ... ATG ..T ... ..C CA.
RF2_MC_006932.fna T.T C.. .AT .A. AG. GC. ..A GA. ..C ACG C.A ... ..T ..T ..T C.G GAA ..T ... AAG ... ATG ..T ... ..C CA.
RF2_MC_004310.fna T.T C.. .AT .A. AG. GC. ..A GA. ..C ACG C.A ... ..T ..T ..T C.G GAA ..T ... AAG ... ATG ..T ... ..C CA.
RF2_MC_005956.fna T.T C.. .AT .AA A.A GCA ..A GA. ..A ACA C.T ... G.T A.T ..A C.. .AA ... ..A .AT A.. ATG ..T ... ... CA.
RF2_MC_005955.fna T.T C.. .AT .AA A.A GCA ..A GAA ..A TCA T.T ... ..T ..T ..G C.. .AA ... ..A .AT A.. ATG ..T ... ... CAA
RF2_MC_002696.fna ..G C.G .A. GCC CG. G.. ... GAC ... ACC C.. ... G.. CGT C.G TCC GAG ..C ... ... G.. TCG ... ... ..C G..
RF2_MC_007626.fna ..G C.G .A. GCT TC. GC. ... .A. ..C ... C.. ... ... ... ... .GC GCG ... ... AAG A.C ATG ... ... ..C AAC
RF2_MC_007643.fna ... C.G .A. GCC CTT TC. ... GA. ..C A.C C.C ... ... A.. ... .CC AAG ..C ... AAG ... ATG ... ... ..C A.C
RF2_MC_006677.fna ... C.G .A. .AC CGC G.T ..A GA. ..C ..C C.. ... ..T ... ..G ..C GCT ..T ... AAG ... ATG ... ... ..G A.A
RF2_MC_007794.fna ..G C.G .A. GC. CGC G.. ... GAC ..C A.G C.. ... G.. ..T C.. A.G AAG ..C G.. .AA G.. ATG ... ... ... CGC
RF2_MC_008048.fna ..G C.. .AT GCC A.. G.. ..A GAC ... ACG C.. ... G.. A.T C.G A.G GC. ..C ... .A. G.. ATG ... ..A ..G CGT
RF2_MC_007722.fna ..G C.. .AT GCA CG. G.G C.. GAC ... ... C.C ... ... ..T C.. A.G GAA ... ... ..G A.C A.T ... ... .AG AA.
RF2_MC_006526.fna ... T.G .A. GCC CGC G.. ..A GAC ..C AGC C.T ... G.T ..T ... CGC GCG ... ..A .AA G.. ATG ... ..A A.A GGA
RF2_MC_008044.fna ... T.. .A. GC. CG. G.. ..A GA. ..C A.C C.C ... G.T ... C.T .C. GCG ... ..A AAG ... ATG ..G ..C ... CA.
RF2_MC_003911.fna ..G T.. .A. GC. CGT G.T ... GA. ... A.C C.. ... G.. A.T C.. ... AA. ... ... AAA ... ATG ... ... ... CA.
RF2_MC_007802.fna ... T.. .A. GCC CGC G.. ..A GA. ... A.C C.T ... ..T ..T C.T ..G AAG ... ... AAA T.. ATG ... ..C ..G CA.
RF2_MC_007493.fna ... T.. GA. GC. AT. A.. ... GAC GGC A.C C.. ... ... ..T C.G .CC ... ... ... AAG ... ATG ... ... ..C CA.
RF2_MC_006832.fna ..T C.T .AT ACA A.. TGT .CT GA. A.. TC. T.A ... ..T ..T AAT TT. ACA ..A ..T CAT G.T TTA TCT ..A ... G.T
RF2_MC_006831.fna ..T C.T .AT ACA A.. TGT .CT GA. A.. TC. T.A ... ..T ..T AAT TT. ACA ..A ..T CAT G.T TTA TCT ..A ... G.T
RF2_MC_005295.fna ..T C.T .AT ACA A.. TGT .CT GA. A.. TC. T.A ... ..T ..T AAT TT. ACA ..A ..T CAT G.T TTA TCT ..A ... G.T
RF2_MC_007799.fna ..C C.T ..T .T. C.. TGT TCT ... A.. TCC C.. ... G.T ... AAT TCT TTA ..A ..A CGT A.T CTA T.T ..A ... G.T
RF2_MC_007354.fna ..T C.T .AT GTA C.A TGT TCT ... A.A TC. T.A ... .C. ..T AAT .C. TTA ..A ..A AA. A.A TTA TC. ..A ... G.T
RF2_MC_007797.fna AGC C.G GAT .TA ... TG. TCT TCA ..T TCC T.A ... G.T ... ..T ... AAA ..A A.A AG. T.. CTT A.T ..A ..G ...
RF2_MC_004842.fna ..G T.A GA. TCC CGT TG. TCA TC. G.C TCC T.. ... G.. ..T CAA ..G AA. ..A A.. AAA T.A CTT A.T ..A A.A G.A
RF2_MC_002978.fna ..G C.T GA. TCC C.A GCG TC. .A. GAT ..C C.A ... C.A ..T AA. C.. AAA ..A ..A .AA G.T TTA AAA ..A ... ..T
RF2_MC_006833.fna A.G T.G GAG TCT C.. ACT .C. GA. GGT A.C C.A ... C.A ... AA. C.. AAG ..A ..A .AA G.T TTA AAA ..A TA. ..T
RF2_MC_007798.fna ..G A.. CAA GCT CTA G.T ..T TC. ..C ACA C.C ... G.A ..T CAA TCC A.G ..A ... CT. T.. CT. AAA ... AAA ..A
RF2_MC_004061.fna ... A.. GAT TTA ..A T.A TCA TCA A.T ..A A.C ... ..A A.A AAA ... TAT .TA ..T AAT ... AAT AAA ..A AAG AAT
RF2_MC_002528.fna ... A.T GAT TTA ..A T.A TCA TCA ..T A.A ACA ... .CA ..A CAG AT. TCT ATA A.A AAA ..T AAT AAA ..A AAA .AT
RF2_MC_007984.fna A.. CAG .AT .TA ... TAT A.C --- --- --- --- --- --- --- --- --- --- --- --- --- --- --- --- --- --- ---
RF2_MC_004545.fna ... A.A .AT AT. ..A T.A A.A CT. ..T ..A ACT ... ..A C.T C.A AGT TTA ATA A.A AAA A.A AA. AAA ..A AAA AAT
RF2_MC_005061.fna A.. A.A .TA GTT A.A T.A A.. TC. GTT ... A.T ... .G. AGT TTA AGT .AT AAC AT. A.T GCA .AT G.T C.. T.. AAT
RF2_MC_007292.fna AT. A.T ... AAC ..A ..A A.A TCA ..C .G. A.T ... ..A A.T C.T A.. ACA ..A A.A ATT ..T A.A .AA A.A TCA ..T
RF2_MC_004344.fna --- --- .AT TTA CCA ..A A.T --- --- --- --- --- --- --- --- --- --- --- --- .AA TAT AAA ACA A.A TT. .AT
RF2_MC_007205.fna A.G AAT .A. .AA A.A A.A TTA GAA G.T A.. T.T ... C.A ..T AAA .C. AAT T.T ... AAA G.T ATT AAA ..A AAA AAA
RF2_MC_008086.fna CGC A.T GAA AAA ... .AA ..A GAC ..T A.. T.T ... C.A ..T .T. TT. AAA ..C AGA .A. ACC AAT AAA ..A AAA GT.
RF2_MC_000921.fna CGC A.T GAA AAA ... .AA ..A GAC ..T A.. T.T ... C.A ..T .TT TT. AAA ..C AGA .A. ACC AAT AAA ..A AAA GTA
RF2_MC_000915.fna CGC A.T GAA AAA ... .AA ..A GA. ..T A.. T.T ... C.A ..T .T. TT. AAG ..T AGA .A. ACC AAT AAA ..A AAA GT.
RF2_MC_008229.fna CGC A.T GAA AAA ... .AA ..A GAC ..T A.. T.T ... C.A ..T .T. TT. AAA ..C AGA .A. ACC AAT AAA ..A AAA GT.
RF2_MC_004917.fna ..T A.T GAG AAT CTT GAG C.A GA. GA. C.. T.T ... ..T ..T AG. A.. A.A ..A GCA .AA G.A .CG AAG C.A AAG CGA
RF2_MC_005090.fna ..G A.T GAA GC. CT. GAA C.C TC. GA. .GC T.T ... ..T ... ... ACC AAA ..T GGA .AG G.T CAA AAA ... AAG CGC
RF2_MC_003912.fna ... A.. GAA GA. CTT GAA A.T TC. ..T TC. T.T ... .GT ..T .TT A.. .AA ..A GGA .T. A.A ..T AAA ..A AAA A.T
RF2_MC_002163.fna ... A.. GAA GA. CTT GAA A.T TC. ..T TC. T.T ... .GT ..T .TT A.. .AA ..A GGA AT. A.A ..T AAA ..A AAA A.T
RF2_MC_007575.fna C.. A.T GAT GAA CTT GAA A.T TCA .AA ... T.T ... ..T ..T T.A TCT AA. ..C GCT TTA G.T CAA AAA ..C AAA A.A
RF2_MC_002937.fna ..G A.A GAG AA. C.. ..T TCC .CG ... ..C .C. ... ... A.T C.. ... AAG CTC ACC C.. G.C CTG .AG ... AAG AGC
RF2_MC_007519.fna ..G A.A GAA AAA C.. ..G TCC ... ..A ..C .C. ... ..T .CG C.G ... AAA CTT AC. C.G G.. CTG ..G ..A AAA AGT
RF2_MC_008011.fna ... A.A GAG AAA ATT ..T TCA GCA ..A ... .CA ... .GT A.. C.A ... GCA TTA AC. C.T A.A CTT AAA ... AAG AGT
RF2_MC_003155.fna .TG C.. GAG GA. C.. GCG .CC GCG ... TCC C.. ... G.. ... C.. ..G GCG ... ... AAG A.C AC. A.. A.. .TC ..C
RF2_MC_003888.fna .TG C.. GAG GA. C.. GCG .CC GCG ..C TCC C.. ... G.. ... C.G ..G GCG ... ... AAG A.C AC. A.. A.. .TC ...
RF2_MC_007333.fna C.G C.G C.G GA. C.. TCA .CC GA. ..C ..G C.. ... ... ... CAG .CC AAT ... ... AAG G.C ACG ..G CG. .TC ..C
RF2_MC_006085.fna ..C C.. GAG A.. C.. G.G .CC GT. ..C A.. C.C ... G.. ... CAA ..G AAT ... ... CGG G.. ACT TCT CGA .TG ...
RF2_MC_003450.fna ... C.T GAA GCT C.A GCA .CT GAC ... TC. C.. ... G.T ... C.T ..C .AT ..A ... CAA G.C AC. TCT ... .TG ..C
RF2_MC_006958.fna ... C.T GAA GCT C.A GCA .CT GAC ... TC. C.. ... G.T ... C.T ..C .AT ..A ... CAA G.C AC. TCT ... .TG ..C
RF2_MC_004369.fna ..G C.G GAG GCC C.. GC. .CC GA. ... .GG C.. ... G.. A.. C.. ..C .A. ..C ... CAG G.C AC. TC. ... .T. ..C
RF2_MC_002935.fna ..G T.G GAA .A. C.A GC. TCC GA. ..T ACG C.. ... G.. ..T C.T ..C AC. ... ..A AAG G.. ACT AC. ... TTG ..T
RF2_MC_007164.fna ... C.G GAG GAA A.. TC. .CC GAC ... TCC C.. ... G.. ... C.G ..C .A. ... ... CAG G.C ACT TC. ..A .TC ..C
RF2_MC_000962.fna A.G C.. GAG .AT ... GCA TCT GA. ... C.C T.. ... G.. ... CAG ACC ..G ... ... CGG G.. AC. A.. ... TTG ...
RF2_MC_002945.fna A.G C.. GAG .AT ... GCA TCT GA. ... C.C T.. ... G.. ... CAG ACC ..G ... ... CGG G.. AC. A.. ... TTG ...
RF2_MC_002755.fna A.G C.. GAG .AT ... GCA TCT GA. ... C.C T.. ... G.. ... CAG ACC ..G ... ... CGG G.. AC. A.. ... TTG ...
RF2_MC_002944.fna A.G C.. GAG .AC ... GCG TCC GA. ... C.G C.. ... G.T ... CAG .CC ... ..C ... CGG G.. AC. A.. ... TTG ..C
RF2_MC_002677.fna A.. C.T GAG .AT ... GCG TCC GA. ... A.A C.. ... G.T ... CAA .TC ... ... ..A CGT G.. AC. A.. ... TTA ..T
RF2_MC_008146.fna A.G C.. GAA .AA ... GC. TCC GA. ... A.. C.C ... G.. ... CAG AGC ... ..C ... AAG G.T AC. A.. ... .TC ...
RF2_MC_006361.fna ..G C.. GAA .AC C.. GC. .C. GAC ... ..C C.. ... ... ... CAG ..C .AT ..C ... CG. G.. AC. A.. ..A .TC ..C
RF2_MC_007777.fna ..T C.G GAG ..T C.. GC. .C. GAC ..C ..C C.C ... TC. ..T CAG ..C ..G ..C ... ..T G.C AC. ... CG. TTG ...
RF2_MC_006087.fna ..C C.. ..T GA. CG. GCG .GA GCG ... ..C C.C ... G.. ... C.. .TG AA. ... ... AAG G.C AC. A.. .C. .TC AGC
RF2_MC_004307.fna ..T C.. GAA AC. C.. GC. .C. GCC ... .GC C.. ... G.T ... C.G ... AA. ..C ... AAG A.C AC. A.. CG. .TG ..C
RF2_MC_004551.fna ... C.A .C. GCT CGC G.G TC. GA. ..A ... C.T ... .C. ACA C.. ..C A.G ..A ..A CAG A.C .CG ..T ... .TC AGC
RF2_MC_004572.fna ... C.A .C. GCT CGC G.G TC. GA. ..A ... C.T ... .C. ACA C.. ..C A.G ..A ..A CAG A.C .CG ..T ... .TC AGC
RF2_MC_006461.fna ..G C.G GAG ... CGC ... ... GAC ..C TCC C.C ... ... ..T C.. ..G GC. ..C .GC AAG G.. A.. .AG ... GCC G.C
RF2_MC_005835.fna ..G C.G GAG ... CGC ... ... GAC ..C TCC C.C ... ... ..T C.. ..G GC. ..C .GC AAG G.. A.. .AG ... GCC G.C
RF2_MC_001263.fna ... C.. GA. ..C ..A ... AGC GAC ..C ..C C.C ... ... ... CAG AGC ... ..C .G. CAG G.. ACG .AG ..A GCC GGC
RF2_MC_008025.fna ... C.. GA. ..C ..A ... AGT GAC ... ..A C.. ... ... A.. C.. AGC ..T ..T .G. CAA G.C ACA .AG ... GCC GG.
RF1_MC_002758.fna C.G T.A .AT GAA CT. T.A AGT GAC ..A ... ..T GTA ..T ..T T.A ..T AAA TTA .GT AAA TAT TCT AAA ... .AA G.T
RF1_MC_007793.fna C.G T.A .AT GAA CT. T.A AGT GAC ..A ... ..T GTA ..T ..T T.A ..T AAA TTA .GT AAA TAT TCT AAA ... .AA G.T
RF1_MC_002953.fna C.G T.A .AT GAA CT. T.A AGT GAC ..A ... ..T GTA ..T ..T T.A ..T AAA TTA .GT AAA TAT TCT AAA ... .AA G.T
RF1_MC_002951.fna C.G T.A .AT GAA CT. T.A AGT GAC ..A ... ..T GTA ..T ..T T.A ..T AAA TTA .GT AAA TAT TCT AAA ... .AA G.T
RF1_MC_002745.fna C.G T.A .AT GAA CT. T.A AGT GAC ..A ... ..T GTA ..T ..T T.A ..T AAA TTA .GT AAA TAT TCT AAA ... .AA G.T
RF1_MC_007795.fna C.G T.A .AT GAA CT. T.A AGT GAC ..A ... ..T GTA ..T ..T T.A ..T AAA TTA .GT AAA TAT TCT AAA ... .AA G.T
RF1_MC_003923.fna C.G T.A .AT GAA CT. T.A AGT GAC ..A ... ..T GTA ..T ..T T.A ..T AAA TTA .GT AAA TAT TCT AAA ... .AA G.T
RF1_MC_002952.fna C.G T.A .AT GAA CT. T.A AGT GAC ..A ... ..T GTA ..T ..T T.A ..T AAA TTA .GT AAA TAT TCT AAA ... .AA G.T
RF1_MC_007622.fna C.G T.A .AT GAA CT. T.A AGT GAC ..A ... ..T GTA ..T ..T T.A ..T AAA TTA .GT AAA TAT TCT AAA ... .AA G.T
RF1_MC_004461.fna C.. T.A .AT GAA TTA ..G AGT GA. ..T ... ..C GT. ..T ... ..T ..T AAA TTA AGA AAA TAT TCA AAA ..A .AA G.T
RF1_MC_002976.fna C.. T.A .AT GAA TTA ..G AGT GA. ..T ... ..C GT. ..T ... ..T ..T AAA TTA AGA AAA TAT TCA AAA ..A .AA G.T
RF1_MC_007168.fna C.. C.. .AT GAA AT. T.A AGT GAC ..T ..G A.T GTT ..T ..T T.A ..T AAG TTA .GT AAA TAT TCA AAA ..A .AA G.T
RF1_MC_007350.fna C.. T.A .AT GAA AT. T.A AGT GA. ..T ... ..C GTA ..T A.T C.A ..T AAT TTA .GT AAA TAT TCT AAA ... .AG G.A
RF1_MC_002570.fna CG. T.A .AT GAA TT. T.A AGT GAC ..A ..G ..C ATT .G. ..T T.G A.T AAG CTA .GT .AG TAT TCG AAA ... .AA G.A
RF1_MC_006582.fna T.C T.A .A. GA. C.A T.A AGC GA. ..C A.. ... ATT .G. A.T ..A AC. AAA TTA AGA .AA TAC TCA AAA ..A .AA G.A
RF1_MC_003909.fna A.G T.A .AT GAA TT. ..A AGC GAC ..A .CA A.T ATT .GT ..T T.A A.T AAG CTT .GT .AA TAT TCA AAG ..A .AG ..T
RF1_MC_003997.fna A.G T.A .AT GAA TT. ..A AGC GAC ..A .CA A.T ATT .GT ..T T.A A.T AAG CTT .GT .AA TAT TCA AAG ..A .AG ..T
RF1_MC_006274.fna A.G T.A .AT GAA TT. ..A AGC GAC ..A .CA A.T ATT .GT ..T T.A A.T AAG CTT .GT .AA TAT TCA AAG ..A .AG ..T
RF1_MC_005945.fna A.G T.A .AT GAA TT. ..A AGC GAC ..A .CA A.T ATT .GT ..T T.A A.T AAG CTT .GT .AA TAT TCA AAG ..A .AG ..T
RF1_MC_005957.fna A.G T.A .AT GAA TT. ..A AGC GAC ..A .CA A.T ATT .GT ..T T.A A.T AAG CTT .GT .AA TAT TCA AAG ..A .AG ..T
RF1_MC_007530.fna A.G T.A .AT GAA TT. ..A AGC GAC ..A .CA A.T ATT .GT ..T T.A A.T AAG CTT .GT .AA TAT TCA AAG ..A .AG ..T
RF1_MC_004722.fna A.G T.A .AT GAA TT. T.A AGT GA. ..A .CG A.T ATT .GT ..T T.A A.T AAG CTT .GT .AA TAT TCA AAG ..A .AG ..T
RF1_MC_006270.fna A.. T.A .AT GAA CTA T.A AGC GA. ... ..G ..T GTC ... ..T C.G A.G AAG CTT AGA .AA TAT TCG AAA ..A .AA ..T
RF1_MC_006322.fna A.. T.A .AT GAA CTA T.A AGC GA. ... ..G ..T GTC ... ..T C.G A.G AAG CTT AGA .AA TAT TCG AAA ..A .AA ..T
RF1_MC_000964.fna A.. T.A .AT GA. CTT T.G AGC GA. ..A ..A ..A GTC ... ..T C.G A.. AAG CTA AGA .AA TAT TCA AAA ... .AA ..T
RF1_MC_006510.fna A.G C.. .AT GAA CT. T.G AT. GAC ..C ..C ..C ATC ... ..T C.G A.. AAG CT. .GC .AT TAT TCG AAA ... .AG G..
RF1_MC_004193.fna A.. T.A .AT GAA AT. ..T AGT GAC ..A ..G ..T ATT ... ..T T.T A.. AAA CTT .GT .AG TAC TCG AAA ..A .AA ..T
RF1_MC_003210.fna ... C.A .AT GAA CTA ..A AGT GA. ..A ... ..A GTA TCT ..T C.A A.G ..A CTA .GC .A. ..T TCT AAA ..A .AA ..A
RF1_MC_002973.fna ... C.A .AT GA. TTA T.A AGT GA. ..A ... ..A GTA TCG ..T C.A A.. ..A CTA .GC .A. ..T TC. AAA ..A .AA ..T
RF1_MC_003212.fna ... C.A .AT GAA TTA T.A AGC GA. ..A ... ..A GTA TCT ..T C.A A.G ..A CTA .GC .A. ..T TC. AAA ..A .AG ..A
RF1_MC_008021.fna ... T.A G.T GA. TTA ..T AGT GA. ..A ... ..T GTT TCA ..T A.A A.G ..A TTT AT. .AA T.A TCA ..T ..A GAA G.T
RF1_MC_008024.fna ... T.A G.T GA. TTA ..T AGT GA. ..A ... ..T GTT TCA ..T A.A A.G ..A TTT AT. .AA T.A TCA ..T ..A GAA G.T
RF1_MC_008022.fna ..G T.A G.T GA. TTA ..T AGT GA. ..A ... ..T GTT TCA ..T A.A A.G ..A TTT AT. .AA T.A TCA ..T ..A GAA G.T
RF1_MC_008023.fna ... T.A G.T GA. TTA ..T AGT GA. ..A ... ..T GTT TCA ..T A.A A.G ..A TTT AT. .AA T.A TCA ..T ..A GAA G.T
RF1_MC_003485.fna ..G T.A G.T GA. TTA ..T AGT GA. ..A ... ..T GTT TCA ..T A.A A.G ..A TTT AT. .AA T.A TCA ..T ..A GAA G.T
RF1_MC_007297.fna ..G T.A G.T GA. TTA ..T AGT GA. ..A ... ..T GTC TCA ..T A.A A.G ..A TTT AT. .AA T.A TCA ..T ..A GAA G.T
RF1_MC_007296.fna ..G T.A G.T GA. TTA ..T AGT GA. ..A ... ..T GTT TCA ..T A.A A.G ..A TTT AT. .AA T.A TCA ..T ..A GAA G.T
RF1_MC_006086.fna ..G T.A G.T GA. TTA ..T AGT GA. ..A ... ..T GTT TCA ..T A.A A.G ..A TTT AT. .AA T.A TCA ..T ..A GAA G.T
RF1_MC_002737.fna ..G T.A G.T GA. TTA ..T AGT GA. ..A ... ..T GTT TCA ..T A.A A.G ..A TTT AT. .AA T.A TCA ..T ..A GAA A.T
RF1_MC_004606.fna ..G T.A G.T GA. TTA ..T AGT GA. ..A ... ..T GTT TCA ..T A.A A.G ..A TTT AT. .AA T.A TCA ..T ..A GAA G.T
RF1_MC_004070.fna ..G T.A G.T GA. TTA ..T AGT GA. ..A ... ..T GTT TCA ..T A.A A.G ..A TTT AT. .AA T.A TCA ..T ..A GAA G.T
RF1_MC_004116.fna ..G T.A G.T GA. TTA ..T AGT GA. ..A ... ..T GTT TCA ..T A.A A.G ..A TTT AT. .AA T.A TCA ..T ..A GAA G.T
RF1_MC_004368.fna ..G T.A G.T GA. TTA ..T AGT GA. ..A ... ..T GTT TCA ..T A.A A.G ..A TTT AT. .AA T.A TCA ..T ..A GAA G.T
RF1_MC_007432.fna ..G T.A G.T GA. TTA ..T AGT GA. ..A ... ..T GTT TCA ..T A.A A.G ..A TTT AT. .AA T.A TCA ..T ..A GAA G.T
RF1_MC_006449.fna ... T.G G.. GAA TT. ..T AGC GAC ..T ..A ..T GTA TCA ..T A.. A.. ... TTC AT. .AG T.. TCG ..T ..A GAG G.T
RF1_MC_006448.fna ... T.G G.. GAA TT. ..T AGC GAC ..T ..A ..T GTA TCA ..T A.T A.. ... TTC AT. .AG T.. TCG ..T ..A GAG G.T
RF1_MC_004350.fna ... T.A G.A GAA TT. ..T TCA GA. ..A ..C ..C GTC .GT ..T A.. A.G ..T TTT AT. .AA T.A TCG ..A ..A GAA G.C
RF1_MC_003098.fna ... C.A G.A GAA TT. ..G AGT GAC ..T ... ..C GTT TCA ... A.. A.G ..T TTT AT. .AG ..T TCA AAA ..A GAA G.T
RF1_MC_003028.fna ... T.A G.A GAA TT. ..G AGT GAC ..T ... ..C GTT TCA ... A.. A.G ..T TTT AT. .AG ..T TCA AAA ..A GAA G.T
RF1_MC_002662.fna ... T.G G.T GA. TTA T.G TCT GAC ..T ..G ... GTT TCG ..T A.A A.G ..T TTT AT. .AA T.A TCG ..T ..A GAA G.A
RF1_MC_004668.fna ... T.G G.. GAA TTA T.A AGT GAC ..A .CA ..C ATT .GT ..T A.A A.. ..T TTC AT. .AA T.A TCG AAG ..A GAA G.T
RF1_MC_007929.fna ... T.A G.T GAA CTT ..A TCA GA. ..C ... ..A ATT TCA ..T A.A A.G ..T TTT ACA AAG ..A TCT AAA ..A ATG G.T
RF1_MC_004567.fna ... C.. G.T GAA CTA T.A AGT GA. ... ..A ..T ATT TCG ..T T.T C.. ..T TTC AT. AAG T.A TCT AAG ..A ATG GGT
RF1_MC_005362.fna ... C.T CAA GAA AT. A.G .CT GA. ..C ..A ..T ATT ... ..T A.T A.G ..G TAT AT. .AA A.C TCT AAA ..A GAA G.C
RF1_MC_006814.fna ... C.T CAA GAA AT. A.G .C. GA. ..T ..A ..C ATT ..T ..T A.T A.. ... TAC AT. .AA A.T TCT AAA ..A GAA G.T
RF1_MC_008054.fna ... A.T CAG GAA AT. A.G .CC GAC ... ..A ..C ATC GCT ..T A.. A.G ... TAC AT. .AA A.T AC. AAG ..A GAA G.T
RF1_MC_007576.fna ... T.A CAG GAA TTA A.G TCT GA. ..A ..A ... ATT ..T ..A A.. AGT ... TAC AT. .AA ..T TCT AAG ..A GAA G..
RF1_MC_007907.fna ..G C.G .C. .A. CTC T.A AGC GA. ..T ..G ..C ATC GG. A.. CAG AGC GAA TG. ..A AAA TAT .C. AAA .CT .AA G..
RF1_MC_007644.fna ... C.G G.. ... CT. A.G .GT GAC ... ..A ..A ATA GC. ... C.. ..G .AA TTA ... AAA .AC .C. ..G .CC .AC G.A
RF1_MC_007503.fna ... C.T TC. ... TTA A.T TC. GAC ... ..A ... ATT GC. ..T A.. C.. A.G TG. ... .GG TAC .TT AAA .CC .A. G..
RF1_MC_003869.fna ... T.A ..T .AA A.. A.A AGC GAC ..T A.. ..C ATT TC. A.T .TA ... GAA TG. AGA AAA TAC .TA AAA ..A .AC G.A
RF1_MC_003366.fna ... C.T TCA GTT A.. A.T AGT GA. ..T TCA A.A AT. GCT A.. CAA A.. GAG TG. AGA AAG ..T T.T AAG ... .AC G.T
RF1_MC_003030.fna ... C.A TCT GTA A.. A.A AGT GA. ..A TCA ..T AT. GCT A.T CAA AGT GAA TG. ..A AAG T.A T.T AAA ..A .A. ...
RF1_MC_004557.fna ... C.T TCA ATA A.. A.T AGT GAC ..T ACA ... AT. C.A ..T CAA A.. GAA TG. ..A AAA ... T.T AAA ..A .AC ..A
RF1_MC_000918.fna A.. C.T CAG GAA ..A ... AGT .AA ..C ..A ..A ATA C.G ... .TA ... AAG TAC A.. AAA ..C A.T AAA ... .T. AAA
RF1_MC_002936.fna ... A.T GAA GA. ..A A.A AGC .AA ... ..A ..T ATA ..T ..T ... CGG .TG .T. .GT A.T ... .C. .AG ... ..G G.T
RF1_MC_007356.fna ... A.T GAA GA. ..A A.A AGC .AA ... ..A ..C ATA ... ..T ... CGG .TG .T. .GT A.A ..T .C. .AA ... ..G G.T
RF1_MC_006177.fna ..C C.G .C. TAC A.. ..G .GC GA. ..C TCC ... ATC ... A.. C.G ACC GAG TAC .G. CAG G.C .C. ..T ... .AC AAC
RF1_MC_003454.fna ... C.T .A. AAA AT. T.A .TT ... ..A ..A ..T CTA GCA ..T T.T A.. AAA AT. ATA .AA TGT AAT AAA .CT ATC AAT
RF1_MC_007760.fna ..G C.G .CG .A. CTC ... TC. GAC ... .CC ... GCC GG. A.. .G. ..C ..G TTC .G. AAG G.. .CG AAG ... ..C G.C
RF1_MC_008095.fna CGC C.G .C. GCC ..C ..G TC. .AC ..C ..C ... CTC GC. ... T.G .CG A.G CTC ... AAG G.. TC. AAG ... ..C G..
RF1_MC_005363.fna ... ... .AT AT. .CT ..T C.A ..A ..C ..C A.T GCC TCT A.T CAG ACG .AA TAC .GT ..T T.. ATG AAA ..A .TG GGC
RF1_MC_007295.fna ..T T.A .AG .AA CTT T.A ..A .CA GAT C.G A.C CTT ..T ... CAA A.. .AG TAT .TA CAG A.T .CA AAG ... AT. G.T
RF1_MC_007332.fna ..T T.A .AG .AA CTT T.A ..A .CA GAT C.G A.C CTT ..T ... CAA A.. .AG TAT .TA CAG A.T .CA AAG ..A AT. G.T
RF1_MC_006360.fna ..T T.A .AG .AA CTT T.A ..A .CA GAT C.G A.C CTT ..T ... CAA A.. .AG TAT .TA CAG A.T .CA AAG ..A AT. G.T
RF1_MC_006908.fna TC. AAT GAA AAA A.A T.G TTA CTA ..T ..A ..T .TT ... A.T ATA A.. GAA TAT ACA AAG A.C TCA AAA ..A AA. AAT
RF1_MC_002771.fna ..G T.A .AT .AA ..A ..T TTA .AA ..A ..G ..T CTT TCA ..T ATA A.. .TA TAT A.A AAG T.T TCT A.A ..A TTA AAC
RF1_MC_007294.fna ..T T.A .AA TCA C.. T.A A.T CT. ..A ..A A.A ATA GCT ... ATT A.. AAA TAT ACA AAG ..T TCA AAA ..A AT. AAT
RF1_MC_005364.fna C.. A.T TTA AAA ..T T.A ..A GA. GAA A.. A.T .TA ..A ..T ATT A.. AAA TTT ACT .AA ..A AA. AAA ..A AAA ..T
RF1_MC_007633.fna C.. A.T CAA AAA ..T T.A ..A GA. GAA A.C A.T .TA ..A ..T ATT A.. AAG TTT ACT .AA ..A AA. AAA ..A AAA G.T
RF1_MC_002162.fna .CT T.A .AA AAA ..A T.A ..A .CG GTT --- --- GTA .CA ... TTT A.. AAA ATT A.A .AG A.T AAT ATA C.. TTA AAA
RF1_MC_004829.fna A.G T.A .A. AAA ... T.A ..A ... TTA --- --- ACT ..T ..T TT. A.G ..A ATT ..T ..A A.T AA. AAA ..A TTA AAA
RF1_MC_004432.fna ..T T.G .AT AAA ..A T.A ..A .CA GA. --- --- G.A TTA AGT .TT A.. A.A AT. TCT .AA A.C AAT AAA TCC AT. AAA
RF1_MC_000908.fna C.. C.T GAA AAA ..T ... A.T .AA ..T --- --- AAC CTT AG. TTT ..G .AG ATT A.A .TT A.T AA. AAA ... TTA AAA
RF1_MC_000912.fna C.. C.. GAA AA. ..C T.A A.T .AA ..C --- --- GAT TTG AC. TTT ... .AG ATC A.A ..G A.C AA. AAG ..A .TG AAA
RF1_MC_007716.fna ..T T.A CAA AAA CTT T.G TTA .A. GAA --- --- --- C.A A.T ATA ACT .AA AAA ATT .A. A.T TTT AAA A.T TTA ..A
RF1_MC_005303.fna ..T T.A CAA AAA CTT T.G TTA .AC GAA --- --- --- C.A A.. ATA A.C .AA AAA ATT .A. A.T TTA AAA A.T TTA ..A
RF1_MC_001318.fna TTG A.A GAA GAA A.A T.A C.A GA. ATA A.. C.A ATT ..A ..T CAA A.. AAA TAT TCA AAA A.A ATA AAA ..A TA. A.A
RF1_MC_006156.fna TT. A.A GAA GAA A.A T.G C.A GA. ATA A.. C.A ATT ..A A.T CAA A.. AAA TAT TCA AAA A.A ATA AAA ..A TA. A.A
RF1_MC_002967.fna ... ... GAA AAA ..A G.T ..A .AC ..T A.C C.T ATC ..A ..T .TT .C. AAA TAT A.A .AA ACC ATG A.G ..A .AC ..C
RF1_MC_000919.fna A.. C.A CAG .A. ..A G.G ... .A. ..T TCG C.T .TC TCT TC. A.T C.G A.T TAT .GT .AA .GT ATG ... ..T .AC G.C
RF1_MC_003103.fna A.T T.A G.. AAC A.A ..A TCT --- --- --- TCC G.C .TT ATG .GA ..C GAG TTT GTT AAG GCA TCT AAA ..A TA. G.A
RF1_MC_007109.fna A.T T.A G.. AAA A.A ..A TCT --- --- --- TCC G.C .TT ATG .GA ..C GAG TTT GTT AAG GCA TCT AAA ..A TA. G.C
RF1_MC_006142.fna A.T T.A G.. A.A A.A ..A TCT --- --- --- TCC G.T .TT ATT .GA ..T GAG TTT GTT AAG GCC TCT AAA ..A TAC G.C
RF1_MC_000963.fna A.T T.A G.. AAA A.A ..A TCT --- --- --- TCT G.T .TT ATT .GA ..T GAG TTT GTT AAG GCC TCT AAA ..A TAC G.C
RF1_MC_007940.fna ..T T.A ..T GAA A.A ..A TCC --- --- --- TCA G.A .TA .GA .GG ... GAA TTT GTT AAA GCT TC. AAG ..A TA. G.T
RF1_MC_006832.fna A.G C.A .AA .AT TT. T.A ..A GA. ..A --- AGT CAA TTA AGT .TA ... TCT TTT GTA AAT GCC TCA AAG ..A TA. ..A
RF1_MC_006831.fna A.G C.A .AA .AT TT. T.A ..A GAC ..A --- AGT CAA TTA AGT .TA ... TCT TTT GTA AAT GCC TCA AAG ..A TA. ..A
RF1_MC_005295.fna A.G C.A .AA .AT TT. T.A ..A GA. ..A --- AGT CAA TTA AGT .TA ... TCT TTT GTA AAT GCC TCA AAG ..A TA. ..A
RF1_MC_007799.fna A.. C.A .AA A.T AT. T.A ..A GA. ..A --- AGT CAA TTG AGT .TG ..T TC. TTT GTT ..T GCT TCA AAA ..A TA. ..A
RF1_MC_007354.fna A.G T.G .AA A.T ATA T.A ..A GAC ..A --- AGT CAA TTA AGT .TG ..T TCT TTT GTT ..A GCT TCA AAA ..A TA. ..A
RF1_MC_007797.fna ATT T.G .AA .AA C.. ..T TCC GCC ..C --- .A. ACA CTT .GA A.. C.. GCT TTT GTC .TG GCA TCG ..T ... TA. ..A
RF1_MC_004842.fna ATC T.G .AA .A. C.. ..G TC. GAC ..T --- .A. .CA CTT .GG .TT C.G GCT TTC GTT .TT GC. TC. A.G ..A TA. ..T
RF1_MC_002978.fna ..T A.A GAG A.. A.T T.G ..A .A. ..T --- ACC AAT TTA AGT CAA A.. GAA TTC ATT A.. ..T TCA AAG ..A TAC ..T
RF1_MC_006833.fna T.T A.A GAA A.. A.A T.A ..A .AC ..T --- ACC AAT TTA AGT CAA A.. GAA TTT ATC AA. ..T TCA AAA ..A TA. ..T
RF1_MC_007798.fna T.C C.T GCA GAC AG. T.A CGC T.. ... --- .AA GCT .TA .CT T.T C.G GAG TTT TCA AAG ..T TCT AAG ... TA. G..
RF1_MC_007778.fna TCG C.. GAA GC. C.A T.G CTC --- --- --- .GC GA. GT. .CG ... A.T GAT TAC GTC CG. A.C ACT ... ..A TTG ..C
RF1_MC_007958.fna TCG C.. GAA GC. C.A ..G CTC --- --- --- .GC GA. GT. .G. ... AGC GAA TAT GT. CGG A.C AC. ... ..A TTG ..C
RF1_MC_005296.fna .CG C.. GAA GC. C.. T.G AT. --- --- --- .CC CA. GT. .GT ... ..G GA. TAC GTC CG. A.C AC. ... ..A TTG ...
RF1_MC_007925.fna TCG C.G GAA AAC C.. ..G C.. --- --- --- AGC CA. GT. .G. ... ..C AC. TAT GT. AAG ... ATG ... ... .TC G.C
RF1_MC_004463.fna TCG C.. GAG GCC ..A TCG CT. --- --- --- .GA CA. CT. .C. T.. ..G ... TAC GT. CAG A.C ACG ... ... .TC G.C
RF1_MC_007406.fna .CG C.. GAA A.C ... ..G CT. --- --- --- AGC CAT GT. AG. ... ..C ..T TAC GTC CAG A.. ACG ... ... .TG G.C
RF1_MC_007964.fna .CG C.. GAA AAC ... ..G CT. --- --- --- AGC CA. .T. AGT ... ... ..A TAC GT. CAG A.. ACG ... ... .TG ..A
RF1_MC_007802.fna T.T C.G GAA GC. C.. ... A.C --- --- --- .GC G.. CCG ... C.T TC. GA. ATC GCC AAG A.C A.. ..G ..A TA. G..
RF1_MC_007493.fna TTC C.. GAG GC. CGC ... TC. --- --- --- .CA G.C GC. .C. C.G .CC GAG ATC GC. ..G ..C TCG ... ..A TA. G.C
RF1_MC_008044.fna T.C C.. GAG GCC .C. A.G .C. --- --- --- .AT G.. GCA .GG .GT --- GAT ATC GCC AAG ... .C. AAG ..A TA. ..C
RF1_MC_003911.fna T.T C.G GAG GCC .CC A.G .CC --- --- --- .AC G.T GC. TCG .G. AGC GAT ATC GCT ..G ..T .C. AAG ..A TA. ..C
RF1_MC_003063.fna ..G A.. GAA GC. CGC A.G TC. --- --- --- .CC G.C CCG .CA ..G ..T GT. TAT GT. AAG ... .CT TCG ..A TA. ..C
RF1_MC_003305.fna ..G A.. GAA GC. CGC A.G TC. --- --- --- .CC G.C CCG .CA ..G ..T GT. TAT GT. AAG ... .CT TCG ..A TA. ..C
RF1_MC_007761.fna ..G A.. GAG GC. CGC A.G TC. --- --- --- .CC G.C CCG .C. ... ..T GT. TAT GT. AAG ..C .CA TC. ... TA. ..C
RF1_MC_003047.fna ... A.. GAG GC. CGC A.G TCC --- --- --- .CC G.C CCG TCG ... ..C GTT TAC GT. AAG ... .C. TCG ..A TA. ..C
RF1_MC_007618.fna ATG A.T GAA A.C C.. A.G .CC --- --- --- AAC AAT CC. ..T T.G ..T AC. TAT GT. AAG ..T .C. TC. ..A TA. ..C
RF1_MC_006932.fna ATG A.T GAA A.C C.. A.G .CC --- --- --- AAC AAT CC. ..T T.G ..T AC. TAT GT. AAG ..T .C. TC. ..A TA. ..C
RF1_MC_004310.fna ATG A.T GAA A.C C.. A.G .CC --- --- --- AAC AAT CC. ..T T.G ..T AC. TAT GT. AAG ..T .C. TC. ..A TA. ..C
RF1_MC_003317.fna ATG A.T GAA A.C C.. A.G .CC --- --- --- AAC AAT CC. ..T T.G ..T AC. TAT GT. AAG ..T .C. TC. ..A TA. ..C
RF1_MC_002678.fna ATG C.. GAA GC. C.. A.G TC. --- --- --- .CC G.C CCG .CG C.G ..C GC. TAT GT. AAG A.. .CA TCG ..A TA. G.C
RF1_MC_005956.fna AT. A.T GAA A.C C.A A.G .CT --- --- --- AAA AAC CCG A.T ..T ... ATT TAT GTA AAA T.A .CT TCT ..A TA. G.T
RF1_MC_005955.fna AT. A.T GAA A.C C.A A.G .CT --- --- --- AAA AAC CCA ..T T.T .G. ACT TAT GTA AAA T.. .CT TCT ..A TA. G.A
RF1_MC_007794.fna ... C.. GAG GC. CGC ..G .CT TCG --- --- .GC AC. CTT ..A .G. .CC GAT TTC ATC ..G GCC A.. ... ..C TA. G.C
RF1_MC_007722.fna ..G C.T GAA GC. CG. A.G .CA TCG --- --- .GC AC. CTG ..A .G. ..G GAA TTC GT. CAG GC. A.. ... ..C TA. G.C
RF1_MC_008048.fna .CG C.. CAG GC. CGC A.G .C. .CG --- --- .GC GAT .TG .CG C.. .CC GAT TTT GTC ..G GC. TCG AAG ... TT. G.C
RF1_MC_006526.fna ... T.A CAG GCC ... A.G .CA C.G --- --- CCT GAT CTG ..T T.T A.C ..T TT. GTT ..A T.A TC. ... ..A TA. ..C
RF1_MC_002696.fna ... ..G GAG GCC CGC A.G .GC --- --- --- .C. GCC .C. ... .G. .CC GAG ATC GTC AAG ..C TC. AAG ... .AC G.C
RF1_MC_007643.fna ... T.G C.. GCC CT. ..G TC. .CC AGC --- .CC G.C GG. .G. --- ..G G.. TTC GT. CG. A.. TCG ... ..A TTG G.C
RF1_MC_007626.fna ..G ... C.G GC. C.A ..G TCC TCG GGC --- .A. G.. .TG ... T.. C.G AC. ATT ... CG. ... TC. AAG ..A .TG ...
RF1_MC_006677.fna ... ... CAG GCC CT. A.G TCT TCC GGC --- .A. CT. .CG .GT --- ..G GA. TTC ACC CGT ... TCG .AG ..A TA. G.C
RF1_MC_007205.fna ATT T.G GAG AAA ... ..A TCA TCA --- --- .GT GAA GTG ..T AAA A.. .TT TTT GCC .AA AAA TCA AAA ..A TAC ...
RF1_MC_004342.fna CG. A.. ..T GAA ... T.A A.T --- --- --- CA. GCA ..A ..T C.T TCT TCG CT. A.A AAT ..T TAT AAG ..A A.A ...
RF1_MC_005823.fna CG. A.. ..T GAA ... T.A A.T --- --- --- CA. GCA ..A ..T C.T TCT TCG CT. A.A AAT ..T TAT AAG ..A A.A ...
RF1_MC_003919.fna ... C.G CAG .AC CT. ... TCC GAC ..C ... ... GT. GG. A.. AA. ..C ACG TTC .GT A.G ..C TCG ... ..A .TG ...
RF1_MC_007508.fna ... C.G CAG .AC CT. ... TCC GAC ..C ... ... GT. GG. A.. AA. ..C ACG TTC .GT A.G ..C TCG ... ..A .TG ...
RF1_MC_006834.fna ... C.G CAG .AC CT. ... TCC GAC ..C ..C ... GTC ... A.. AA. ..C AAG TTC .GC A.G T.. TCG ... ..A .TG ...
RF1_MC_007705.fna ... C.G CAG .AC CT. ... TCC GAC ..C ..C ... GTC ... A.. AA. ..C AAG TTC .GC A.G T.. TCG ... ..A .TG ...
RF1_MC_003902.fna ... C.G CAA .AC CT. ... TCC GA. ... ..G ... GTC .G. A.. AA. ..C AAG TTC .GC AG. ... TCG ... ..A .TG ...
RF1_MC_007086.fna ... C.G CAA .AC CT. ... TCC GA. ... ..G ... GTC .G. A.. AA. ..C AAG TTC .GC AG. ... TCG ... ..A .TG ...
RF1_MC_002488.fna ... C.. GAA ..C TT. ... TCT GA. ..A A.A A.C GTC TCT ... A.. ..C A.A TTC .GT A.A TAC TC. ... ..A TTG G..
RF1_MC_004556.fna ... C.. GAA ..C TT. ... TCT GA. ..C A.A A.C GCC TCT ... A.. ..C A.A TTC .GT A.A TAC TC. ... ..A TTG G..
RF1_MC_007645.fna ... ..G G.G GC. CT. ... TCC GAC ... ... A.C ATC .G. .T. CAG ... AAA TTT A.A .AA ... TCG AAA ..A TA. G..
RF1_MC_007912.fna ..G ..G G.. GCC CTA A.G .G. GAC ..A ... ..T ATC TCT A.. CAA ..T AAA TTT .GT .A. ..A ... ... ..A TAC G.A
RF1_MC_006570.fna ... ..T ..T GCC TTA T.A AGT GAG G.A .GA A.T ATC TCT ..T CAA A.T AAG TTC AGA .AT T.A TCA AAA ..A TAC ..T
RF1_MC_007880.fna ... ..T ..T GCC TTA T.A AGT GAG G.A .GA A.T ATC TCT ..T CAA A.T AAG TTC AGA .AT T.A TCA AAA ..A TAC ..T
RF1_MC_007484.fna ... C.. .CT GCC CTA T.A .CC GAG ... ..A A.A GCA .G. .CA CAA A.. AAA TTC .GC .AG ... TC. .AG ..A TA. G.C
RF1_MC_007520.fna ... ..G .A. .AT CTT A.T TCC GAC ... ..A A.C ATC ... A.. CAG A.C AAG TTT .GT AA. ... AC. AAA ... .AC ..T
RF1_MC_006368.fna ... ..A G.. ..C TTA ..G TCT GAA G.A TCC A.T ATT GC. ..T CAA A.T .AA TTT A.. T.T T.A TCA AAA ..A TA. G.C
RF1_MC_002942.fna ... ..A G.. ..C TTA ..G TCC GAA G.A TCC A.T ATT GC. ..T CAA A.C .AA TTT A.. T.T T.A TCA AAA ..A TA. G.C
RF1_MC_006369.fna ... ..A G.T ..C TTA ..G TCC GAA G.A TCC A.T ATT GC. ..T CAA A.T .AA TTT A.. T.T T.A TCA AAA ..A TA. G.C
RF1_MC_002977.fna ... A.. .C. G.C CTC ..G .CC .CC ... ..A ..C CA. ... ..T CAA A.C ..G TTC A.. ... ... A.. ..G ..A TAC G.C
RF1_MC_002971.fna ... A.. G.. G.T TTA T.A AGC GA. T.A ACC ... ATT ..T ..T CAA ..T ... TAT .GT .AA T.A ..G AAA ..A TAC G.C
RF1_MC_002947.fna ... C.. .C. GCC CT. ... .GT GAC G.C ..G ..T ATT TC. ... CAG ACG ..T TTT .GC ... TAC TC. ... ... TA. G.C
RF1_MC_008027.fna ... C.. .C. GC. CT. ..G .GT GA. G.C ..A ..C ATT TC. ... CAG ACG ... TTT .GC ... TAC TC. ... ... TAC G.C
RF1_MC_007005.fna ... C.G .C. GC. CT. ... .GC GAC G.. ..A ..C ATC .G. ... CAG AC. ... TTT .GC ... TAT TC. ..T ..A TAC G.T
RF1_MC_005773.fna ... C.G .C. GC. CT. ... .GC GA. G.C ..A ... ATC .G. ..T CAG AC. ... TTT .GC ... TAT TC. ..T ... TAC G.C
RF1_MC_004578.fna ... C.G .C. GCA CT. ..T .GC GA. G.C ..A ..C ATC .G. ..T CAG AC. ... TTT .GC ... TAT TC. ..G ... TAC G.C
RF1_MC_004129.fna ... C.G .C. GCC TT. ... .GC GA. G.T ..G ..C ATT TC. ..T CAG .CC AAG TTC .GC ... TAC TC. AAG ..A TAC G..
RF1_MC_007492.fna ... C.G .C. GC. CT. ... .GC GAC GGC ..A ..C ATT TC. ... CAG ACC AAA TTC .GC ..T TAT TC. AAG ..A TAC G.C
RF1_MC_002516.fna ... C.G .CG GC. CT. ... .GC GAC G.C ..G ... ATC .GT ... CAG ACC ... TTC .GC ... TAT TC. ... ... TAC G.C
RF1_MC_007963.fna ... C.. GC. GCC TT. ..G .CC GAG ..C ..C ... ATC GCT ..T CAG .CG ... TTT .GC .AT TAT TCA ... ... TAC G.C
RF1_MC_007969.fna ..G ... .CT GCC TTA T.A TCA GAC ... AG. ..C ATC .GT ..T AA. A.T AAA TTC .GT .AA T.. TC. GT. ..A .AC AGC
RF1_MC_007204.fna ..G ... .CT GCC TTA T.A TCA GAC ... AG. ..C ATC ..T ..T AA. A.T AAA TTC .GT .AG ... TC. GTT ... .A. AGT
RF1_MC_005966.fna ... T.A .CA GCA TT. ..A .CA GA. G.T ..A ..T ATT TCA ... AAT A.. ..T TTT .GT AAA T.A TCA ..T ..A .A. AGT
RF1_MC_007510.fna ... C.G .A. GAC CT. ..G AGC C.C GAA A.C ..C AC. GC. ... CT. ..C .AG TAC .GC AAG ..C ACA ..T ..A .AC G..
RF1_MC_008060.fna ... C.G .A. GAC CT. ..G AGC C.C GAA A.C ..C AC. GC. ... CT. ..C .AG TAC .GC AAG ... ACG ... ..A .A. G..
RF1_MC_007434.fna ... C.G .A. GAC CT. T.G AGC C.C GA. A.C ..C ACC GCG ... CT. ..C .AG TAT .GC AAG ... ACG ... ... .AC G..
RF1_MC_006350.fna ... C.G .A. GAC CT. T.G AGC C.C GA. A.C ..C ACC GCG ... CT. ..C .AG TAT .GC AAG ... ACG ... ... .AC G..
RF1_MC_006349.fna ... C.G .A. GAC CT. T.G AGC C.C GA. A.C ..C ACC GCG ... CT. ..C .AG TAT .GC AAG ... ACG ... ... .AC G..
RF1_MC_007651.fna ... C.G .A. GAC CT. T.G AGC C.C GA. A.C ..C ACC GCG ... CT. ..C .AG TAT .GC AAG ... ACG ... ... .AC G..
RF1_MC_007951.fna ... C.G .A. GAT CT. T.G AGC C.C GA. ..C A.C ACC TCG A.T CT. ..C .AA TAC .GC AAG ..C ACG ..G ..A .AC G.C
RF1_MC_007347.fna ... ... .A. GC. CT. ... .CA C.C GA. ..C .C. ACC GC. A.T AT. ..C .AG TAC .GC AAG ..C A.. ... ... .A. G.C
RF1_MC_007973.fna ... ... .A. GCC CT. ... .CC C.C GAA ..C .C. AC. GCG A.. ATG ..C .AG TAC .GC AAA ... TCG ... ..A .A. G.C
RF1_MC_003295.fna ... A.. .A. GC. CT. ... .C. C.C GAA ..C .CC ACC GC. A.. CT. ..C .AG TAC .GC AAG ..C ACG ... ..A .AC G.C
RF1_MC_003112.fna ... ..T .C. .AC CTT ... .GA CAG ..C ..A .CC AC. TC. ... ATG ..C AA. TAC .GC AAG ..C ACG ... ..A .AC G.C
RF1_MC_003116.fna ... ..T .C. .AC CTT T.A .G. CAA ..C ..A .CC AC. TC. ..T ATG ..C AA. TAC .GC AAG ..C ACG ... ..A .AC G.T
RF1_MC_002946.fna ... ..T .C. .AC CTT T.A .G. CAA ..C ..A .CC ACA TC. ..T ATG ..C AA. TAC .GC AAG ..C ACG ... ..A .AC G.C
RF1_MC_005085.fna ..G ..G .C. .AC CT. ..T .CC ..C GAA ACG .CT ACC C.G ... ATG ... GC. TTT A.A AAA ..T AC. ... ... .AC G.C
RF1_MC_002929.fna ... ... GA. GCC TT. ..G .CC GAG ... ..A AC. GC. GC. ..T ATG ..C ..T TTT .GC AAG ... TCG ... ... ..C G.C
RF1_MC_002927.fna ... ... GA. GCC TT. ..G .CC GAG ... ..A AC. GC. GC. ..T ATG ..C ..T TTT .GC AAG ... TCG ... ... ..C G.C
RF1_MC_002928.fna ... ... GA. GCC TT. ..G .CC GAG ... ..A AC. GC. GC. ..T ATG ..C ..T TTT .GC AAG ... TCG ... ... ..C G.C
RF1_MC_006513.fna ... C.. GAT ..C ... T.G TC. TCC GG. ..C .CC GT. CGT ... ATG ..T G.A TTC .GT T.G ..C ..G ... ... ..C G.C
RF1_MC_007404.fna ..G C.. GA. GCC CTC ... .C. CAG ..C ..G ..C GC. GCG ... ATG ..C A.T TAT .GC AAG ..C ACA ... ... .AC G.C
RF1_MC_007614.fna ..G T.G .AT ..T CT. ..G AGC ..C GAA AGC A.C AC. GT. A.T CT. ..T .AA TAC .GC AAG ... ACG ... ..A ... G..
RF1_MC_004757.fna ... C.G GA. AA. CTA T.G AGT .CC GAA A.A A.C ACA GCG ..T CTG ..T AAT TAC .G. AAG ..T TCG ..T ..A ..G G.A
RF1_MC_007298.fna ... A.. GA. ..C AT. ..G TC. GCA ... AG. AC. GCC .G. ... ATG ..T .AG TTC .GC AAG ... TCG ..T ... ..G G.C
RF1_MC_007947.fna ... C.G .A. ..C CT. ..G TCC ... GA. ..C ... ACT ... ... AT. ..C AAT TAT .GC AAG A.C ACG ... ..A .A. G.C
RF1_MC_007908.fna ..G C.. GAA TTT CT. ... TC. C.C GA. ..C A.C AT. C.A ... ATG A.G .AG TTT .T. CTG ... TCG ... ... .AC A.C
RF1_MC_007948.fna ... C.G GAT TC. CT. ..G TCA GCC A.C ..C ..C GT. .GT ... CTG ..C ... TTT .G. ..G ... AC. ... ... .A. G.C
RF1_MC_007146.fna ..G C.A GAA GCC TTA T.G .GC GA. GTT TC. ..A ATT .GT ..T CAG ..T AAA TTC .GT ..G TAT TCT AAA ..A TA. ...
RF1_MC_000907.fna ..G C.A GAA GCC TTA T.G .GC GA. GTT TC. ..A ATT .GT ..T CAG ..T AAA TTC .GT ..G TAT TCT AAA ..A TA. ...
RF1_MC_002663.fna ..G C.A GAG GCA CTA T.G .GT GAG G.T TC. ..T ATC .GT ..T CAA ..T AAA TTT .GA ..T TAC TCA AAA ..A TA. G.A
RF1_MC_006300.fna ..G C.G GAA GCA TT. ..A .GT GA. G.T TCG ..A ATT .G. ..T CAG ..T AAA TTT .GC ..T TAC TCA AAA ..A TA. ..A
RF1_MC_002940.fna ... T.A CAA GCA TTA T.A .GC GA. G.T TCA ... ATT GC. ..T CAA ..T AAA TTC .GC ..T TAT TCA AAA ..A TA. G.A
RF1_MC_005139.fna ... ..G CAG .AC CTT ..T .GT GA. ... .GA ... ATC GGT ... CAA ..C AAA TTC .GT ..A ... TCA AAA ... TA. ..T
RF1_MC_004459.fna ... ..G CAG .AC CTT ..T .GT GA. ... .GA ... ATC GGT ... CAA ..C AAA TTC .GT ..A ... TCA AAA ... TA. ..T
RF1_MC_004603.fna ... ..T CAA .AT CTT ..T .GT GA. ..T ... ..A ATT GGA ..T CAG ..C AAA TTC .GT ..T ..A TCA AAA ... TAC ..T
RF1_MC_006840.fna ... ..T CAG .AT TTA T.A .GC GA. ..T ... ..T ATC GGA ... CAA A.T AAG TTT .GT ..T T.A TCT ..T ..A TAC ..A
RF1_MC_002505.fna ..G ..T CAG .AC CTC ..T .GC GAC ..A ACA ..T ATC GGT ..T CAA A.T AAA TTC .GT ..T ..A TC. AAA ... TA. ...
RF1_MC_006370.fna ... A.T CAA .AT CT. ..T .GC GAC ..T .GC A.T ATC GGT ..T CAA A.C AAG TTC .GA ..G T.. TCT AAA ... TAC ..T
RF1_MC_007954.fna ... ..A TTG GCC AT. T.A .GC GA. G.A ACG ..T ATC TCA ..T CAA ..G ... TTT .GC ... T.A TCG AAA ..A TA. ..T
RF1_MC_004347.fna ... ... TTA GCT TT. ..T .GC GA. G.. TCG ..T ATC GC. ..T CAG ..T ..T TTT .GT ..G T.A TC. AAA ..A TA. ..C
RF1_MC_003910.fna ... ..A CAG GCA TTA T.A TCC GA. ..T .CA ACC ATT .G. ... CAA ... AAG TTC .GT ..T T.A TCT AAA ... TT. AA.
RF1_MC_007481.fna ... ..A CAA GC. CTA ..A AGC GAC ..A TCG ..C ATT CGT ..T CAA A.C ... TTT .GT ..A ..T TCA AAA ..A TAC ..A
RF1_MC_008228.fna ..G ..A CAG GCA TTA G.T AGT CAG ..T ..G A.T ATT GC. ..T CAA ..T AAA TAC .GC ..A T.. AC. AAG ..A TAC ...
RF1_MC_006512.fna ... ..G CAA GCT TTA T.G .GT GAG ..C ... ... ATC .GT ..T CAA A.C ..T TTT .GC T.A T.A TCG ..T ... TAC ..T
RF1_MC_004337.fna ... ..T CAG GC. TT. ..G .GT GAC G.. C.A ACT ATC GC. ... CAG ... ..T TTT .GC ..A T.A TCA ... ..A TA. G..
RF1_MC_000913.fna ... ..T CAG GC. TT. ..G .GT GAC G.. C.A ACT ATC GC. ... CAG ... ..T TTT .GC ..A T.A TCA ... ..A TA. G..
RF1_MC_007946.fna ... ..T CAG GC. CT. ..G .GT GA. G.. C.A ACC ATC GCT ... CAG ... ..T TTT .GC ..A T.A TCT ..T ..A TA. G..
RF1_MC_004431.fna ... ..T CAG GC. CT. ..G .GT GA. G.. C.A ACC ATC GCT ... CAG ... ..T TTT .GC ..A T.A TCT ..T ..A TA. G..
RF1_MC_002695.fna ... ..T CAG GC. TT. ..G .GT GAC G.. C.A ACT ATC GC. ... CAG ... ..T TTT .GC ..A T.A TCA ... ..A TA. G..
RF1_MC_007606.fna ... ..T CAG GC. TT. ..G .GT GAC G.. C.A ACT ATC GC. ... CAG ... ..T TTT .GC ..A T.A TCA ... ..A TA. G..
RF1_MC_004741.fna ... ..T CAG GC. TT. ..G .GT GAC G.. C.A ACT ATC GC. ... CAG ... ..T TTT .GC ..A T.A TCA ... ..A TA. G..
RF1_MC_007384.fna ... ..T CAG GC. TT. ..G .GT GAC G.. C.A ACT ATC GC. ... CAG ... ..T TTT .GC ..A T.A TCA ... ..A TA. G..
RF1_MC_007613.fna ... ..T CAG GC. TT. ..G .GT GAC G.. C.A ACT ATC GC. ... CAG ... ..T TTT .GC ..A T.A TCA ... ..A TA. G..
RF1_MC_002655.fna ... ..T CAG GC. TT. ..G .GT GAC G.. C.A ACT ATC GC. ... CAG ... ..T TTT .GC ..A T.A TCA ... ..A TA. G..
RF1_MC_003197.fna ... ..T CAG GC. TT. ..G .GC GA. G.. .GA A.T ATC GC. ... CAG ..C ... TTT .GC ..A T.. TCG ... ..A TA. G..
RF1_MC_004631.fna ... ..T CAG GC. TT. ..G .GC GA. G.. .GA A.T ATC GC. ... CAG ..C ... TTT .GC ..A T.. TCG ... ..A TA. G..
RF1_MC_006905.fna ... ..T CAG GC. TT. ..G .GC GA. G.. .GA A.T ATC GC. ... CAG ..C ... TTT .GC ..A T.. TCG ... ..A TA. G..
RF1_MC_003198.fna ... ..T CAG GC. TT. ..G .GC GA. G.. .GA A.T ATC GC. ... CAG ..C ... TTT .GC ..A T.. TCG ... ..A TA. G..
RF1_MC_006511.fna ... ..T CAG GC. TT. ..G .GC GA. G.. .GA A.T ATC GC. ... CAG ..C ... TTT .GC ..A T.. TCG ... ..A TA. G..
RF1_MC_004547.fna ... ... CAG GC. TTA ... .GT GAG ..C AGC ..C ATC GCT ... ATG ..T ... TTT .GC ..G T.. TCG ..A ..A TA. G.A
RF1_MC_008150.fna ... ..T CTG GCA T.T ..T .GC GA. G.C AGC ..T ATT GC. ..T CAA ..C ..T TTC .GC ..G ..A TCA ..T ..A TA. G..
RF1_MC_005810.fna ... ..T CTG GCA T.T ..T .GC GA. G.C AGC ..T ATT GC. ..T CAA ..C ..T TTC .GC ..G ..A TCA ..T ..A TA. G..
RF1_MC_004088.fna ... ..T CTG GCA T.T ..T .GC GA. G.C AGC ..T ATT GC. ..T CAA ..C ..T TTC .GC ..G ..A TCA ..T ..A TA. G..
RF1_MC_008149.fna ... ..T CTG GCA T.T ..T .GC GA. G.C AGC ..T ATT GC. ..T CAA ..C ..T TTC .GC ..G ..A TCA ..T ..A TA. G..
RF1_MC_003143.fna ... ..T CTG GCA T.T ..T .GC GA. G.C AGC ..T ATT GC. ..T CAA ..C ..T TTC .GC ..G ..A TCA ..T ..A TA. G..
RF1_MC_006155.fna ... ..T CTG GCA T.T ..T .GC GA. G.C AGC ..T ATT GC. ..T CAA ..C ..T TTC .GC ..G ..A TCA ..T ..A TA. G..
RF1_MC_005126.fna ... ..T TTG GCT C.T ... .GT GA. G.C ... ... ATT GCT ..T CAG ... ..T TTT .GT ..T T.. TCG ..G ..A TA. G.T
RF1_MC_007712.fna ... ..G GAA GTT CT. ... .GC GA. ..C .GC ..C ATA TC. ..T CAG ATC ..T TTT .GC ... ... TCG AAG ... TAC G..
RF1_MC_007984.fna ... ... GAA ACT CTA ..T .G. .AC T.T ..A ..A GCA ..A ..T CGG ... ..T TTA .GT ATA T.A TCA AAA ..A TA. G.A
RF1_MC_005061.fna A.. T.A GAA AAA TCA T.G A.C .A. TTT A.. ACT ATT ..T A.T AAA --- GAA TTT T.T T.. T.A TC. AAG ..A .A. A.A
RF1_MC_007292.fna .T. T.A GAA AAA TTA ... AGT .AA ..C A.. .CT ATT G.T ... AAA A.. .AT TTT TGT A.A T.A .CT AAG ..A .AC G.T
RF1_MC_004061.fna ... A.T GAA ATT AT. ..T TCT CAA AAA ... ACT ATA TCA A.T CAG ... AAA TTT A.. AAT ..A TCT AAA ..A TA. .TA
RF1_MC_002528.fna ... A.T GAA ATA AT. ..T ACA CAG AAA A.. ..T ATT TCG A.T CGT ... AAT TTA A.. A.T T.A TCT AAA ..A TA. .T.
RF1_MC_004545.fna ... A.A GAA A.T AT. T.A TCA GA. .GT ACA ..T ATT TCA A.T CAA ... AAA TTT .GT .AA T.. TCT .AA ..A TA. CTT
RF1_MC_004344.fna ..G A.A .AA ATT ATC ..T AGT GA. ... TT. TCA GCT ..A A.A CAA A.. AAT TTT TTT TTG T.A TCT AAA ..A TA. ..C
RF1_MC_002939.fna ..G C.. GAA TC. TT. ..G .CC GAC ..C .CG ... CTT GG. A.T CAG CCC GAA TTC .GC AGG ... TC. ..G ... .A. AAC
RF1_MC_007517.fna ..G C.G GAA TC. CTC ..G .CC GTC ... ACG ... ATC GC. A.T CAG CCC GAG TTC .GT AAA ..C TC. ..G ... .AC AAC
RF1_MC_007498.fna ... ... GAG G.. CT. ..G TC. GAC ... C.G ..C GT. TCG C.G CAG A.. ..T TTT .TC .AG T.. ACG ... ..A .A. G.C
RF1_MC_006138.fna C.T C.T GAA G.A A.. ..T TCT GA. ... ..A A.T GTA ..T ..T CAG A.G GAA TTT ..A AAG G.. .TT ..T ... .A. G.C
RF1_MC_007759.fna ... C.G GAA AAA CTT T.G AGT GAC ... AC. ..C GTT .C. AGG CAG AGC .T. TAT ... AAG TAT .CG AAG ..A .A. G..
RF1_MC_002937.fna ..C C.. GAA .A. C.. ... AGT TCC G.C ..G ..C .TC ... ... CAG ..C ... TAT .GC AAG ..C AC. AAG .C. .AC G.C
RF1_MC_007519.fna ..T C.G GAG .A. C.. ... AGT TCG ... ..A ..T .TC GG. ..T CAG ... ... TAC .GC AAA ... ACA AAA .CA .AC ..C
RF1_MC_008011.fna ... A.T GAA T.T AGT ..T .CT CAA ..T A.. A.T .TT ..T ..T CAA ... .AA TAT .GA AAA ..A ACA AAA ACA .A. ..T
RF1_MC_008086.fna ... C.. .CA GC. TT. ..T TCC ... G.T ..A ... ATT .G. ..T ATT A.. AAA CTC ACC .AA T.. A.. AAA ... .AA AGC
RF1_MC_000915.fna ... C.. .CG GC. TT. ..T TCT ..C G.T ..A ... GTT .G. ..T ATT A.. AAA CTC ACC .AA T.. A.T AAA ... .AA AGC
RF1_MC_000921.fna ... C.. .CA GC. TT. ..T TCC ..C GTT ..A ... GTT .G. ... ATT A.. AAA CTC ACC .AA T.. A.. AAA ... .AA AGC
RF1_MC_008229.fna ... C.. .CA GCC TTA ... TCT ... G.T ..A ..A ATT ..T ..T ATT A.. AAA CTC ACT .AA T.. A.. AAA ... .AA AGC
RF1_MC_004917.fna ..G A.T TCA A.C CTC ..T AGT TCA GAA TCC ..T CTC TCA A.T AT. A.. .AG CTC ACA .AG ..T A.. AAA ..A .AA AGC
RF1_MC_005090.fna ..G A.. .C. ..C CT. ..T .GC .CC AT. ..A ... ATA TCT ... ATT A.G ..T AT. ACC .AG ..T A.. AAG ... .AG AGC
RF1_MC_003912.fna ..G T.A .AT TCT CTT ..T AGC ... T.T ... A.A ATC ... ..T AT. AGT AAA AT. ACT A.A ..C TCT AAA ..A .AA AAA
RF1_MC_002163.fna ..G T.A .AT TCT CTT ..T AGC ... T.T ... A.A CTC ... ..T AT. AGT AAA AT. ACT A.A ..C TCT AAA ..A .AA AAA
RF1_MC_007575.fna ... C.T G.. GAA AT. ..A AGT TCA ..C ..C A.A ACT TC. ..T AT. A.. A.A AT. ACC A.. ..C TCA AAA ... A.A ..C
RF1_MC_000922.fna ... ... GAA ATA A.A A.T TCA .A. ..T ..A A.T .TT TCT A.T T.T A.. GAA TAT AGC ..T ..T A.. AAG ..A .A. ..T
RF1_MC_002491.fna ... ... GAA ATA A.A A.T TCA .A. ..T ..A A.T .TT TCT A.T T.T A.. GAA TAT AGC ..T ..T A.. AAG ..A .A. ..T
RF1_MC_005043.fna ... ... GAA ATA A.A A.T TCA .A. ..T ..A A.T .TT TCT A.T T.T A.. GAA TAT AGC ..T ..T A.. AAG ..A .A. ..T
RF1_MC_002179.fna ... ... GAA ATA A.A A.T TCA .A. ..T ..A A.T .TT TCT A.T T.T A.. GAA TAT AGC ..T ..T A.. AAG ..A .A. ..T
RF1_MC_007899.fna ... ..G GAA GTT A.. A.T TCT GA. ... ..A A.T .TT ..T A.T C.T A.. GAG TAT AGT AGT T.. A.T A.G ... .AC G.A
RF1_MC_004552.fna ... ..G GAA GTA ..A A.. TCT .A. ..A ..G A.T .TT ..T A.. C.T A.. GAG TAT AGC CT. T.A A.T AAA ... .AC G..
RF1_MC_003361.fna ... ..G GAA GTT A.A A.. TCT .A. ..A ..A A.T .TT G.G A.T C.T A.. GAG TAT AGT AG. T.A A.T AAG ..A .A. G..
RF1_MC_000117.fna ... ..T GAA AA. C.. A.A TCC GA. ... A.. A.C .TT .GT A.T C.T A.. GAA TAT AGT T.G ... A.. AAG ... .A. G..
RF1_MC_007429.fna ... ..T GAA AA. C.. A.A TCC GA. ... A.. A.C .TT .GT A.T C.T A.. GAA TAT AGT T.G ... A.. AAG ... .A. G..
RF1_MC_002620.fna ... ... GAA AA. CTA A.A TCT GA. ..A A.. A.T .TT .GT A.T C.. A.G GAA TAT AGT T.T T.A A.T AAG ... .A. G.T
RF1_MC_005861.fna ... ..T GAA GAA .TT ..T .GA .AC ..T C.. ..T .AT G.T ..T CAA A.. AAA TAT .GA ..T T.A ACG .AA ..A .A. G.C
RF1_MC_005027.fna A.. C.. GAA AAC ..C A.G TCC GAC ... ..A ..T CTC TC. ... .GT .CT ... AT. AGC ..G AC. .C. ..A ..A .AC GGT
RF1_MC_003228.fna ..G ..G TCT ACC CTT A.T ACT GAC ... .CA ... ATT GC. ... CAG A.. ..A TAC GTA AAA ... AC. AAA ..A TAC AA.
RF1_MC_006347.fna ..G ..G TCT ACC CTT A.T ACT GAC ... .CA ... ATT GC. ... CAG A.. ..A TAC GTA AAA ... AC. AAA ..A TAC AA.
RF1_MC_004663.fna ... A.A TCT ACC CTC A.. ACC GAC ... .CA ..A ATT GC. ... CAG A.. ..T TAT GTC AAA ... AC. AAA ..A TAC AA.
RF1_MC_002950.fna ..G A.T TC. AC. CTT A.. AC. GA. ... .CC ..A ATC GCG ... ATG A.G ..T TTC AC. AAG T.. A.. AAG ... TA. CGC
RF1_MC_007514.fna ..T C.T GAG .AA .C. ... TCC GA. ..A TCG T.A GCC ... ..T CAA ..G ... TTT .GT AAG ... AAT ..T ..A TAC AGC
RF1_MC_007512.fna ..T C.. GAG ..A AT. ... .CA GAC ..A .CA .C. GCC GG. ... CAG ACT ... TTC .GC AGG ..C AA. AAG ... TAC AGC
RF1_MC_002932.fna ACC A.. GAG .A. C.. ..T TCC GA. ... ..G ... GTC GC. ... CAG A.T ... TTC AG. AAG ... AA. AAG ... TAC AGC
RF1_MC_007516.fna A.C C.. GAG ... C.. ..G .CT GAC ..T ... ... GCC GCT ..T C.G A.G ..G CTT G.A T.G A.C .CA A.G ... ..A ..A
RF1_MC_005070.fna A.C C.. GAG ... C.. ..G .CT GAC ..A ... ... GCC GCA ... C.. ACG ..G CTT G.A AAA A.T .CG ..T ..A ..G G.T
RF1_MC_007513.fna AGC C.. GAG ... C.. ..G .CA GA. ..T ... ..C GCC ..T ..T C.. A.G ..A CTT G.A A.G A.T .CT ..A ... ..A ...
RF1_MC_005071.fna AGT C.G GAG ..C C.. ..A .CT GA. ..C ... ... GCA GCT ..T C.. A.. .TT CTT G.A AGT A.T .CG ..A ..A A.A G.A
RF1_MC_005042.fna A.C T.G GAA TT. C.A T.A .CC GA. ..T ... ..T GCA TCA ... C.A A.. AAA CTA G.A A.A A.T .C. A.A ... A.A G.A
RF1_MC_007335.fna A.C T.G GAG TT. C.A T.A .CT GA. ..A ... ..T GCA TCA ..T C.A A.. .AA TTA G.. A.A A.T .CT A.A ..A A.A ..C
RF1_MC_007577.fna A.T T.G GAA GT. C.. ..T .CA GA. ..T ... A.A GCT ..T ..T C.T A.. AAA TTA G.A T.A A.A .CA A.A ..A A.G ..A
RF1_MC_005072.fna A.T T.G GAA AT. C.. T.G .CT GAC ..C ... A.T GCA ..T A.. C.T A.. AAA CTA G.A T.A A.A .CA A.A ..A A.A G.C
RF1_MC_003272.fna ... T.A .CT ..T CGT ..G .GA GA. ..T ..C AC. GCT ..A A.. C.. ..T GAG TAT ..A AAG A.T .CT AAG TCC ... ..T
RF1_MC_007413.fna ... T.A .CT ..T CGC ..A .CT GAC ..T ... ACT GCT .GA A.. C.. ..T GAG TAT ..A AAA A.T .C. AAG TCT ... ..T
RF1_MC_007604.fna ..T T.G .C. ..T CG. ..G .CC GA. ... ..A A.T GCT .CT ..T C.T CGC GAG TTC ... CGG G.T .C. ..G AT. ..A ...
RF1_MC_006576.fna ..T T.G .C. ..T CG. ..G .CC GA. ... ..A A.T GCT .CT ..T C.T CGC GAG TTC ... CGG G.T .C. ..G AT. ..A ...
RF1_MC_000911.fna ... T.G .CT A.. AT. ..G .C. GA. ... ..C A.T GCC .C. A.. C.. ..T GAA TT. ..A CGG G.A .C. AAA .CC ..C ...
RF1_MC_004113.fna ..G C.G .C. ..T CGC T.G .C. GA. ..C ... ... GCA GT. A.T C.A ACT GAA TTT ... AAG G.. .CT ... TCC ... G.T
RF1_MC_007775.fna ..G C.G .CG GTA CGT ..G .CC GA. ..C ... ... GC. .C. ..T C.G .CT GAG CT. ... CGG A.T .C. AAG .CC ..C ..C
RF1_MC_007776.fna ..G C.G .CG GT. CGC T.G .CC GA. ... ..C ... GCC .CG ..T C.A .CT GAG CT. ... CGG A.T .C. AAG .CC ..C ..C
RF1_MC_005125.fna ..T T.G .CT ACT CGC ..A .GC GAC ..A AGC C.. GCA .G. A.. C.. C.G GAG AT. .T. CG. A.C .TG ... AT. ..C G..
RF1_MC_007677.fna ..G ... GAG A.C CTC A.G .C. GA. ... ..G ..C GC. ... ... C.G ..C ..G AT. .G. .AG ... ... .AG ... .AC AGT
RF1_MC_006461.fna ..G C.G GAG GC. CTC ... TCC GAC ... ..G ... CT. ..G ... AAG .GG ... TAC ... AG. ..C TC. ... CGC TAC G.C
RF1_MC_005835.fna ..G C.G GAG GC. CTC ... TCC GAC ... ..G ... CT. ..G ... AAG .GG ... TAC ... AG. ..C TC. ... CGC TAC G.C
RF1_MC_001263.fna CTC ... GAG ..C CGC ..G .GT GAC ... C.G .C. CT. GC. ..T .G. CGC GAG TAT GCC CGG ... AC. ... CGT .AC CGC
RF1_MC_008025.fna CTG ..A GAG ... .CA ..G .GA GAC ..A .CC A.. CT. GCG ..T C.. CGC GAA TAC GCT CGG ... AC. ... CGT .AC CGC
RF1_MC_008148.fna ..G C.. .CG GA. ... ... TCC GAC ... .CC A.C .TC ... ... CAG CGC ... TAC GCC .AG G.C .C. ..G ... .AC ..C
RF1_MC_000853.fna ..G A.. GAA AA. CTC ... .CC ..G ..A --- --- GAT CTG ACT C.. ... .AG AT. A.. AA. TAC ..G ATG ..A TAC G.A
RF1_MC_003155.fna ..C C.G GAG AA. A.. ... .CT GAC ... TCG ... CAC GC. ... CAG .CC AA. ... .GC AAG ..C AA. AAG CGC TAC G.C
RF1_MC_003888.fna ..C C.G GAG AA. A.. ... .CC GAC ... TCG ..C CAC TC. ... CAG .CG AA. ... .GC AAG ... AA. AAG CG. TAC G.C
RF1_MC_007333.fna ..G C.G GAG .A. C.. ... .CC GAC ..A .CA ... CAC GC. ... CAG .CT .AG ..A .GC A.. ... .C. AAG CGC TAC ..C
RF1_MC_007777.fna ..G A.. GAG G.. C.. ... .CC GAC ... .CG ... CAC ... ... C.. .CG AAG ... .GC ... ... A.. ..T CGC TAC G..
RF1_MC_003450.fna .GT C.G GAA .A. C.. A.G .CT GA. ... ..G T.. CAC ..T ..T ..G .C. GCA ... .GC CGG G.A ..T AAG CGC TAC ...
RF1_MC_006958.fna .GT C.G GAA .A. C.. A.G .CT GA. ... ..G T.. CAC ..T ..T ..G .C. GCA ... .GC CGG G.A ..T AAG CGC TAC ...
RF1_MC_004369.fna .G. C.. GAG GA. C.. A.G .C. GAC ..C .CC C.. CAC ... ..T C.. .CC GC. ..C .GC CGG G.. ... AAG CGC TAC ..C
RF1_MC_002935.fna .GC A.T GAA GCC C.A A.G TCT GA. ..A ..G AC. AT. GGT ... CAA ACG .TA TTC .GT AAG ..A TC. AAG CGT TA. ...
RF1_MC_007164.fna .GC C.G GAG AT. C.. ..G AGC GA. ..C ..G C.. CAC ..T ... C.G .CG GCG ..C .GC AAG G.C ..T AAA CGC TT. ..C
RF1_MC_002945.fna ..G C.. GAG .TT .C. ..G .CA GA. ..C .CG C.. CAC .G. A.T C.G .CC GAG ... .GC AGA G.C ..G ... CG. TT. G.C
RF1_MC_002755.fna ..G C.. GAG .TT .C. ..G .CA GA. ..C .CG C.. CAC .G. A.T C.G .CC GAG ... .GC AGA G.C ..G ... CG. TT. G.C
RF1_MC_000962.fna ..G C.. GAG .TT .C. ..G .CA GA. ..C .CG C.. CAC .G. A.T C.G .CC GAG ... .GC AGA G.C ..G ... CG. TT. G.C
RF1_MC_002677.fna ... C.T GAG .TT .CA T.G .CA GAC ... ..A C.. CAC .G. A.T C.. .CC GAG ... .GC AAA GCC ..A ..T CG. TTC G.C
RF1_MC_002944.fna ..C C.G GAA ..C CG. ..G TCC GAC ..C ..C C.. CAC .G. A.T C.. ..C GAG ..C .GC AAG GCC ..G ..G CG. TTC G.C
RF1_MC_008146.fna ..C C.G GAG ..T C.. ... .CC GAC ..C .CG C.. CAC GC. ... ... .GC AAG ... .GC AAG GCC ..T ... CG. TTC G..
RF1_MC_006361.fna .GC C.G GAG ACC C.. ..G .CC GA. ... ACG C.. CAC ... ... C.G TCG GC. ..C .GC CGG G.C ... AAG CGA TTC G.C
RF1_MC_004551.fna ATC A.A GAA GAC AG. ... TC. --- --- CGC TGT GAC GCA AGT C.G TCT GAA AT. A.A .AT T.. A.. TTG AGA TA. ...
RF1_MC_004572.fna ATC A.A GAA GAC AG. ... TC. --- --- CGC TGT GAC GCA AGT C.G TCT GAA AT. A.A .AT T.. A.. TTG AGA TA. ...
RF1_MC_006087.fna ..C C.. CAG .A. C.. ... TC. GAC ..C ..A C.. CAC .G. ... C.G .TT ... T.C A.. AAG G.. AA. ... CGC TAC G.C
RF1_MC_004307.fna TCC A.. GAA GA. C.. A.G .CA ..C ..C ..A ..C GT. TC. A.. C.G ..C AAG CT. .GC AAG ... ..T ..T CGT .AC G.C
RF1_MC_006085.fna ..G A.. GAG ACC C.. T.G .CC GA. T.T .CG ... CTA TCA ... C.. TCT GCT AT. GGA AGG ..C ..T AAG CGC .A. G.A
RFH_MC_004337.fna --- --- --- --- --- --- --- --- --- --- --- --- --- --- --- --- --- --- --- --- --- --- --- --- --- ---
RFH_MC_004741.fna --- --- --- --- --- --- --- --- --- --- --- --- --- --- --- --- --- --- --- --- --- --- --- --- --- ---
RFH_MC_004431.fna --- --- --- --- --- --- --- --- --- --- --- --- --- --- --- --- --- --- --- --- --- --- --- --- --- ---
RFH_MC_007946.fna --- --- --- --- --- --- --- --- --- --- --- --- --- --- --- --- --- --- --- --- --- --- --- --- --- ---
RFH_MC_007613.fna --- --- --- --- --- --- --- --- --- --- --- --- --- --- --- --- --- --- --- --- --- --- --- --- --- ---
RFH_MC_007384.fna --- --- --- --- --- --- --- --- --- --- --- --- --- --- --- --- --- --- --- --- --- --- --- --- --- ---
RFH_MC_007606.fna --- --- --- --- --- --- --- --- --- --- --- --- --- --- --- --- --- --- --- --- --- --- --- --- --- ---
RFH_MC_002695.fna --- --- --- --- --- --- --- --- --- --- --- --- --- --- --- --- --- --- --- --- --- --- --- --- --- ---
RFH_MC_002655.fna --- --- --- --- --- --- --- --- --- --- --- --- --- --- --- --- --- --- --- --- --- --- --- --- --- ---
RFH_MC_000913.fna --- --- --- --- --- --- --- --- --- --- --- --- --- --- --- --- --- --- --- --- --- --- --- --- --- ---
RFH_MC_003198.fna --- --- --- --- --- --- --- --- --- --- --- --- --- --- --- --- --- --- --- --- --- --- --- --- --- ---
RFH_MC_004631.fna --- --- --- --- --- --- --- --- --- --- --- --- --- --- --- --- --- --- --- --- --- --- --- --- --- ---
RFH_MC_006905.fna --- --- --- --- --- --- --- --- --- --- --- --- --- --- --- --- --- --- --- --- --- --- --- --- --- ---
RFH_MC_003197.fna --- --- --- --- --- --- --- --- --- --- --- --- --- --- --- --- --- --- --- --- --- --- --- --- --- ---
RFH_MC_006511.fna --- --- --- --- --- --- --- --- --- --- --- --- --- --- --- --- --- --- --- --- --- --- --- --- --- ---
RFH_MC_004547.fna --- --- --- --- --- --- --- --- --- --- --- --- --- --- --- --- --- --- --- --- --- --- --- --- --- ---
RFH_MC_002516.fna --- --- --- --- --- --- --- --- --- --- --- --- --- --- --- --- --- --- --- --- --- --- --- --- --- ---
RFH_MC_008027.fna --- --- --- --- --- --- --- --- --- --- --- --- --- --- --- --- --- --- --- --- --- --- --- --- --- ---
RFH_MC_003296.fna --- --- --- --- --- --- --- --- --- --- --- --- --- --- --- --- --- --- --- --- --- --- --- --- --- ---
RFH_MC_007510.fna --- --- --- --- --- --- --- --- --- --- --- --- --- --- --- --- --- --- --- --- --- --- --- --- --- ---
RFH_MC_004129.fna --- --- --- --- --- --- --- --- --- --- --- --- --- --- --- --- --- --- --- --- --- --- --- --- --- ---
RFH_MC_003228.fna --- --- --- --- --- --- --- --- --- --- --- --- --- --- --- --- --- --- --- --- --- --- --- --- --- ---
RFH_MC_006347.fna --- --- --- --- --- --- --- --- --- --- --- --- --- --- --- --- --- --- --- --- --- --- --- --- --- ---
RFH_MC_004663.fna --- --- --- --- --- --- --- --- --- --- --- --- --- --- --- --- --- --- --- --- --- --- --- --- --- ---
RFH_MC_007912.fna --- --- --- --- --- --- --- --- --- --- --- --- --- --- --- --- --- --- --- --- --- --- --- --- --- ---

RF2_MC_003919.fna ATG CTG GAA AAG ACC GTG ATC GGC ATT GCC GAT GTG CTG TCG GGC CTG GCC GAT GCG GGC GAC CTG CTG GAG CTG GCC
RF2_MC_007508.fna ... ... ... ... ... ... ... ... ... ... ... ... ... ... ... ... ... ... ... ... ... ... ... ... ... ...
RF2_MC_003902.fna ... ... ... ... ... ..C ... ... ..C ... ... ... ... G.C ... ..C A.. ... ..C ... ..G T.. ... ..C ... ...
RF2_MC_007086.fna ... ... ... ... ... ..C ... ... ..C ... ... ... ... G.C ... ..C A.. ... ..C ... ..G T.. ... ..C ... ...
RF2_MC_006834.fna ... ... ... ... ... ... ... ... ... ... ... ... ... ... ... ... .T. ... ... ..T ... ... ... ... ... ...
RF2_MC_007705.fna ... ... ... ... ... ... ... ... ... ... ... ... ... ... ... ... .T. ... ... ..T ... ... ... ... ... ...
RF2_MC_002488.fna C.A ... ..T ..A ... ..C .C. ... ... ..T C.. ... ... AAC ..G G.C ..T ..A ..C A.. ..A T.T T.. ..T ... ..T
RF2_MC_004556.fna C.A ... ..T ... ... ..C .C. ... ... ..T C.. ... ... AAC ..G G.C ..T ..A ..C A.. ..A T.T T.. ..T ... ..T
RF2_MC_007146.fna TCT T.A ... C.A GTT ..A .AT AC. ..C AAA A.. T.A GAA CAA ... T.A .AA ... .TT .AT .G. T.. T.A ..A ..C ...
RF2_MC_000907.fna TCT T.A ... C.A GTT ..A .AT AC. ..C AAA A.. T.A GAA CAA ..T T.A .AA ..C .TT .AT .GA T.A T.A ..A ..T ...
RF2_MC_002663.fna GCC T.A ... GG. GT. ..C .AT ACA ..C CAT ACA C.T GAT CAA ... T.A .AA ... .TC .AA .GG ..A ..C ..A ..A ..A
RF2_MC_006300.fna GCA T.. ... .CC GTT ... .A. AC. ... AAA A.G C.C GAT CA. ..G ... .AA ..C .TT .A. .GA ..A T.. ..A T.A ...
RF2_MC_002940.fna .CT T.A ... .T. GT. ..A .AT ACG ... AAT .CG C.. A.T CAA ..T A.A .AA ... .TA .AA .CT T.A A.T ..A T.A ...
RF2_MC_005139.fna TCA ... ... GC. GTT ..T GAA AC. ... .AT C.A C.T GAT CAA ..T G.. .AT ..C .TT .AA .GT T.. ..T ... ... ...
RF2_MC_004459.fna TCA ... ... GC. GTT ..T GAA AC. ... .AT C.A C.T GAT CAA ..T G.. .AT ..C .TT .AA .GT T.. ..T ... T.. ...
RF2_MC_002505.fna GCA ..T ... GC. GTT ... GAT AC. ..C .AT C.A C.. GAT CGT ..T G.C .A. ... .TC .AA .GT ..A ..A ..A ... ...
RF2_MC_006840.fna TCA ..A ... GCT GTT ..T GAA AC. ... .AT CT. T.A GAT CAA ..T G.T .AA ..C .TA .AT .G. T.A ..A ..A ..T ..G
RF2_MC_004603.fna TCA ..T ... GCC GTA ..T GAA ACT ... .AT CTA C.A GA. CAA ..T G.A .AA ... .TT .AT .GT ..T ..T ..A ... ..T
RF2_MC_006370.fna GCA T.A ... GCC GTG ..T GAA ACT ..C .AT C.A C.A GAC CT. ... G.A .AA ..C .TT .CG .GT T.A ..T ..A T.A ..G
RF2_MC_007946.fna TCC ..C ... GCC GTT ..C GA. AC. C.C .A. C.A A.. AAA CA. ..G ... .AA ... .TT TCT .GT ... ... ..A ... ..T
RF2_MC_004337.fna TCC ..C ... GCC GTT ..C GA. AC. C.C .A. C.A A.. AAA CA. ..G ... .AA ... .TT TCT .GT ... ... ..A ... ..T
RF2_MC_007613.fna TCC ..C ... GCC GTT ..C GA. AC. C.C .A. C.A A.. AAA CA. ..G ... .AA ... .TT TCT .GT ... ... ..A ... ..T
RF2_MC_007384.fna TCC ..C ... GCC GTT ..C GA. AC. C.C .A. C.A A.. AAA CA. ..G ... .AA ... .TT TCT .GT ... ... ..A ... ..T
RF2_MC_004741.fna TCC ..C ... GCC GTT ..C GA. AC. C.C .A. C.A A.. AAA CA. ..G ... .AA ... .TT TCT .GT ... ... ..A ... ..T
RF2_MC_007606.fna TCC ..C ... GCC GTT ..C GA. AC. C.C .A. C.A A.. AAA CA. ..G ... .AA ... .TT TCT .GT ... ... ..A ... ..T
RF2_MC_002695.fna TCC ..C ... GCC GTT ..C GA. AC. C.C .A. C.A A.. AAA CA. ..G ... .AA ... .TT TCT .GT ... ... ..A ... ..T
RF2_MC_004431.fna TCC ..C ... GCC GTT ..C GA. AC. C.C .A. C.A A.. AAA CA. ..G ... .AA ... .TT TCT .GT ... ... ..A ... ..T
RF2_MC_000913.fna TCC ..C ... GCC GTT ..C GA. AC. C.C .A. C.A A.. AAA CA. ..G ... .AA ... .TT TCT .GT ... ... ..A ... ..T
RF2_MC_003198.fna TC. ..C ... GC. .TT ..C GAT ACG C.. .AT C.A A.. ACT CA. ..G ... .A. ..C .TT TC. .GG ... ... ..A ..A ..G
RF2_MC_004631.fna TC. ..C ... GC. .TT ..C GAT ACG C.. .AT C.A A.. ACT CA. ..G ... .A. ..C .TT TC. .GG ... ... ..A ..A ..G
RF2_MC_003197.fna TC. ..C ... GC. .T. ..C GAT ACG C.. .AT C.A A.. ACT CA. ..G ... .A. ..C .TT TC. .GG ... ... ..A ... ..G
RF2_MC_006511.fna TC. ..C ... GC. .T. ..C GAT ACG C.. .AT C.A A.. ACT CA. ..G ... .A. ..C .TT TC. .GG ... ... ..A ... ..G
RF2_MC_006905.fna TC. ..C ... GC. .T. ..C GAT ACG C.. .AT C.A A.. ACT CA. ..G ... .A. ..C .TT TC. .GG ... ... ..A ... ..G
RF2_MC_008149.fna .C. ... ... G.. .TT ..C .C. AC. ... .AT C.A T.A GA. CAA ... T.. .AA ..C .T. TC. .G. ... ... ..A T.A ...
RF2_MC_004088.fna .C. ... ... G.. .TT ..C .C. AC. ... .AT C.A T.A GA. CAA ... T.. .AA ..C .T. TC. .G. ... ... ..A T.A ...
RF2_MC_008150.fna .C. ... ... G.. .TT ..C .C. AC. ... .AT C.A T.A GA. CAA ... T.. .AA ..C .T. TC. .G. ... ... ..A T.A ...
RF2_MC_005810.fna .C. ... ... G.. .TT ..C .C. AC. ... .AT C.A T.A GA. CAA ... T.. .AA ..C .T. TC. .G. ... ... ..A T.A ...
RF2_MC_006155.fna .C. ... ... G.. .TT ..C .C. AC. ... .AT C.A T.A GA. CAA ... T.. .AA ..C .T. TC. .G. ... ... ..A T.A ...
RF2_MC_003143.fna .C. ... ... G.. .TT ..C .C. AC. ... .AT C.A T.A GA. CAA ... T.. .AA ..C .T. TC. .G. ... ... ..A T.A ...
RF2_MC_004547.fna TC. ... ... GCT .T. ..A GA. AC. ..C .AT C.A C.. GCT CA. ..T ... .AA ... .T. AC. .GT T.. ..T ... ..C ..G
RF2_MC_005126.fna TCA T.A ... G.. .TT ..C GAA ACA ... .AT C.G C.T GA. CA. ..A ... .AA ... .TA CAA .GT T.A ... ..A ... ..A
RF2_MC_007712.fna TC. ... ... GC. .TT ..T GAA AC. ..C .A. C.G C.T ACC CA. ..T T.. .AA ..C .TC .CT .G. ... T.. ... ... ..G
RF2_MC_007954.fna GC. T.A ... GCT GTG ... .AA AC. ..C .AT ... T.. GAC ... ... ..T .AA ... ATT .AA .GT T.A G.T ... ..T ...
RF2_MC_004347.fna .GC ..C ... GCC GT. ..A .AA ACT ..C .AT ... A.. GAC ... ..T ..T .AA ..C .TT .AA .GT ..A ..T ... ..T ...
RF2_MC_007481.fna GCA T.A ... GCT GTT ..T GAA ACT ..C .AT AC. T.A G.. A.. ..T ACT .A. ..C .TT .AA .G. T.A ..T ... ..T ..T
RF2_MC_008228.fna GCC T.A ..G C.A GTG ..A GAA AC. ... .TT TT. C.T GA. CA. ..T TGT .TT ..G .TT .AA ..G ..A ..T ..A ... ..G
RF2_MC_003910.fna TCT T.A ... G.A GTG ..T .AT AC. ... .TT ..A C.C GAA A.. ..T TGT .AA ... ATT .AA .GT T.A G.T ..A ... ..T
RF2_MC_006512.fna GCA T.A ..G C.A GTG ..A CAA AC. C.G .AT A.A C.T .A. CA. ..G ... .AT ... .TC .AG .GT ..T G.T ..T ..T ..G
RF2_MC_007645.fna TCC ..T ..G GT. GTG ... .AA AC. G.C .AT ..C ... ACC GGC ..A T.. A.G ... TGT TC. ... ... ... ..T A.. ..G
RF2_MC_002977.fna CAA ... ... GGT GTG ..C .AT C.G C.G AA. ..G A.C GC. G.C ... A.C .A. ..C ... .CA ..G ... ..C C.A ..C ..G
RF2_MC_006369.fna CA. ... ... .CT .TA ..C CA. TCA T.A AG. C.A T.A AGC CAA TCA A.A AGT ... CA. A.T ..A ... T.T ..A T.. ..T
RF2_MC_002942.fna CA. ... ... .CT .TA ..C CA. TCA T.A AG. C.A T.A AGC CAA TCA A.T AGT ... CA. A.G ..A ... T.T ..A T.. ..T
RF2_MC_006368.fna CA. ... ... .CT .TA ..C CA. TCA T.A AG. C.A T.A AGC CAA TCA A.T AGT ... CA. A.A ..A ... T.T ..A T.. ..T
RF2_MC_007484.fna CAA T.. C.G TC. GTG ..A GCT CCA T.G ..G ..A T.. GGC GG. .AA A.C AT. C.G .TT A.G ..A T.. T.T ... ..C ...
RF2_MC_002947.fna ... ... .CC C.. GT. ..C GAG AC. C.G .A. A.G C.. TCC AAC ... ... .GT ..C TGC CAG ... ... ..C ..C A.. ...
RF2_MC_008027.fna ... ... .CG C.. GTG ..A GAG AC. C.G .A. A.G C.. TCC GGT ... ... ... ..C TGC CAG ... ... ..C ..C A.. ...
RF2_MC_002516.fna CA. ... .CG C.. GTG ... GAA AC. C.G .A. ..C C.. ACC AGC ... ... ... ..C T.C C.. ... ... ... ..C A.. ..G
RF2_MC_004578.fna T.. ... .CG C.. .T. ..C GAA AC. C.G .A. ..A A.. TCC ..C ..G ... .T. ..C ..C AAA ... ... ... CT. A.. T..
RF2_MC_005773.fna C.. ... .CG C.. .T. ..A GAA AC. C.G .A. ..A A.. TCC ... ..T ... ... ... ..C AAA ... ... T.. CT. A.. T.T
RF2_MC_007005.fna C.. ... .CG C.. .T. ..C GAA AC. C.G .A. ..A A.. TCC ... ..T ... ... ... ..C AAA ... ... T.. CT. A.. T.T
RF2_MC_004129.fna GC. ... .C. C.. .T. ..C GAG AC. C.G .A. ..A C.. AAC GGC ... ... ... ... TGC C.. ..T ... ... ..C A.. ..G
RF2_MC_007492.fna GC. ... .CG C.. .T. ..C GAT AC. C.C .A. ..A C.. AAC GGT ... ... ... ... TGC C.. ..G ... ... ..C A.. ..T
RF2_MC_007963.fna TCC ... ..G .CC GT. ..C GAG AC. T.C .A. ACC C.. GA. CG. ..G ... .TG ..C AAC CAG ..A ... ..C ... ... ..G
RF2_MC_007912.fna TC. ..C ..G CT. GTA ..A GAA ACT ..C .AA ACC C.C GAA AAC ... G.T ... ... TGC C.. ..G ... ..C ..A A.. ..A
RF2_MC_007520.fna CAA ..C ..C ..T GTG ... .CA AC. ... CAA ..C T.. GAA AGC A.T ..T .AA TCG ..C CAT ..G A.T T.. ..A A.. ..G
RF2_MC_007969.fna CA. ..T ..T GGT GTG A.T GAT .TG G.G .TG TCG C.T GAA A.T ACA T.. .AA ... ..A TCT .C. A.. ... ... ... ..G
RF2_MC_007204.fna CA. ..T ..T GG. GTG A.T GAT .TG G.G .TG TCG C.T GAA A.C ACA T.. .AA ... ... TCT .CG A.. ..A ... ..T ..A
RF2_MC_005966.fna GA. ..T ... ..C GTA C.. .AT .TG C.A .AT A.C C.T GCT GAA CAG T.A .AA ... ..C AAG .CG A.. ... ..T ... ..G
RF2_MC_006570.fna GAA ..T ..G ..C GTT ..A CA. AAT TG. .AG T.. A.C TCA GAA ACT ..A .AA AC. TTA A.T ..A ... ..T ... ..T .GT
RF2_MC_007880.fna GAA ..T ... ..C GTT ..A CAT AAT TG. .AG T.. A.C TCA GAA ACT ..A .AA AC. TTA A.T ..A ... ..T ... ..T .GT
RF2_MC_002971.fna GAA T.A ... .C. CT. A.T CAG CAA TCC .AT ATC A.C GAT CA. C.T A.T AG. ..C ..C AT. ..A A.. GC. C.A ... AG.
RF2_MC_007510.fna C.. ..C ..G GGC GT. ..C .CG ACG C.G A.G .CG C.C GAT AGC .A. ... CGT ..C ... CT. ... ... T.C ... T.. ...
RF2_MC_008062.fna C.. ..C ... GGC GT. ..C .CG ACG C.C A.. .CG C.C GAT AGC .A. ... CG. ... ... CT. ... ... T.C ... ... ...
RF2_MC_006348.fna TC. ..C ..G .GC GT. ..C .CG ACA C.C A.. .CG C.C GAT AAC .A. ... CG. ..C ... CAG ... ... T.C ... ..C ..G
RF2_MC_006350.fna TC. ..C ..G .GC GT. ..C .CG ACG C.C A.. .CG C.C GAT AAC .A. ... CG. ..C ... CAG ... ... T.C ... ..C ..G
RF2_MC_007434.fna TC. ..C ..G .GC GT. ..C .CG ACG C.C A.. .CG C.C GAT AAC .A. ... CG. ..C ... CAG .C. ... T.C ... ..C ..G
RF2_MC_007651.fna TC. ..C ..G GGT GT. ..C .CG ACG C.C A.. ..G C.C GAC AAC .A. ... CG. ..C ... CAG ..T ... T.C ..C ..T ..T
RF2_MC_007951.fna C.. ..C ..C G.C ..G ..C GG. AAA C.C A.G TCG C.C GAT AAC .A. ... CG. ... ... CAG ... ... T.C ..A A.. ...
RF2_MC_007347.fna GCA ..C ..G GGC GTG ..A .G. .TT C.C .G. A.G C.C AC. GAC .A. ..C AA. .G. ..C .AT ..G ... T.T ..A ..C ...
RF2_MC_007973.fna GC. ... ... GGC GT. ... CAG .TA C.C .G. A.G C.. ACC GAC .A. ..C AA. .GC A.. .A. ..G ... T.C ... ..T ...
RF2_MC_003295.fna TC. ..C ... GGC GTG ..C T.T .CG C.G A.. A.G C.C GAC GAA .A. ..C A.. .GC .GC .C. ..G ... T.C ..A ... ..T
RF2_MC_007404.fna TC. ..C ..G G.C GT. ..C C.. .TG C.C .A. CGC ... ACC ... ... ..C AAG ..C ..C ..T ..A ... T.C ... A.. ..G
RF2_MC_002929.fna TCC ..C ... G.C GT. ..C GAG AC. C.G A.. ..A T.. GGC AGC ... ... ... ..C T.. T.. ..G ..C G.C ..A ... ..G
RF2_MC_002927.fna TCC ..C ... G.C GT. ..C GAG AC. C.G A.. ..A T.. GGC AGC ... ... ... ..C T.. T.. ..G ..C G.C ..A ... ..G
RF2_MC_002928.fna TCC ..C ... G.C GT. ..C GAG AC. C.G A.. ..A T.. GGC AGC ... ... ... ..C T.. T.. ..G ..C G.C ..A ... ..G
RF2_MC_007908.fna GC. ..C ..T GGC GTG ... ... ACG C.G A.G ... C.. GC. CGT .AA ... ..T ..C AAC A.. ..G ... T.C ... A.. AG.
RF2_MC_007948.fna TC. ..T ... G.C GTG ... CAT .T. ..C .A. CGG C.C AC. CA. .AG T.. ... ..C AAC AC. ..G T.. T.C ... A.. T..
RF2_MC_006513.fna CAA ..C ... G.C GTG ... CA. AA. C.G CG. ... A.C GAA AGC CTG TCT T.. ..C CT. AAG ... ..C T.C ..T ..C ...
RF2_MC_007298.fna TC. ... ... ..C .T. ... C.G .TG C.G .AA ..A ..C .A. ..C ..G ..C AA. ... .GC C.. ..A ... T.C ..C A.. .G.
RF2_MC_005085.fna CA. ... ... G.C GTG ... C.G .TG C.G .A. .GC A.C AAC G.C AC. A.C .G. ..C AGC C.. ..A ... T.C ..C A.. .G.
RF2_MC_007614.fna ..C ... ... .GC GTG ..C ... AA. C.G .AA ACA A.T TCC CGC CAG ..A CAG ... ... C.G ..G ... T.C ... A.. ..G
RF2_MC_004757.fna TCT ..C ... ..C .T. ..A CAT ACT C.G CAA TCG ..C GAT CGT CAA T.. CGG ... A.. CAT ..A ... ... C.. A.C ...
RF2_MC_007947.fna GA. ... ..G TTC GTT ..C .AT TCG C.G A.G ..A ... GA. AAC ... G.. CG. ..C AGC C.. ..G ... T.T ... A.. ..G
RF2_MC_003112.fna ..C ..C ... GGC .T. ... T.G ACG C.C .A. A.C A.C GCT ... ... A.C .AA ..C AAC C.. ATG ... A.T ..A A.. A..
RF2_MC_003116.fna ..C ..C ... GGC .T. ... T.G ACG C.C .A. A.C A.C GC. A.. ... A.C .AA ..C AAC C.. ATG ... A.T ..A A.. A..
RF2_MC_002946.fna ..C ..T ... GGC .T. ... C.G ACG C.C .A. A.C A.C GCT ... ..T A.C .AA ..C AAC C.T ATG ... A.T ..A A.. ...
RF2_MC_002745.fna GC. T.A A.. GCA .TA ..T .AT ..T TA. AAA ACA C.A .AA G.A .AA G.A .AT ..C AT. .AT .CT ACT TG. ..T T.A TTA
RF2_MC_003923.fna GC. T.A A.. GCA .TA ..T .AT ..T TA. AAA ACA C.A .AA G.A .AA G.A .AT ..C AT. .AT .CT ACT TG. ..T T.A TTA
RF2_MC_002951.fna GC. T.A A.. GCA .TA ..T .AT ..T TA. AAA ACA C.A .AA G.A .AA G.A .AT ..C AT. .AT .CT ACT TG. ..T T.A TTA
RF2_MC_007622.fna GC. T.A A.. GCA .TA ..T .AT ..T TA. AAA ACA C.A .AA G.A .AA G.A .AT ..C AT. .AT .CT ACT TG. ..T T.A TTA
RF2_MC_007795.fna GC. T.A A.. GCA .TA ..T .AT ..T TA. AAA ACA C.A .AA G.A .AA G.A .AT ..C AT. .AT .CT ACT TG. ..T T.A TTA
RF2_MC_002758.fna GC. T.A A.. GCA .TA ..T .AT ..T TA. AAA ACA C.A .AA G.A .AA G.A .AT ..C AT. .AT .CT ACT TG. ..T T.A TTA
RF2_MC_007793.fna GC. T.A A.. GCA .TA ..T .AT ..T TA. AAA ACA C.A .AA G.A .AA G.A .AT ..C AT. .AT .CT ACT TG. ..T T.A TTA
RF2_MC_002953.fna GC. T.A A.. GCA .TA ..T .AT ..T TA. AAA ACA C.A .AA G.A .AA G.A .AT ..C AT. .AT .CT ACT TG. ..T T.A TTA
RF2_MC_002952.fna GC. T.A A.. GCA .TA ..T .AT ..T TA. AAA ACA C.A .AA G.A .AA G.A .AT ..C AT. .AT .CT ACT TG. ..T T.A TTA
RF2_MC_007168.fna GCA T.A A.. TCA GTT ..A .AT ..T TA. CAT ..A T.A GAA GAA .AA G.T .AG ... AT. ACG .CA ACT TG. ..A T.A TTA
RF2_MC_004461.fna GCA ..A A.. TCT .TA ..A .AT ..G TA. TAT C.A C.. ACA AAT .CT G.C .AT ... AT. A.T .CG AC. AGA ... T.A TTA
RF2_MC_002976.fna GCA ..A A.. TCT .TA ..A .AT ..G TA. TAT C.A C.. ACA AAT .CT G.C .AT ... AT. A.T .CG AC. AGA ... T.A TTA
RF2_MC_007350.fna GCT T.A A.. TCA GTA ... .AT .CA TA. AGA ACA T.A GA. ..T .AA ..T .AA ... AT. .AT ACT AC. AGA .CT T.. TTA
RF2_MC_005957.fna GCA ... A.. G.T .TG ..T GGA AAG T.C CGT C.G C.A GAT GA. ACG T.C .AG A.. CTA .AA ATT AC. .AT ... ..T TTA
RF2_MC_003909.fna GCA ... A.. G.T .TG ..T GGA AAG T.C CGT C.A C.A GAT GA. ACG T.C .AA A.C CTA .AA ATT AC. .AT ... ..T TTA
RF2_MC_006274.fna GCA ... A.. G.T .TG ..T GGA AAG T.C CGT C.G C.A GAT GA. ACG T.C .AG A.. TTA .AA ATT AC. .AT ... ..T TTA
RF2_MC_004722.fna GC. T.A A.. G.T .TG ..T GGA AAG T.C CGT C.G T.A GAT GA. ACG T.C .AA A.. TTA .AA AT. AC. .AT ... ..T TTA
RF2_MC_005945.fna GCA ... A.. G.T .TG ..T GGA AAG T.C CGT C.G C.A GAT GA. ACG T.C .AG A.. CTA .AA ATT AC. .AT ... ..T TTA
RF2_MC_007530.fna GCA ... A.. G.T .TG ..T GGA AAG T.C CGT C.G C.A GAT GA. ACG T.C .AG A.. CTA .AA ATT AC. .AT ... ..T TTA
RF2_MC_003997.fna GCA ... A.. G.T .TG ..T GGA AAG T.C CGT C.G C.A GAT GA. ACG T.C .AG A.. CTA .AA ATT AC. .AT ... ..T TTA
RF2_MC_006270.fna GC. T.A A.. G.C TAT ..C .A. ACG TAC AAA AG. T.A AGC GA. TCT .AT .AA ..A CT. CAA ATG ACA .AT ..T ..T TTA
RF2_MC_006322.fna GC. T.A A.. G.C TAT ..C .A. ACG TAC AAA AG. T.A AGC GA. TCT .AT .AA ..A CT. CAA ATG ACA .AT ..T ..T TTA
RF2_MC_000964.fna GGT T.A A.G G.T TAT ..C .AT TCG TA. AAA A.A T.. AAT GAA TC. .AC .AA ..A TTA CAA ATG ACT .AT ..T ..T TTG
RF2_MC_002570.fna GCT ..A A.G G.T ... ..C CAT ACA T.. TTA A.G A.T GAA GA. ACT TAT .AG ..C TT. .AA .T. TCC TAT ... ..T TGT
RF2_MC_006510.fna GC. ..C A.. G.T CT. ..C GAG .AA T.. T.. TCG C.T GAA GAA C.G T.T .A. A.C TT. .AA .TG AC. TAC ..A T.. CT.
RF2_MC_006582.fna GGT T.A A.. G.A CAA ..C CAT ACA T.C AAA ..C A.. GCT GAA A.. TAT .A. ..C TT. .AA .T. AGT TAT ... ..T .TT
RF2_MC_004193.fna GGT A.C A.. G.A TAT ..T .AT ..A T.. .AA ACA A.A GAA GA. AAT ..A .AA A.C CTA .AA .TT TCT TAT ... T.A .TT
RF2_MC_003210.fna GGA TAT A.. G.A ..A TAC CAA .CG T.C CAT .CG C.A GAA GAA .AA .AA .AA AGC AT. .AA ATT AGT ... ..A ... TTA
RF2_MC_002973.fna GGA TAT A.. G.A ..A TAC CAA .CT T.. CAT .CG C.A GAA GAA .AA .AA .AA AG. AT. .AA ATT AGT ..A ..A T.A TTA
RF2_MC_003212.fna GGA TAC A.. G.A ..G TAT CAA .CT T.. CAT .CG C.T GAA GAA .AA .AA .AA AGC AT. .AA AT. AGT T.A ..A ..A CTA
RF2_MC_003485.fna GA. T.A A.. GGT .AG TAT GAT ACT T.C CAT A.. A.. .AA GAA TTA TCT .A. ..A A.A .AA CT. T.A ..T ... A.. CTT
RF2_MC_006086.fna GA. T.A A.. GGT .AG TAT GAT ACT T.C CAT A.. A.. .AA GAA TTA TCT .A. ..A A.A .AA CT. T.A ..T ... A.. CTT
RF2_MC_008021.fna GAA T.A A.. GGT .AG TAT GAT ACT T.C CAT A.. A.. .AA GAA TTA TCT .A. ..A A.A .AA CT. T.A ..T ... A.. CTT
RF2_MC_008023.fna GAA T.A A.. GGT .AG TAT GAT ACT T.C CAT A.. A.. .AA GAA TTA TCT .A. ..A A.A .AA CT. T.A ..T ... A.. CTT
RF2_MC_008022.fna GA. T.A A.. GGT .AG TAT GAT ACT T.C CAT A.. A.. .AA GAA TTA TCT .A. ..A A.A .AA CT. T.A ..T ... A.. CTT
RF2_MC_008024.fna GA. T.A A.. GGT .AG TAT GAT ACT T.C CAT A.. A.. .AA GAA TTA TCT .A. ..A A.A .AA CT. T.A ..T ... A.. CTT
RF2_MC_007296.fna GA. T.A A.. GGT .AG TAT GAT ACT T.C CAT A.. A.. .AA GAA TTA TCT .A. ..A A.A .AA CT. T.A ..T ... A.. CTT
RF2_MC_007297.fna GA. T.A A.. GGT .AG TAT GAT ACT T.C CAT A.. A.. .AA GAA TTA TCT .A. ..A A.A .AA CT. T.A ..T ... A.. CTT
RF2_MC_002737.fna GA. T.A A.. GGT .AG TAT GAT ACT T.C CAT A.. A.. .AA GAA TTA TCT .A. ..A A.A .AA CT. T.A ..T ... A.. CTT
RF2_MC_004116.fna GA. T.A A.. GGT .AG TAT GAT ACT T.C CAT A.. A.. .AA GAA TTA TCT .A. ..A A.A .AA CT. T.A ..T ... A.. CTT
RF2_MC_007432.fna GA. T.A A.. GGT .AG TAT GAT ACT T.C CAT A.. A.. .AA GAA TTA TCT .A. ..A A.A .AA CT. T.A ..T ... A.. CTT
RF2_MC_004368.fna GA. T.A A.. GGT .AG TAT GAT ACT T.C CAT A.. A.. .AA GAA TTA TCT .A. ..A A.A .AA CT. T.A ..T ... A.. CTT
RF2_MC_004606.fna GA. T.A A.. GGT .AG TAT GAT ACT T.C CAT A.. A.. .AA GAA TTA TCT .A. ..A A.A .AA CT. T.A ..T ... A.. CTT
RF2_MC_004070.fna GA. T.A A.. GGT .AG TAT GAT ACT T.C CAT A.. A.. .AA GAA TTA TCT .A. ..A A.A .AA CT. T.A ..T ... A.. CTT
RF2_MC_004350.fna GAA ..T A.G CTC .AA TAT GAA AC. T.C AA. AGC A.. .A. GAA CTG TC. .AT ..G A.A .AA TTG T.. .AA ..A A.. TTA
RF2_MC_006449.fna GA. ..C A.. .T. .AA TAT GAA ACT T.C AA. A.C A.. AAA GA. CT. TCT .A. ..G A.A .AG CTT TAT T.. ..A A.. TTG
RF2_MC_006448.fna GA. ..C A.. .T. .AA TAT GAA ACT T.C AA. A.C A.. AAA GA. CT. TCT .A. ..G A.A .AG CTT TAT T.. ..A A.. TTG
RF2_MC_003098.fna GAA T.A A.. ..C ..T TAC .AT AC. T.C CAT A.G A.. GAA GA. TTG .A. .AT ..A .TC .AA ATT T.A T.. ..T T.T TTG
RF2_MC_003028.fna GAA T.A A.. ..C ..T TAC .AT AC. T.C CAT A.G A.. GAA GA. TTG .A. .AT ..A .TC .AA ATT T.A T.. ..T T.T TTG
RF2_MC_002662.fna GCT T.. A.. GCC .AG TAT GA. AAT TA. CAA .CG A.. AAT AAT ATG ..T .AG ..A ... CAA ACG A.. ..T ... A.. CTT
RF2_MC_007929.fna GAT T.A A.G GCA .AA T.T GAG ACA T.. CAT ..A C.A GC. GAA TCT A.T T.A ... TTA ..A .TA TC. T.A ... T.A TTA
RF2_MC_004567.fna G.. T.. A.. GGA .AG TAT GAT ACG T.. AAG C.A T.A GCT GAT .AA G.C .GT ..C TT. .CA .T. GCT TAT ... T.A CTG
RF2_MC_007576.fna G.. T.A A.G G.A .AG TAT GAT TCT T.. AA. C.A T.A .A. G.. CAG T.T .AA ..A TT. A.T .T. ACT T.A ... T.A TTA
RF2_MC_004668.fna .GT T.. A.. G.A .AA TAT CAA CAA T.. CAT C.G C.C TCT GA. .AA A.T .A. ..A TTA ACG .TG A.. T.T ..A T.A CAA
RF2_MC_008054.fna C.. ..C A.G G.A .AG CG. GA. TC. T.C CTG .C. C.. AAA AAA .A. ... A.. ... .AA .AA ACG GCC ... ..A T.. CTG
RF2_MC_006814.fna G.T T.A A.G G.A .AA AGA GA. TCA T.C TTA A.A T.A AGC GAA .AT TAT .AA A.. .A. TTA ACT GCA ..C ..T T.. CTG
RF2_MC_005362.fna CGA A.. A.G G.A .AA AGT GAA AA. T.. AAG C.A C.T GAA G.A AAA T.C .AT ... ..T CAA ACT GCT T.A ..A T.A CTT
RF2_MC_007907.fna TAT .AA C.G G.. .AA ..C .AA AC. TA. TA. ACC T.. .A. CA. CAG ... .AT ... CT. CT. AC. ..C TAT C.A A.. ..G
RF2_MC_007644.fna TAC ..C A.G G.. .AG C.. GC. C.. TAC CGG ..G T.A GA. AGC AAG TGC ... ..C .TC C.G ..G ..A TG. C.A ... ...
RF2_MC_007503.fna CGC ..C A.. G.T GA. A.T GAA AAG TA. .AA ..A C.T T.A AAA .CG .A. .AA ..G CTT AC. .TT T.A T.. C.A ..T TTG
RF2_MC_003366.fna .GA G.A A.. G.T .AA A.T GAT AAG T.. AGA A.. T.A AAT GAA A.A A.A .AT ... .TA .AA .TA T.A AAA ... ..T ATG
RF2_MC_004557.fna T.A A.T A.. G.T .GA T.A GAA AAG T.. .A. TC. T.A GA. AAT A.A A.A .AA ... T.T TTA .TT ..T A.A ..A ..T ATG
RF2_MC_003030.fna T.T ..T A.. GGA .GA A.T GAT A.A T.. AAT TC. A.T GAA AGC A.A A.T .AA ... .AT AAT .TA ..T A.A ..A A.. TG.
RF2_MC_003869.fna GC. T.. A.. G.A CTT C.. GAA .AA TA. .AA TCC C.T ..T ..T C.. TGT .AA ..C TT. TA. ACT ..A A.T ... ..A .GT
RF2_MC_003454.fna T.T GAA A.. ..T .TA ..T TCA A.A TA. .AA A.G T.A GC. A.A .AA A.T .A. ... .AA .AA .TT T.A A.T ..T T.T .TT
RF2_MC_002936.fna GCC AAC A.G CG. GTT TCA GAG .TT TGG CGG .G. T.. GA. CA. C.G G.A AAT ..C CTC TTG ..G ... T.T .CA T.A A.T
RF2_MC_007356.fna GCC AAC A.. CGT ..T TCA GAG CTT TGG CGG .G. T.. GAA CG. C.T A.A AA. ..C CT. AC. ..A ..T GC. .TA T.. T..
RF2_MC_006177.fna CA. ... A.G GCC C.G ... GAA CAG C.G .AG TCC T.C .G. CGC C.G ... .A. ..C CT. .AG .T. A.. A.C ..C ..C ...
RF2_MC_000853.fna .G. T.. A.G ..C .T. TCT GAA .AT T.G AAG AGA ... AGA ..T CTG T.C .AA ... CT. .AA .TT GCC A.A ..A ..T T..
RF2_MC_000918.fna TG. G.A ..G G.A ..T C.. .AT AAA T.G AAA A.C C.T GAA AA. A.T G.A AAG ... TTA .AG ..G ..A G.. ... A.A A.T
RF2_MC_007516.fna GA. G.. A.G GCC CAG C.. TCT CAG C.G .G. .GA TG. .GC GGT .CT G.C .A. ..C ..C CAG .C. ACC ..T ... ..T TA.
RF2_MC_005070.fna GA. G.. A.G GC. CAG C.. CAG CAG C.G ..G ..C TG. GGC GGT .CT G.. .A. ... ..C AAG .CA AC. ... ... ..C TA.
RF2_MC_007513.fna GA. G.. A.G GCC CAA C.A CAG CAA T.A ... ..C TG. .GC AGC .C. A.T .AT ..C ..C AAG .CG ACA ..C ... ... TAT
RF2_MC_005071.fna GAA G.T A.. GCC CAG C.A .CG CAA ..C A.G CTC TG. .GT AGT .C. G.C AAT ... ..C CAG .CA ACC T.A ... ..C TA.
RF2_MC_005042.fna GAA G.. A.. G.T CAA T.A .CG AAA T.A ..T A.. TG. AAT G.T .CA A.T .AA ... ... AAA .TT TCT T.A ... ..A TAT
RF2_MC_007335.fna GA. G.T A.. GCA GAG T.A GAA AAA T.A ATT ACA TG. AG. GG. .CT A.T .AG ..C ..T AAT CTT TC. G.A ... ..T TAT
RF2_MC_007577.fna GAT G.C A.. GCC CAA C.C GAA TTG T.A .AT A.A TG. AAA A.T TTT A.T T.T ... ..T AAT .C. TCT ..T ... ..T TAT
RF2_MC_005072.fna GAT G.T AG. G.T CAA C.T CAA TTG T.A .AT A.A TG. AAA AT. TT. A.T T.T ... ..T .AA .CT TCT ..T ... ..T TAT
RF2_MC_003272.fna GAC ..C A.. GCC CAT C.. GAA A.A TA. CAT C.G TG. .AC G.C AAT ..A .AT ... A.T A.G .CA G.. G.. ... T.. TTA
RF2_MC_007413.fna GAC ..C A.. GCC CA. T.A GAA A.A TA. CAT C.G TG. .AC G.C AAT ..A .AA ... A.T A.G .CG G.. G.T ... T.. TTG
RF2_MC_000911.fna GAA ACA A.. TCC CAG T.A GAG CAA TGG .G. AT. TG. .AA CA. CAG TG. CAA ... AGC CAG .C. A.T G.. ... ..T TTG
RF2_MC_007604.fna GAC TGC A.. .GC CAA ..T CAG C.A C.G .TG ..C TG. .AA CAA CT. GAC ... ... ATC AC. .C. A.T ... ... T.. CTG
RF2_MC_006576.fna GAC TGC A.. .GC CAA ..T CAG C.A C.G .TG ..C TG. .AA CAA CT. GAC ... ... ATC AC. .C. A.T ... ... T.. CTG
RF2_MC_004113.fna GAA GCT A.G G.T .G. C.C .G. CAG C.C CAA C.G TG. .AA AAA ACA A.T .AA C.C .T. .AA ACA GCC ... ..A ... CTG
RF2_MC_005125.fna .AC T.. A.G C.A C.. C.. GAG CAG T.C .G. CGC TG. .GC AAC CTG ..C T.. ..C ..C .AG .TG G.A ..C ..A ... .T.
RF2_MC_007775.fna .GC ..C A.G GCC T.. TG. GAT CAA ..C CA. CGC TG. AA. GAT C.. ..A .AG ... ..T .C. AG. GCC T.. ... ... CTG
RF2_MC_007776.fna .GC ..C A.G GCC T.. TG. GAT CAG G.G CA. CGC TG. AA. GAT C.. ... .AA ... ..C .C. AG. GCC ..T ... ... CT.
RF2_MC_003228.fna GGA ... C.. ... TGG A.T GAG ..A TAC AAT ... ..C AA. A.A CTG ACA .A. ..A CT. .AA --- --- ... .CT T.C .AT
RF2_MC_006347.fna GGA ... C.. ... TGG A.T GAG ..A TAC AAT ... ..C AA. A.A CTG ACA .A. ..A CT. .AA --- --- ... .CT T.C .AT
RF2_MC_004663.fna GAC ... C.. ... TGG A.T GA. ... TA. AAT ..A ..C AA. A.. CTG GC. .A. ..A CT. .AA --- --- ... TC. T.C .AT
RF2_MC_002950.fna GA. ... A.G .GC TGG A.A GG. TA. TAC .AT .CC A.C GAC A.A .CT GCC .AG ..G .T. AAG --- --- ..C .CT TAT .AA
RF2_MC_007677.fna CGC GAA ... G.A TGG A.C GAG .CG TGG .AG ..C ..C AA. GA. CAG GCC .AG ..C ATT .AG AC. --- ..T C.. ..T CT.
RF2_MC_007514.fna GAC T.A A.G TC. TGG AC. GAT .AG TAC .A. A.G C.T TCA G.A AAG GCA CGT T.C TGC CAA ..T GAA A.. ..T A.T ..T
RF2_MC_007512.fna GAA AAC CGC TCC TGG ..C GAG ... TAC .AA A.G C.C GCA GG. AAG GCT .AA TCC TGC C.. ..T GA. ..T .CA A.C ..A
RF2_MC_002932.fna GAA .AC A.G TC. TGG A.C GAT .AG T.C .A. ..A C.C AGC A.C .CG G.. CG. A.. ..A A.. ..G GA. A.C ... A.C ...
RF2_MC_002939.fna CGC A.C ... ..A CT. A.A GA. CTG TGG .AT CGC C.C AAC CGC CAG GC. .A. ..C ATC C.. .T. ..C A.C ..A T.. .GA
RF2_MC_007517.fna CG. A.C ..G ... .T. C.. GAG CT. TGG .A. CG. C.. ACC CGT CAG GCC .A. ... ATC C.G .TG ... A.C ... ... .G.
RF2_MC_007498.fna GGT ..T ..G ... CTG ..C .CG TCT T.. CGT ..A TC. .A. CA. .AA T.. .AA ... CT. CAG CTT T.. GCA ..C ..C .G.
RF2_MC_007759.fna .AC ... ACG GC. ..A ..T GAT .CA TGG CAT ACC CA. .AA AGA .CT A.T CTT ... ATT .AG TTT ..T TAT ..C A.. ...
RF2_MC_006138.fna CA. A.T C.G G.T .AA ..T .AA ... TGG CAG A.. AA. TG. GAC .A. ..C .AA ..G AGT .AA ATG ..T ..T ... A.. ...
RF2_MC_007760.fna CA. ..C ..G C.. GTG ACC CAG .C. TGC ... .CG ..C .GC CG. TCG ..C .A. ..C ... CAG .CG ... AAC ... ..C ...
RF2_MC_008095.fna .C. ... ..G GCC .G. ..C GG. .C. TAC .A. A.G ... A.. CGC ... ... .AT ..C ... CAG .TG ..C T.C ... ... ...
RF2_MC_005363.fna C.. ..T ... ..A G.. ... GGG .AA T.C .A. .CC T.T GCA AGT C.. T.. AG. ..C T.C AAG .TT ... ... ..A A.. ...
RF2_MC_008148.fna CGC AC. ..G G.C CGG C.. .AG CT. ..G .AG ..G C.. .G. GGC C.G ..T .AG ..C T.T A.. ..G ..C ... ... ... ...
RF2_MC_002491.fna .GT ... AG. CGA CAA A.C CAA .AG TA. CAG ..A T.A AAA AGC AAA A.A .AT .C. ATA .AG TTT T.C ..C ... GAT ...
RF2_MC_005043.fna .GT ... AG. CGA CAA A.C CAA .AG TA. CAG ..A T.A AAA AGC AAA A.A .AT .C. ATA .AG TTT T.C ..C ... GAT ...
RF2_MC_000922.fna .GT ... AG. CGA CAA A.C CAA .AG TA. CAG ..A T.A AAA AGC AAA A.A .AT .C. ATA .AG TTT T.C ..C ... GAT ...
RF2_MC_002179.fna .GT ... AG. CGA CAA A.C CAA .AG TA. CAG ..A T.A AAA AGC AAA A.A .AT .C. ATA .AG TTT T.C ..C ... GAT ...
RF2_MC_003361.fna TCA T.A A.. CGA CAA A.T TCT .AT TA. .AA ..A T.C AAA AGT AAG G.A .AT A.C CT. ACT TTT T.C T.A A.T GAT AGT
RF2_MC_004552.fna TCA T.A A.. CGA CAG A.T GC. CAT TA. .AA ..G T.C AAA GTC A.A G.. .AG A.. TTA .CG TTT T.C T.A A.C GAT .G.
RF2_MC_007899.fna TCA T.A A.. CGA CAA ..T TCT .AT TA. CAA A.C T.T AAA AGT AAG G.C .AT A.C CT. AC. TTT T.T T.A A.T GAT AGT
RF2_MC_000117.fna CGA T.A A.. C.A CAG T.A TCA .AA T.. AAT ..A T.A AAA AAC AAA G.T T.. .CG ATA CAA TT. T.T T.A ..A GAT .AA
RF2_MC_007429.fna CGA T.A A.. C.A CAG T.A TCA .AA T.. AAT ..A T.A AAA AAC AAA G.T T.. .CG ATA CAA TT. T.T T.A ..A GAT .AA
RF2_MC_002620.fna .GA T.A A.. C.. CAA T.A T.A .AA TA. AA. ..A T.A AAA AAC AAA A.T AA. AG. ATA AAA TT. T.T T.A ..A GAT .AA
RF2_MC_005861.fna GAT T.. CG. GCT TGG ACT G.. CCT TA. CAG ..A C.T AAA A.A AAA T.T .AA A.. TGC AAA ..G T.A ..T CCT GAA ...
RF2_MC_001318.fna ..T T.A A.. ..T .AA A.T GAT CCG TGG .AA ..G C.A A.A AAT AAA A.A AAA ..C TTA A.. ..T T.. TGC ..A A.T ...
RF2_MC_006156.fna ..C T.. A.. ..T .AA A.T GAT CCG TGG .AA ..G C.A A.A AAC AAA A.C AAA ... TTA A.. ..T ..T TGT ..A A.T .TT
RF2_MC_002967.fna GCC ..T A.. ..C .GA A.T TAT CCT TGG CAG ..G C.A A.. GAT .AG G.T T.. ... TT. .AA .TT T.. A.. ... ..T T.G
RF2_MC_000919.fna .C. ..A CGC GCA ..G C.T GAG CCG TGG CGT .CG C.. .GC CGT .AG AGC ..A ... CT. C.. .CG T.. TAC ... ..T ...
RF2_MC_005027.fna GGC ... A.G GGA .T. ..C TCG CC. C.G AAT ..G C.T GA. ..C TCG GC. .AA ..C TT. .AA .C. ..C T.T ... A.. ..T
RF2_MC_007716.fna GAC T.. C.. G.C .AA AAA .AT ACT T.A .AA AT. T.A GAA CAA AAT TAT TTA ... CTA .AA ACT T.T T.T A.C --- ---
RF2_MC_005303.fna GAC T.. C.. G.C .AA AAA .CT ACT T.A .AA AC. T.A AAA CAA AAT TAT TTG ... CTA .AA ACT T.A T.T A.T --- ---
RF2_MC_004342.fna GAA ..C ... ..A .AA C.C .AT CCT TGG TTT AC. A.T .A. CA. .AT A.A TTA ... TTT CCT ..T T.A G.. ..T ..C A..
RF2_MC_005823.fna GAA ..C ... ..A .AA C.C .AT CCT TGG TTT AC. A.T .A. CA. .AT A.A TTA ... TTT CCT ..T T.A G.. ..T ..C A..
RF2_MC_003103.fna .AT ..A ... G.A .AA C.A .A. .CT T.. AAT A.A C.C AAA ..C AAT T.A AAA ... ..T TTA ..A ..T GAA ..A A.. ..T
RF2_MC_007109.fna .AT ..A ... G.A .AA C.A .AT .CT T.. AAT A.G C.C AAA ..C AAT T.A AAA ... A.T TTA ..A ..T GAA ..A A.. ..T
RF2_MC_007940.fna .AT ..A ... G.A CAA T.A GGA .CT TA. AAT A.A A.T AGA ..T AAT ..A AAA ... ..A TTA ..G ..T GAA ..A A.. ..T
RF2_MC_006142.fna .AT A.A ... G.A .AA C.A .AT .TT T.. AAT A.C C.C AAA ..A AAT T.T .AA ... ATT TTA ..A ..T GAA .CA A.. ..T
RF2_MC_000963.fna .AT ..C ... G.A .AA C.T .AT .TG T.. AAT A.A C.C AAA ..A AAT T.A AAA ..G ATT TTA ..A ..T GAA .CA A.. ..T
RF2_MC_007778.fna TC. ... ..G G.T T.G C.C .C. ... ..C .G. A.G ..C GA. CGT .AG ..C AG. ..C AAT AT. ..G A.. A.C ..A ..C .G.
RF2_MC_007958.fna TC. ... ..G G.T G.G C.. .C. ... ..C .G. A.G ..C GA. CGT .AG ..C A.. ..C AAT .T. ..G A.. A.C ... ..C .G.
RF2_MC_005296.fna TC. ..T ..G G.T T.G C.C .C. ... ..C .G. A.G ..C GA. CGT .AG ... A.. ..C AAT AT. ..G A.. A.C ..A ..C .G.
RF2_MC_007925.fna TC. ... ..G G.T T.G C.C GG. ... ..C .G. A.G ..C GA. CGT .AG ..C A.. ..C AAC .T. ... A.. A.C ..A ..C .G.
RF2_MC_004463.fna TC. ... ..G G.T T.G C.. TCG ... ..C .G. A.G ..C GA. CA. .AG ..C .AA ..C .AC AT. .G. A.. A.C ... ..C .G.
RF2_MC_007406.fna TCC ..T ..G G.T T.G C.. GC. ... ..C .G. A.G ..C GA. CGC .AG ..A .AA ..C CA. AT. .G. A.. A.C ..A ..C .G.
RF2_MC_007964.fna TC. ... ..G G.T T.G C.. .C. ..T ..C .G. A.G ..C GA. CGC .AA ..C .AG ..C CA. AT. .G. A.. A.C ..A ..C .G.
RF2_MC_003062.fna CA. ... ..T G.C .G. A.C .A. ... G.C AAG .CG C.. GA. CA. CAG ..C AAG ..C AAT AT. ..G ... A.C ..A ..C .G.
RF2_MC_003304.fna CA. ... ..T G.C .G. A.C .A. ... G.C AAG .CG C.. GA. CA. CAG ..C AAG ..C AAT AT. ..G ... A.C ..A ..C .G.
RF2_MC_007761.fna CA. ..C ..T G.C GGA ..T .A. ... G.C CGG C.G C.. GAA CA. CAG ... AAA ..C AAT .T. ..A ... G.C ... T.. .GT
RF2_MC_003047.fna CA. ..C ..T G.C GG. A.C .AT ... C.G CG. CGC T.C GA. CA. CAG ..C AA. ..C AAC AT. ..G ..C A.C ..A ..C .GT
RF2_MC_002678.fna GGC ..C ..G G.A GG. A.C GCG .CG G.C AAG .GC C.. ACC CA. .CG ... .AA ..C AAT AT. .G. ... A.C ... ..C .G.
RF2_MC_003317.fna CAA ... ... G.C .GT A.C .AT ... ..C AAT C.C C.C AA. CA. ACG ... AA. ... AGT .T. ..A ..C A.C .CC A.. .G.
RF2_MC_007618.fna CAA ... ... G.C .GT A.C .AT ... ..C AAT C.C C.C AA. CA. ACG ... AA. ... AGT .T. ..A ..C A.C .CC A.. .G.
RF2_MC_006932.fna CAA ... ... G.C .GT A.C .AT ... ..C AAT C.C C.C AA. CA. ACG ... AA. ... AGT .T. ..A ..C A.C .CC A.. .G.
RF2_MC_004310.fna CAA ... ... G.C .GT A.C .AT ... ..C AAT C.C C.C AA. CA. ATG ... AA. ... AGT .T. ..A ..C A.C .CC A.. .G.
RF2_MC_005956.fna CGT ..T ..T G.T T.. A.T .AT ... ... CGA TCA T.T ACA AAA ACA ..T .AA ..G TGC ATT ..G T.A A.C .CA A.. .GT
RF2_MC_005955.fna CGT ..T ..T G.T T.A A.C .GT ..T ... CAA TCA T.T ACA AA. ACT ..T .AA ..A TGC ATT ..A ..C A.C .C. A.. .GT
RF2_MC_002696.fna .AC ... .CG GCC .AG ..C GAG .C. G.G CAG TCG A.C GA. CGC .A. ..C AAG ..C ..C CT. ..A TAT GCC ... ... ...
RF2_MC_007626.fna GA. ... ..C .GC G.. A.T CAG ... TGC CG. .CC C.. GA. CGC .AA ... ... ... CT. .CG ..A ... A.C ... ... .G.
RF2_MC_007643.fna CAT ... ..G C.A T.G ..C GC. ... TA. CG. .CC C.T GA. CGC .AG G.C .A. ..C ... .CG ACG ... A.C ..A ... .G.
RF2_MC_006677.fna .C. ... .CG ..C CAG A.C GAA ..T G.C CAG CGG A.C GAA ..C .AG G.C .AA .G. A.. CT. ..A ... G.C ..A ... ..G
RF2_MC_007794.fna CG. ... ... GCC T.G A.C GG. AC. G.C AA. C.G A.C GGC CA. .AA A.. ... ... ..C AT. ..G T.C G.C ..A ..C .G.
RF2_MC_008048.fna CGA ..C ..C G.. G.G A.C .C. .CG .CG CG. .CG A.C GA. CGC .AA TGC ... ..C A.C .C. ..G ... A.C ... ... ...
RF2_MC_007722.fna .CT ..C ... .C. G.G ..C .AG AC. G.C CGG ..G A.C GGC ... .AA A.. ..G ... ... AT. ..G T.C G.C ... ... .G.
RF2_MC_006526.fna CGC T.. ..T G.. T.. A.T GCG .C. .CG CGT .C. A.T GC. A.A .AG ..T CAG ..A AAT AT. ..G ... A.C ..A A.. ...
RF2_MC_008044.fna TCC ..C .TG G.C G.A A.. GA. AC. TAC AAG AGC A.C .GC CA. .A. ..T CAG ..C AGC .TT ..G ... A.C ... ..T .G.
RF2_MC_003911.fna .C. ... .TC G.T G.G C.. GA. AT. TAC AAG .GG A.C GA. A.C .AT ..T ... ..C AAT AT. ..G ... A.C ..A ... .G.
RF2_MC_007802.fna G.. ..C .TC G.C .AG A.. .AG CAG TAC .AG ACG A.C AG. CA. ..T G.. .A. ..C AAC .C. ..G ... A.C ... ... .GA
RF2_MC_007493.fna CA. ..C ATG G.C CAG C.C TCG AC. TAC AGG CTG A.C GAC A.C ..G ... CG. ..C AAT .T. ..G ... A.C ... ..C .G.
RF2_MC_006832.fna .GA A.A TCT ... .T. ..A GGT TTA T.. A.A ..A T.A GAA GAA .AA TAT CAG T.. TAC AAT ..A ..A ..T TCT G.C ATA
RF2_MC_006831.fna .GA A.A TCT ... .T. ..A GGT TTA T.. A.A ..A T.A GAA GAA .AA TAT CAG T.. TAC AAT ..A ..A ..T TCT G.C ATA
RF2_MC_005295.fna .GA A.A TCT ... .T. ..A GGT TTA T.. A.A ..A T.A GAA GAA .AA TAT CAG T.. TAC AAT ..A ..A ..T TCT G.C ATA
RF2_MC_007799.fna .GA A.A TCT ..A ..T C.A .A. TCA T.. A.A ..A T.A GA. GAA .AG TAT AAT T.. TAT ACT ..A ..A T.A TCC G.T ATA
RF2_MC_007354.fna .GA G.A TCT ..A .TT A.A .CT TCG T.. A.A ..A C.A GAA GAA .AA T.C AA. T.. TAT ACT ..A T.A ..A ..T G.T .TA
RF2_MC_007797.fna .GA G.. AGC GCC GTT C.C .CA TCT T.. CGT .T. T.A GAA AAA .AA .AT AAG ..C TTA .CT ..A ..T GCA ... A.. ATT
RF2_MC_004842.fna .G. G.A ..G G.. GTT C.. GCT TCG T.C CGT .CC T.. GA. AA. .AG TAT ..T ..G TGC .T. ..G T.. ..T ..C T.. ..A
RF2_MC_002978.fna .AA A.T A.G ..T GA. ..A GAG TCG T.. TTA A.G C.. GAA AGC .AT TAC AA. ... ..C AT. AG. T.A A.. A.. TCT ..T
RF2_MC_006833.fna .AA A.T A.G ..T GAT ..A GAG TCG T.. T.A A.G C.A GAA AGT .AT TAT AAT ... ..T AT. AGT T.A A.. A.A TCC ..T
RF2_MC_007798.fna CAA A.A ..G .CA .G. C.A .AA .AA T.C AAA ..A C.T TC. ATT CAG ..C .AT ..C CTA AT. ..A A.. A.T ... ..T ..G
RF2_MC_004061.fna T.A T.A A.T .TT .TA A.A .AT AAA ... AAT A.. A.T GAA AAA AAT A.A AAA ..G AT. ATT ATT T.C T.A ..T T.A ..T
RF2_MC_002528.fna T.A T.. A.T TCT .TA A.T CAA AAT ..C AAT ..A A.C GAA GAA AA. A.T AAA ..A .TA .TT ATT T.T T.A ..A T.. ..A
RF2_MC_007984.fna --- --- --- --- --- A.A .A. AAT T.. TAT ..A A.T TCT A.T CAA A.A .AA T.. ATA .AA A.A T.A T.T A.T T.A ..T
RF2_MC_004545.fna CAA T.A AT. TCT GTA ..A .CT CAA ..A A.A A.A A.A GAT AAT .AT G.T CAA ..A TTA ATT ... A.T T.A A.T T.A .AA
RF2_MC_005061.fna TCT T.T ..G ..T .TA .GC GAG TTA G.. AA. T.. A.. G.C AAA .AT T.A CAA ... TTA A.. ..T T.A A.T A.A A.T .TA
RF2_MC_007292.fna TCT T.A A.. .TT TTT A.C .AT ATT G.. .AT C.G C.. TAT AAA AAT T.A .TG ... TTA AAT ..T T.. T.A ..A T.. A.G
RF2_MC_004344.fna .AT AAA A.. ..T .TT A.A .AT .AA ... AAA TT. T.A .AC GAA CAA G.A AAA ..A ATT AAT ATT ..T T.T ..T T.. T.T
RF2_MC_007205.fna T.A TAT ... G.A TTA A.A .AT TCA TA. .AA A.. TCA TCT AAA TCA A.A ATT ... CTT .AT ..A T.. AAC ..A ..T ..T
RF2_MC_008086.fna CGC ..A A.C CGC TTG C.A GAA AC. TA. CAA A.A ACC AAA AAT TCT ..A .AT ..A AGC .TA ..A T.. T.T ..A ..C ..T
RF2_MC_000921.fna CGC T.. A.C CGC TTG C.A GAA AC. TA. CAA A.A A.. AAA AAT TCT T.A .AT ..A AGC .TG ..A T.. T.T ..A ..C ..T
RF2_MC_000915.fna CGC T.. A.C CGC TTG C.A GAA AC. TA. CAA A.A ACC AAA AAT TCT T.A .AT ..A AGC .TA ..A T.. T.T ..A ..C ..T
RF2_MC_008229.fna CGC T.A A.C CGC TTG C.A GAA AC. TA. CAA A.A ACC AAA AAC .CT T.A .AT ..A AGC .TA ..A T.. T.T ... A.C ...
RF2_MC_004917.fna .AA TGT ..G CGA .TG C.A CAA ACT TA. A.G A.C ACA AAA CAA .AA A.T .AT ... ..A CTA ..A ..A TAT ..A A.A ..T
RF2_MC_005090.fna .AA ..A ..G CGC .TT T.. .AA AAA TA. .AA ..G .CT AAT CAA .CG A.C AAT ..C ..C AAA ..G ..C T.T ... A.T ...
RF2_MC_003912.fna .AA A.C ACC ..T CTA C.T .AA AA. TA. .AA A.. .CT T.T AAT .CT ..A AAT ..C ..A A.. ..A ..T T.C ..T ... ..T
RF2_MC_002163.fna .AA A.C ACC ..T CTA C.T .AA AA. TA. .AA A.. .CT T.T AAT .CT ..A AAT ..C ..A A.. ..A ..T T.C ..T ... ...
RF2_MC_007575.fna CAA TGT ..G CGA .AA T.A .AG AAA TA. AAT CT. .CA AAA AAT .CT A.T .AT ... ..A AAA ..G ..T TAT ... A.. ..A
RF2_MC_002937.fna ... ..C ... GGC GAG A.C .AT C.. C.. .AA .CG C.C GA. A.C T.. .GT AA. ... .TC TC. ..A TG. ... CT. ..C ...
RF2_MC_007519.fna CA. ..T ... ..C .G. ..T GCG C.G C.G .A. .CA C.. .G. CA. .C. AA. .A. ..C AT. CAG .G. TG. ..T ... ... ..T
RF2_MC_008011.fna CAA ..T ... GCA GAT AAT C.T C.A T.. .AA A.A T.A .AT CTT T.T .AT A.A ..A AT. ATA ... TG. T.T ... ..T .TT
RF2_MC_003155.fna CAC ..C C.G GC. GAG ... CGG AAG GCC .AG .CC C.. .GC GGC C.G A.C .A. ..C CTC A.. .T. ..C T.C ... A.. ...
RF2_MC_003888.fna CAC ..C C.G GCC GAG ... CGG AAG GCC .AG .CC C.. .GC GGC C.G A.C .A. ... CTC ... .TG ..C T.C ... A.. ...
RF2_MC_007333.fna T.T T.. ..G TC. GAA ..C TC. AAG G.C .AG A.C A.C .GC AGC C.G A.C .AT ..C CTC ..T .TG ..C T.C ... ..C ..G
RF2_MC_006085.fna GCC ... C.G GCT GAG A.T GAA C.T C.G .AG CGG T.. .GC G.. C.G A.C .AG ... .TC CA. .TG ... T.. ..A T.C ..G
RF2_MC_003450.fna CAC G.C C.G GC. GAG C.. CG. AAA ... A.. ... C.. .GC CA. C.. A.C .AA ... CT. CC. AT. A.. G.. ..A ..C ..A
RF2_MC_006958.fna CAC G.C C.G GC. GAG C.. CG. AAA ... A.. ... C.. .GC CA. C.. A.C .AA ... CT. CC. AT. A.. G.. ..A ..C ..A
RF2_MC_004369.fna CAC G.. C.G GC. GAA C.. CG. AAG G.C A.. ..A C.. .GC CA. C.T ... .AT ... CT. CCG AT. A.. TAT ..A ... ...
RF2_MC_002935.fna TC. G.. C.. GCC .AG C.. .AA AAG C.C AG. ACA T.. .GC CA. C.T A.C .A. ..C CTC CC. .TG A.. TAT ... ..C ...
RF2_MC_007164.fna CGA G.. C.G TCA .AG T.. .AG AAA G.C AAG .GG T.A .GC CAA C.. ... .AT ..C CTT CCG .TG ..C TAC ..C A.. ..T
RF2_MC_000962.fna CAC ACC C.G GGA GAG C.. CGG C.. G.C .AG ..G C.A AG. CGC C.. ... .A. ..C CT. CCG .TG ..C TAC ... ... ...
RF2_MC_002945.fna CAC ACC C.G GGA GAG C.. CGG C.. G.C .AG ..G C.A AG. CGC C.. ... .A. ..C CT. CCG .TG ..C TAC ... ... ...
RF2_MC_002755.fna CAC ACC C.G GGA GAG C.. CGG C.. G.C .AG ..G C.A AG. CGC C.. ... .A. ..C CT. CCG .TG ..C TAC ... ... ...
RF2_MC_002944.fna CAC GCC C.G GGC GAG C.. CG. C.. ..C .AG ..G C.. .GC G.. C.G T.. .A. ... CT. CCG .TG ..C TAC ... ... ...
RF2_MC_002677.fna CAC GCT C.G GGC GAG C.. CG. C.A ..C .AG ..G C.. .G. CGA C.T T.A .AT ..C TT. CCG .TA ..C TAC ..A T.A ..G
RF2_MC_008146.fna CAC GCC C.G ..T GAG C.. CGG C.. G.C .AG ..A C.. .G. CA. C.. G.C .AA ..C CTC CCG .TG ..C TAC ... A.. ...
RF2_MC_006361.fna CAC GC. C.G GGC GAG T.. CG. C.G G.C .AA ..C C.. .GC AG. C.G ..C .AG ..C CT. CCG .TG ..C TAC ..A ..C ...
RF2_MC_007777.fna TC. AC. CGC GG. GA. A.C GC. A.G G.G .AG .GG C.. .GT CGC C.T ..T .A. ..C ATC .C. .C. GCC GC. ..C ..C .G.
RF2_MC_006087.fna CAT .GC C.G TCC GAG C.C GC. C.. ..C A.G .CG A.C .A. CA. C.. ..C .A. ..C CT. .AA .TG ..C G.C ... ..T ...
RF2_MC_004307.fna GCC GC. ... TC. CAG C.. .AG C.T C.G AA. TCC .CC TCC CA. C.. A.C .A. ... .T. .AA ACG ..C G.C ..A ..C .G.
RF2_MC_004551.fna ..T ACA A.. GCC CAA C.T GAT C.. C.A A.A A.. C.T GAA G.C CAA ..T .AT ..A AT. C.T .TT ... G.T ACT ..A TTA
RF2_MC_004572.fna ..T ACA A.. GCC CAA C.C GAT C.. C.A A.A A.. C.T GAA G.C CAA ..T .AT ..A AT. C.T .TT ... G.T ACT ..A TTA
RF2_MC_006461.fna CGC ..C CGG CGC ... ... GA. AC. T.C CG. TCC C.. GAA AGC .A. ..C CAG .GC CTT TTG ..G ..C A.. ... GA. CTT
RF2_MC_005835.fna CGC ..C CGG CGC ... ..A GA. AC. T.C CG. TCC C.. GAA AGC .A. ..C CAG .GC CTT TTG ..G ..C A.. ... GA. CTT
RF2_MC_001263.fna .GC G.. CGT ..A .T. ... GAG .AA TA. ... .GG C.. ACC ..C .A. GC. CAG .GC CT. A.. ..A A.. ..C ..C ..C ...
RF2_MC_008025.fna .GC ... CGC CGC .T. ... GA. ... TAC AGG ACG C.. .A. ..A .AT GCA AA. AG. CTC AA. ..G A.. ... ... A.. ..G
RF1_MC_002758.fna GAT T.A C.. ..A ..T ..A GAT .TT TA. CGT A.C TAT AAA G.T AAA AAA .AA ..A TTA .CT ..T A.T GAA ..A A.. TTA
RF1_MC_007793.fna GAT T.A C.. ..A ..T ..A GAT .TT TA. CGT A.C TAT AAA G.T AAA AAA .AA ..A TTA .CT ..T A.T GAA ..A A.. TTA
RF1_MC_002953.fna GAT T.A C.. ..A ..T ..A GAT .TT TA. CGT A.C TAT AAA G.T AAA AAA .AA ..A TTA .CT ..T A.T GAA ..A A.. TTA
RF1_MC_002951.fna GAT T.A C.. ..A ..T ..A GAT .TT TA. CGT A.C TAT AAA G.T AAA AAA .AA ..A TTA .CT ..T A.T GAA ..A A.. TTA
RF1_MC_002745.fna GAT T.A C.. ..A ..T ..A GAT .TT TA. CGT A.C TAT AAA G.T AAA AAA .AA ..A TTA .CT ..T A.T GAA ..A A.. TTA
RF1_MC_007795.fna GAT T.A C.. ..A ..T ..A GAT .TT TA. CGT A.C TAT AAA G.T AAA AAA .AA ..A TTA .CT ..T A.T GAA ..A A.. TTA
RF1_MC_003923.fna GAT T.A C.. ..A ..T ..A GAT .TT TA. CGT A.C TAT AAA G.T AAA AAA .AA ..A TTA .CT ..T A.T GAA ..A A.. TTA
RF1_MC_002952.fna GAT T.A C.. ..A ..T ..A GAT .TT TA. CGT A.C TAT AAA G.T AAA AAA .AA ..A TTA .CT ..T A.T GAA ..A A.. TTA
RF1_MC_007622.fna GAT T.A C.. ..A ..T ..A GAT .TT TA. CGT A.C TAT AAA G.T AAA AAA .AA ..A TTA .CT ..T A.T GAA ..A A.. TTA
RF1_MC_004461.fna GAC T.A C.. ... ..T ..T GAT .TG TAC AGA AG. TAT AAA A.C AAA AAA .AA ..A TTA CAA ..T A.T GAA ..T A.. CTA
RF1_MC_002976.fna GAC T.A C.. ... ..T ..T GAT .TG TAC AGA AG. TAT AAA A.C AAA AAA .AA ..A TTA CAA ..T A.T GAA ..T A.. CTA
RF1_MC_007168.fna GAT T.A C.. ..A ..A ..T GAT .TA TA. AGA ... TAT AAA AGT AAA AAA .AA ..A ATT .CT ..A A.T GAT ..A A.. TTA
RF1_MC_007350.fna GAA T.A C.. ..A ..A ... GA. .TT TA. CG. ... TAT AAA CAA ACA AAA .AA ... ATT TCT ..A G.A GAA ..A A.. TTA
RF1_MC_002570.fna GAT A.. ... G.A ..G ..C CAA .TG TAC CGT ..G TAT AAA A.. .T. A.. .AT C.A TAT CAA ..T GC. AAA ... A.. CT.
RF1_MC_006582.fna CAA A.A ... G.A ... ..A CAA ACG TA. CGA C.A TAT AAA CAA .T. ACA .AA C.A TT. .CA ..T GCA AAA .C. A.. CT.
RF1_MC_003909.fna GAT A.A C.G G.A ..G ..A GAG .TG TA. CGT ..G TAT AA. GAT .TT .GT .AG C.A TTA AAA ..T GC. AAA .CA A.. TTA
RF1_MC_003997.fna GAT A.A C.G G.A ..G ..A GAG .TG TA. CGT ..G TAT AA. GAT .TT .GT .AG C.A TTA AAA ..T GC. AAA .CA A.. TTA
RF1_MC_006274.fna GAT A.A C.G G.A ..G ..A GAG .TG TA. CGT ..G TAT AA. GAT .TT .GT .AG C.A TTA AAA ..T GC. AAA .CA A.. TTA
RF1_MC_005945.fna GAT A.A C.G G.A ..G ..A GAG .TG TA. CGT ..G TAT AA. GAT .TT .GT .AG C.A TTA AAA ..T GC. AAA .CA A.. TTA
RF1_MC_005957.fna GAT A.A C.G G.A ..G ..A GAG .TG TA. CGT ..G TAT AA. GAT .TT .GT .AG C.A TTA AAA ..T GC. AAA .CA A.. TTA
RF1_MC_007530.fna GAT A.A C.G G.A ..G ..A GAG .TG TA. CGT ..G TAT AA. GAT .TT .GT .AG C.A TTA AAA ..T GC. AAA .CA A.. TTA
RF1_MC_004722.fna GAT A.A C.G G.A ..G ..A GAG .TG TA. CGT ..G TAT AA. GAT .TT .GT .AG C.A TTA AAA ..T GC. AAA .CA A.. TTA
RF1_MC_006270.fna GAT T.A C.G G.A ..A ..T GAA .TA TAC AGA CG. TAT .GT AGC .CG TC. .AA C.G CT. A.. ..T GCT AAA .C. A.. CTT
RF1_MC_006322.fna GAT T.A C.G G.A ..A ..T GAA .TA TAC AGA CG. TAT .GT AGC .CG TC. .AA C.G CT. A.. ..T GCT AAA .C. A.. CTT
RF1_MC_000964.fna GAT A.A C.. G.A ..A ..T GA. .TA TA. AGA C.A TAC AGA GAT .CG TCA .AA C.G CT. .CT ..T GCA AAA .C. A.. CTT
RF1_MC_006510.fna GAT T.. ... G.A ..G ... CAA ACG TAC CG. ..A TAC AAA ... .TT .GC .AG C.G CT. .C. ..A GC. AAA .C. A.. CT.
RF1_MC_004193.fna GGC T.A ... G.T GT. ..T CAA .CT TA. CGT ..G TAT AAA GAA .TA ACA .AA C.A TTA AAT ..T GCA AAA ..A A.. ATG
RF1_MC_003210.fna GGT A.T AC. GC. ..A ... GAA ACA TAC CG. ..A TAC AAA AAT .TG AAC .AA C.A ATT AA. ..A ACA AAA ..A ..C CTA
RF1_MC_002973.fna GGC A.T ACG GC. ..A ..C GAA ACG TAC CG. ..A TAC AAA AAT .TG AAC .AA C.A ATT AA. ..A ACA AA. ..A ..C CTA
RF1_MC_003212.fna GGA A.C AC. GCA ..A ..C GAA AC. TAC CGT ..A TAC AAA AAC .TG AAT .AA C.A ATT .AT ..A ACA AGA ..A ..T CTA
RF1_MC_008021.fna .AT ACT CG. G.A ..T ..C .CA .CT TA. AGA ..A TAT AAA CAA .T. A.T CAA ACC ATT TCA ..T GCT GAA ..A A.. AT.
RF1_MC_008024.fna .AT ACT CG. G.A ..T ..C .CA .CT TA. AGA ..A TAT AAA CAA .T. A.T CAA ACC ATT TCA ..T GCT GAA ..A A.. AT.
RF1_MC_008022.fna .AT ACT CG. G.A ..T ..C .CA .CT TA. AGA ..A TAT AA. CAA .T. A.T CAA ACC ATT TCA ..T GCT GAA ..A A.. AT.
RF1_MC_008023.fna .AT ACT CG. G.A ..T ..C .CA .CT TA. AGA ..A TAT AAA CAA .T. A.T CAA ACC ATT TCA ..T GCT GAA ..A A.. AT.
RF1_MC_003485.fna .AT ACT CG. G.A ..T ..C .CA .CT TA. AGA ..A TAT AA. CAA .T. A.T CAA ACC ATT TCA ..T GCT GAA ..A A.. AT.
RF1_MC_007297.fna .AT ACT CG. G.A ..T ..C .CA .CT TA. AGA ..A TAT AA. CAA .T. A.T CAA ACC ATT TCA ..T GCT GAA ..A A.. AT.
RF1_MC_007296.fna .AT ACT CG. G.A ..T ..C .CA .CT TA. AGA ..A TAT AA. CAA .T. A.T CAA ACC ATT TCA ..T GCT GAA ..A A.. AT.
RF1_MC_006086.fna .AC ACT CG. G.A ..T ..C .CA .CT TA. AGA ..A TAT AA. CAA .T. A.T CAA ACC ATT TCA ..T GCT GAA ..A A.. AT.
RF1_MC_002737.fna .AT ACT CG. G.A ..T ..C .CA .CT TA. AGA ..A TAT AA. CAA .T. A.T CAA ACC ATT TCA ..T GCT GAA ..A A.. AT.
RF1_MC_004606.fna .AT ACT CG. G.A ..T ..C .CA .CT TA. AGA ..A TAT AA. CAA .T. A.T CAA ACC ATT TCA ..T GCT GAA ..A A.. AT.
RF1_MC_004070.fna .AT ACT CG. G.A ..T ..C .CA .CT TA. AGA ..A TAT AA. CAA .T. A.T CAA ACC ATT TCA ..T GCT GAA ..A A.. AT.
RF1_MC_004116.fna .GT ACT CG. G.A ..T ..C .CA .CT TA. AGA ..A TAT AA. CAA .T. A.T CAA A.. ATT TCA ..T GCT GAA ..A A.. AT.
RF1_MC_004368.fna .AT ACT CG. G.A ..T ..C .CA .CT TA. AGA ..A TAT AA. CAA .T. A.T CAA A.. ATT TCA ..T GCT GAA ..A A.. AT.
RF1_MC_007432.fna .AT ACT CG. G.A ..T ..C .CA .CT TA. AGA ..A TAT AA. CAA .T. A.T CAA A.. ATT TCA ..T GCT GAA ..A A.. AT.
RF1_MC_006449.fna .AC ACC CGT G.A ..T ..C ..A .CT TAC CGT ..G TAC AA. CAA .TT A.C CAA A.. ATC TCA ..T GCT GAA ... A.. ATT
RF1_MC_006448.fna .AC ACC CGT G.A ..T ..T ..A .CT TAC CGT ..G TAC AA. CAA .TT A.C CAA A.. ATC TCA ..T GCT GAA ... A.. ATT
RF1_MC_004350.fna .AT AGC CGC G.A ..A ..T GCT .T. TA. CGT ..G TAC AA. CAA .T. G.T CAA A.. ATT .CT ..T GC. .AA ..A A.. ATT
RF1_MC_003098.fna TCC AAT CGT G.C ... ..A ..A .C. TAC CGT ..G TAT AAA CAA .T. ..T CAA A.. ATC .T. ..T GCC GAA ... A.. ATT
RF1_MC_003028.fna TCC AAT CGT G.C ... ..A ..A .C. TAC CGT ..G TAT AAA CAA .T. ..T CAA A.. ATC .T. ..T GCC GAA ... A.. ATT
RF1_MC_002662.fna GAT T.A CGT G.T .AA ..A GCG ACT TA. AAT ..A TAC AAA AAA .TT ..T .AA ACA ATT TCT ..T AGT GAA ..A A.. CTT
RF1_MC_004668.fna .AT ACA CGT G.. ..G ..T GAG .TT TA. CG. CGA TAT AAA CAA .TT G.T .AA .GG ATT A.. ..T GCC GAA ..A ..T TTA
RF1_MC_007929.fna GAT T.A AG. G.A ..T ..T GAA AAA TA. AAT A.A TAT AAA GAA .TA ACA CAA C.A ATT TCT ..T GAT GAA ... A.. CTA
RF1_MC_004567.fna .AT A.T CGT G.A ..G ..T GAA AAA TA. AAT C.C TAC AA. GAA .T. AC. AGT C.G ATC .AA ..A AAT GAC ..A T.. CTT
RF1_MC_005362.fna GAT A.. CGT G.A GTA ..A CAA AAA TA. CG. A.A TAT AA. ..A .AT A.T AAA ..A ATT .AT ..T AAT AAA ..A A.T ATT
RF1_MC_006814.fna GAT T.. CGC G.A GTT ..A CAA AAG TAC AAG A.A TAT AAA GAA AAT AAA AAA ..A ATT .AA ..T AAT AAA ..A A.T ATT
RF1_MC_008054.fna GAC A.. CGG G.A GT. ... CAG AAG T.C CG. A.G T.C AA. G.C .A. AAA .AA ..A ATT .C. .G. AAC AA. ..A A.C AT.
RF1_MC_007576.fna GGC T.. CGC G.A .TT ... GG. AAG TA. A.G CG. T.. AA. GAA .TT T.A AG. ..A .T. ACT ..A AAT GAA ..A ..T TTG
RF1_MC_007907.fna GGA A.. ACG G.T .TT ... GAA .C. T.. CGT ..G TAT TCT GAA .TT G.. AAA C.. CT. .AA ..G ACA .A. .GA ... CTT
RF1_MC_007644.fna GCC ... ... G.T .TA ..C .C. AC. T.C CG. CGG TAC .GC CA. .T. AGC AAT ..G CT. .CA ..A GAT AAA .CC A.. CTG
RF1_MC_007503.fna GAA A.T ..G G.. .T. ..C CAG .TT TAC CGG ..A TAT AA. AAA AC. G.A AAA ..A ATA .AA ..T GC. GAA AG. A.. CTG
RF1_MC_003869.fna GCT A.T ... G.C .T. ..T T.A AAG TA. AGG ..G TAT AAA AA. .TT T.. .AA ..A ATA AAA .CG ACA GAA ... ..T TTG
RF1_MC_003366.fna GAC T.A ... GTT .TA ..T .AT AAG TAC AAA ..G TAC AAA GAA .CG ACA .AA ..A TTA .AA .CT AAC AAA ... A.. CTT
RF1_MC_003030.fna GAA G.T ... ..C .TA ..T T.A AAA TA. AGA ..A TAC AAA AA. .CA AA. .AA ... CTT .AG .CA GAT AAA ... A.. CTT
RF1_MC_004557.fna GAT A.. ... .CT .TA ... .CT ACT TA. AAA ..A TAT AAA GAA .TT T.A CAA AG. ATA .AA ..T AAT AAA ... A.. TTA
RF1_MC_000918.fna GAA ..C C.G G.. .TA AAC GAG CTA TAC .AA AGA TAC AAA AAA .C. .A. AAG ..A TTA AAG ..A GCA AA. ... ..T TTG
RF1_MC_002936.fna GAT T.. C.G .CC .AA ... GAA ATG TAC CG. CGC TAT AAA G.C ATA TCC AAA ..G CTT .AA ..T ACC AAA A.C ... CTT
RF1_MC_007356.fna GAT ... C.G G.T .AA ... GAA ATG TAC CG. CG. TAC AA. A.A ATG GCC AAA ..G CTT .AG ..A GCC AAA A.C ... CTT
RF1_MC_006177.fna CG. ... .GC CC. .T. ... GAG AAG T.C CGG .CC TAC .A. AA. AC. GA. CGG ..G CT. .A. ... G.. ... ... A.. CTG
RF1_MC_003454.fna GAA A.A AC. G.A .T. ..T GAA AAA TA. AAA ..A TAT AAA AAA TAT G.A .AT ..C ATT .AA TTT A.A AAA ..A AGC TTT
RF1_MC_007760.fna TCC A.C ..G C.. ... ..C .C. .C. C.G CG. .CC TAC .GC AA. CTG ..C .A. ..C .T. .CG .G. AAC GA. .C. ... CT.
RF1_MC_008095.fna GGC ... ..G ... CTG ..C GAG .C. T.C AGG ACC TAC .GC AA. .TG ..C ... ..C CTC A.. ..G G.C GAA .CA TG. CT.
RF1_MC_005363.fna .AT ... ... ... .T. ..T C.G .TT TA. CG. ..C TAT .GC AAA AAA ACT .AA A.. CT. AAA .C. AGC AAA ... ..T CTG
RF1_MC_007295.fna .GT A.T AGT G.A .TT A.T GAA .TT T.. CAA A.A T.T ..T GAT .AT .AA AAA .T. CTT .AA ..T GCA AAA ACT A.T TTA
RF1_MC_007332.fna .GT A.T AC. G.A .T. A.T GAA .TT T.. CAA A.A T.T ..T GAT .AT .AA AAA .T. CTT .AA ..T GCA AAA ACT A.T TTA
RF1_MC_006360.fna .GT A.T AC. G.A .T. A.T GAA .TT T.. CAA A.A T.T ..T GAT .AT .AA AAA .T. CTT .AA ..T GCA AAA ACT A.T TTA
RF1_MC_006908.fna TCA A.T AGT G.A .TA ..A GAA AAT T.. AAT A.A T.T T.. ATT AA. GAA CAA ACA ATC AAA ..T GCA AAA ATT ..T CTT
RF1_MC_002771.fna TCA A.A A.. TCA .TT TCA GAA .AG T.. AGT A.A TAT T.. AAT TAT GAA AAA AC. ATT .AA AGT TCA AAA ATA A.T TTA
RF1_MC_007294.fna TCT A.C TC. G.. .T. ..A GAA ACT T.. .AT ..A T.T T.A AAT TTA GAA .AA A.. ATA AAA TCA TCA AAA ... ..T CTT
RF1_MC_005364.fna .AT T.A ... G.A GTT ..T GAA AAA T.. .TT ..A TAT AAA AAA .CA G.T .AA C.. ATA AAA ..T GCT AAA .CT A.A TTA
RF1_MC_007633.fna .AT T.A ... G.A GTT ..T GAA AAA T.. .TT ..A TAT AAA AAA .CA G.T .AT C.. ATA AAA ..T GCA AAA .CT A.T TTA
RF1_MC_002162.fna .AA ACT ACT ..A .TT .CT GAA .C. T.. ..A A.A TAT AAA CAA AAA T.. .AT AC. .GT ATA .CT GCT GAA A.A A.A TTA
RF1_MC_004829.fna CAA AAA A.G C.. TTA C.A GAA .TT T.. .AA CT. TAT GAC AAA TTA G.T .TT AGC .GT CTA ..A GCT GAA A.. A.C ATT
RF1_MC_004432.fna GAA ACT ACT CCA .TT ..A GAA AAG T.. AAA ..A TAT AAA AGA ACT T.A AAT ... ATT .AT TCA GCA GAA A.. T.A ATT
RF1_MC_000908.fna CAT AAA C.. CCT TTA A.A G.T AAA T.C AAG ..G T.. .AA AA. CTG G.T .AA A.. ..T AAT ..A GCT GAA C.A A.T CTT
RF1_MC_000912.fna CAT AAA C.. CCC TTA ..T G.T AAA T.C AAA ..A T.T AAA CG. CT. A.A .AT C.A ..T TTG ..A GC. GA. .CC A.T TTG
RF1_MC_007716.fna .AA T.A ... CCA ..A ..A GAA CTT T.. AA. CGA TAC T.A AAT TTA GAA A.. ..A TTT ATT C.A G.T .AA ACT A.T TTA
RF1_MC_005303.fna .AA T.A ... CCC ..A ..A GAA CTT T.. AA. CGA TAC T.A AAT TTA GAA A.. ..A TTT ACT C.A A.A .A. ACC A.T TTA
RF1_MC_001318.fna TAT T.A ... ..A .TA AAT .CT AAA .AA ATT ..A TAC GAA AAA ATA T.A AG. C.A ATC AAT ..T ACC AAA ACC A.C ---
RF1_MC_006156.fna TAT T.A ... ..A .TA AAT .CT AAA .AA ATT ..A TAC GAA AAA ATA ..A AGT C.A ATA AAT ..T AAC AAA ACC A.T ---
RF1_MC_002967.fna TAT ..T TC. ..A TTG A.. GAA .AA TAC .AT A.C TAT ..T ..T AT. GAA AAA C.G ATA .AA ..T TCC AA. CTT ..C ---
RF1_MC_000919.fna TAT ..T TCC .GA CTG A.. GAA .AG TA. .AT CGC TAT T.. CTT ACT GA. AAG C.G TT. .AA ... GC. .AC .TT ..C ---
RF1_MC_003103.fna GAA ..T ... G.T GTT ..A GCA AAA ... AAA ..A TAT AAT AA. .CT AAA T.T ..G CTT .AA ..A GCA AAT A.T T.T ---
RF1_MC_007109.fna GAA ..T ... G.T GTT ..A GCA AAA ... AAA ..A TAT AAT AAA .CT AAA T.T ..G CTT .AA ..A GCA AAT A.T T.T ---
RF1_MC_006142.fna GAA ..T ... G.T .TT ..A G.A AAG ... AAA ..A TAT AAT AA. .T. AAA T.T ..A CTT .AA ..A GCA AAT A.T T.. ---
RF1_MC_000963.fna GAA ..T ... G.T GTT ..A G.A AAG ... AAA C.A TAT AAT AA. .CA AAA T.T ..A CTT .AA ..A GCA AAT A.T T.T ---
RF1_MC_007940.fna GAC ..T ... G.T .TT ..C CAA AAA ... AAA ..A TAT AAC AAA .CT AA. ..T ..A CTT .AA ..G GCA AAT A.T T.T ---
RF1_MC_006832.fna GA. T.. TT. CCT .TA A.T TCA .TA ..A .AT ..G TAC AAT G.T .TA .AA AAA ... ATA AAA ..T T.A .AA ..A ..A ---
RF1_MC_006831.fna GA. T.. TT. CCT .TA A.T TCA .TA ..A .AT ..G TAC AAT G.T .TA .AA AAA ... ATA AAA ..T T.A .AA ..A ..A ---
RF1_MC_005295.fna GA. T.. TT. CCT .TA A.T TCA .TA ..A .AT ..G TAC AAT G.T .TA .AA AAA ... ATA AAA ..T T.A .AA ..A ..A ---
RF1_MC_007799.fna GAA T.A TTG CCT GTG A.A TCA .TG ..A .A. C.A TAT AAT ATC TTA .AA AAA ... ATA .CA .G. T.A GAA ..A ... ---
RF1_MC_007354.fna GA. ..A TTG CCT GTA A.A TCA .TA ..A .AT C.G TAT AAT AGT CTA .AA AAA ... ATT .CA ..T T.A GAA ..A T.A ---
RF1_MC_007797.fna GAC T.A CTC CCT .T. A.. TCT TTG ..C .AA A.A TAC AAA ..T ACG .A. AAG ..A ATT .CG ..A T.. GAA ... T.A ---
RF1_MC_004842.fna GAC ..A CT. CCT .TA A.. TCT CTG ... .AG ..A TAT .A. A.A .CG .A. AAA ..A ATT .AA ..G ..A GAA .G. ..C ---
RF1_MC_002978.fna GA. ..C AGG CCA .TA A.C .AG ATA ... .AT ..A TAT AAC A.. CTG AAA .AG ..A ATT TCA ... T.A GAA ..A A.A ---
RF1_MC_006833.fna GAA ..C AGG CC. .TT A.C .AG ATA ..C AAT ..A TAT GAC A.. TTA AAA AAG ..A ATT TTA ... T.A GA. ..A A.A ---
RF1_MC_007798.fna GA. ..T A.G CCA .AA ..T GAA TTA ... ..T AGA TAT AAA AAA TTG AAA .AA ..A CA. .C. T.T ..A GAA CT. T.. ---
RF1_MC_007778.fna GA. T.. A.T CC. CTG ..C GAG .CG G.G AAG .CC TAT .GC GAA .T. .GC .A. ..A CTC ... ... A.C GAC ..T ... ---
RF1_MC_007958.fna GA. ... A.C CC. CTG ..C GAG .CG G.G AAG .CG TAT .G. GAA .TT .GC .A. ..A CTC ... ..T G.C GAC .C. ... ---
RF1_MC_005296.fna GA. ..C A.T CC. CTG ..C GAG .CG G.G AAG AGC TAT .GC CA. .T. .GC .A. ..A CTC ..T ..G A.C GAC ..A ... ---
RF1_MC_007925.fna GA. ..C A.T CC. CTG A.C GAG .CG G.G AAA .CC TAT .G. CA. .TT GGC ..G ..A CGC ... ..G A.C GAC .C. ... ---
RF1_MC_004463.fna GA. A.C ACG CC. CTG A.C GAG .CG G.C AAG AC. TAC .G. ..C .CG G.T AAA ..A CTC .C. ... ACC GA. .C. ... ---
RF1_MC_007406.fna GAA ..C A.T CCC .T. ... GAT .C. G.G AAG A.C TG. .GC G.C .T. AC. ..G ..A ATC .CG .GA A.C GAC .CC A.. ---
RF1_MC_007964.fna GA. ..C A.T CCC GT. ... GAA .C. G.G AAG A.C TG. .GC G.. .T. AA. A.. ..G ATC .C. .G. A.C GAC .C. A.. ---
RF1_MC_007802.fna GA. ... A.G CC. GT. ..C GC. .AG ... ..G .GG TAC GA. CAA CTG ... ..G ... AT. .C. ..G GC. .A. A.C A.. ---
RF1_MC_007493.fna GA. ... A.G CC. GTG ... G.. .AG ..C T.. .CC TAC .GC A.C .CG ..C .AG ... CT. .C. ..G GCC GA. .CC A.. ---
RF1_MC_008044.fna GAC ... CGC CC. GTG ... GAG CAG ..C AG. .CC TAT .A. CA. CTG T.. AG. ... CT. .C. ..G GCC GAA ..A A.. ---
RF1_MC_003911.fna GAC ... CGC CC. GTG ..C GAG CAG ..C ... .CC TG. .G. CA. CT. TGC ... ..C AT. .A. ..G GC. .GC .C. A.. ---
RF1_MC_003063.fna GAA ..T ..G CC. GTG ... .AG AAA ..C CG. ..C TAC GAA AAA .CG A.T T.. ..G ..C .CT ..T ... GAA .C. ... ---
RF1_MC_003305.fna GAA ..T ..G CC. GTG ... .AG AAA ..C CG. ..C TAC GAA AAA .CG A.T T.. ..G ..C .CT ..T ... GAA .C. ... ---
RF1_MC_007761.fna GA. ... C.G CCT GT. ... .CG AAG ..C CG. .CC TAT GA. AA. .CT G.C ... ..G CTT .C. ..T ..C GAA AC. ... ---
RF1_MC_003047.fna GA. ... C.G CC. GT. ..C TCG AAG ... CG. .CC TAT GA. AA. .CG ACT ... ..G CTC .C. ... A.C GCA .CA A.. ---
RF1_MC_007618.fna GAA ..C C.G G.C GTG ... GG. AAA ..C CG. ..A C.. AGC GAT .CG .GC ATG ..A ..A A.. ... ..T GCC .C. A.. ---
RF1_MC_006932.fna GAA ..C C.G G.C GTG ... GG. AAA ..C CG. ..A C.. AGC GAT .CG .GC ATG ..A ..A A.. ... ..T GCC .C. A.. ---
RF1_MC_004310.fna GAA ..C C.G G.C GTG ... GG. AAA ..C CG. ..A C.. AGC GAT .CG .GC ATG ..A ..A A.. ... ..T GCC .C. A.. ---
RF1_MC_003317.fna GAA ..C C.G G.C GTG ... GG. AAA ..C CG. ..A C.. AGC GAT .CG .GC ATG ..A ..A A.. ... ..T GCC .C. A.. ---
RF1_MC_002678.fna GA. ... C.G G.C .TG ... GC. AAG G.C AGG C.A T.. .GC ... .C. GA. CAT ..G CA. .C. ... ..C GA. .C. A.. ---
RF1_MC_005956.fna GAA T.. C.. CCA .TT ..T .GT TC. ..A CGA .CA T.A AAT G.T CTT TAC .GA ..G ATC ACA ..T ..A GAA ACT A.C ---
RF1_MC_005955.fna GAC T.A C.G CCA .TT ..T .C. TC. ..A CGA ACA T.A AAC G.. CT. TCT ATA ..A ATT ACA ..G ... GAA ACT A.C ---
RF1_MC_007794.fna GA. ..C ..G CCT GT. .CC CG. .TG GCC .AG ..A ... .GC GA. ATG .GC .G. ..A CTC .T. AG. ..T GCC .C. --- ---
RF1_MC_007722.fna GA. T.. ..G CC. GT. .CC .AG .T. GCC ..G ..A ... AA. G.C ATG .GC .AG ..G ATC ... .G. T.. GA. ..A A.. ---
RF1_MC_008048.fna GA. ... ..G CCC GT. .C. .C. .CG GCG CGT ..A ..C G.. CG. TTG .GC .AA ..A CTC .T. .CG ..C AAC ..A A.. ---
RF1_MC_006526.fna GAA G.C ... CC. GTT .CT T.G .CA GC. .AA A.. ..C GG. CGT TTA .G. .AA ..A .GC .AA ACG ... GAA .CC A.. A..
RF1_MC_002696.fna GA. ... CGC CCC GTG .CC GAG .C. G.C .AG CGG C.. GCC AA. CTG TC. ... ..A CGC .C. ..G ... GAC .TC A.. ---
RF1_MC_007643.fna GAT ..C .CC CC. GTG ..C GAG .CG ..C .G. CGG C.T GAT GAC .C. AA. ... ..G TT. .C. .GG GC. .G. .CC ... ---
RF1_MC_007626.fna GAA ..C ..C CC. GTG ... .CG .CG G.C CAG .CC T.C .GC AA. .C. .G. .AA ..C AT. .T. C.G GCC GCC ... A.. ---
RF1_MC_006677.fna GAA ... ..G CCT GTG ..C GC. TC. ... CAG .CC TG. AAA AGT .C. GA. .AA C.G AAA .C. .GG GCT .A. .CC ... ---
RF1_MC_007205.fna GAT T.A A.C G.A GTA A.T GAT .AT GC. AGA A.A TAT T.T ..T TAT GA. .GT ..A AAA AAA ..T ... GA. A.A A.A ---
RF1_MC_004342.fna .GA ..C ACT CCT CTG TAT C.. AAA G.A .AA ..A TAC ..C AAA AT. TAT AAG ... AGA AAA ... GCA GAA ..A T.. ---
RF1_MC_005823.fna .GA ..C ACT CCT CTG TAT C.. AAA G.A .AA ..A TAC ..C AAA AT. TAT AAG ... AGA AAA ... GCA GAA ..A T.. ---
RF1_MC_003919.fna CAA ... ..G CC. GTG .C. G.G .CG C.G .AA ..G .A. GC. CGC .C. AA. ... ..C CT. .C. ACG GCC GAA .CC ... CG.
RF1_MC_007508.fna CAA ... ..G CC. GTG .C. ..G .CG C.G .AA ..G .A. GC. CGT .C. AA. ... ..C CT. .C. ACG GCC GAA .C. ... CG.
RF1_MC_006834.fna CAA ... ..G CC. GT. .C. G.G .CG C.G .AA ..C .A. GCA CGC .C. AA. ... ..C CT. A.. .CG GCA GAA .CC A.. CG.
RF1_MC_007705.fna CAA ... ..G CC. GT. .C. G.G .CG C.G .AA ..C .A. GCA CGC .C. AA. ... ..C CT. A.. .CG GCA GAA .CC A.. CG.
RF1_MC_003902.fna CA. ... ... CC. GTG .C. C.G .C. ..G CAG ..A .A. GC. CGC .C. AAA ... ... CT. A.. .CG GCA GA. .C. A.. CGT
RF1_MC_007086.fna CA. ... ... CC. GTG .C. C.G .C. ..G CAG ..A .A. GC. CGC .C. AAA ... ... CT. A.. .CG GCA GA. .C. A.. CGT
RF1_MC_002488.fna CAA ..C .C. CC. .TT .C. .C. ACA C.G ... ..A .AA ACC CGC AC. AAA ... ... CTA .C. .C. GCT GAA ACA ..A CG.
RF1_MC_004556.fna CAA ..C .C. CC. .TT .C. .C. ACA C.G ... ..A .AA ACC CGT AC. AAA ... ... CTA .C. .C. GCT GAA ACA ..A CG.
RF1_MC_007645.fna GAA ... ..G CC. GTG ... CAG T.. TA. CAG ..A TAC .A. AAC .CG T.A AA. .CC ATT .AA ..G TCC AA. TT. T.. CTT
RF1_MC_007912.fna GA. ..A ... CCC GTA A.T .AA T.. TA. AA. ..G TAC AAC A.T .TT T.. .G. A.. ATA .C. ..A GCC AAA .TA ..T ATT
RF1_MC_006570.fna CAT ..T ..G CC. .TT ..A .AG .CG T.. AAA A.A TAT ACA CAA .CT T.A .AA ..C AAA CAA .CT GCT TAT ..A A.. CTT
RF1_MC_007880.fna CAT ..T ..G CC. .TT ..A .AG .CG T.. AAA ..A TAT ACA CAA .CT T.A .AA ..C AAA CAA .CT GCT TAT ..A A.. CTT
RF1_MC_007484.fna CA. ..T ... CCC GTT A.T GG. T.T T.. CGG ..C T.T GAA CAA .C. .AA AG. .T. CTT AAT ..G AGT AA. .C. ..T CT.
RF1_MC_007520.fna CAA T.A ACC CC. GTG ..T GAA AC. T.. AA. C.A T.T A.T CAA AA. .AA .G. ..C TT. CAG ..A GCT AAA ..C A.. ATT
RF1_MC_006368.fna CAA ..T ... CCA GTT TCC CAA T.T TA. .AG TCG TAT T.A GA. .CA AAA AAT A.C TT. .AT TCT T.A AAC ..A T.A TTG
RF1_MC_002942.fna CAA ..T ... CCA GTT TCC CAA T.T TA. .AG TCG TAT T.A GA. .CA AAA AAT A.. TT. .AT TCT T.A AAC ..A T.A TTG
RF1_MC_006369.fna CAA ..T ... CCA GTT TCC CAA T.T TA. .AG TCG TAT T.A GA. .CA AAA AAT A.. TT. .AT TCT T.A AAC ..A T.A TTG
RF1_MC_002977.fna CA. ..C ... CCC TGT ..C GC. T.T T.C CGG CGC TAC .G. GAA ACG ... .AG .GC CT. .AT C.T GC. .AA .CA T.. CTG
RF1_MC_002971.fna CA. ..T ... CCC .T. ..A .AA T.T T.C CAG C.G T.T .AA CAA AAT GAA AAA .CA ATT .AA TCG GCT GA. ... A.. CAA
RF1_MC_002947.fna GA. G.A ..G CC. GT. TAC GCT .CT TA. AAA ..G TG. .GT AAA .T. .A. .A. ..C CTC .AA .G. GCC .A. .C. ... CT.
RF1_MC_008027.fna GAA G.C ..G CC. GTG A.T GC. T.. TA. .TA .GC TG. .GC AA. .T. .A. .A. ..C CTC .AG .G. GCC .A. .C. ... CT.
RF1_MC_007005.fna GAA G.. ..G CCA GT. ..T GCG CT. TAC ..G C.G T.. ..C AG. .TG .A. .G. ..C CT. .AG .G. GCA .A. .C. ... CT.
RF1_MC_005773.fna GAA G.. ..G CC. GT. ..T GCG CTT TAC CAA C.G C.. A.C AG. .TG .A. .GT ... CT. .AG .G. GC. .A. .C. ... CT.
RF1_MC_004578.fna GAA G.. ..G CC. GT. ..T GCG CT. TAC AAG C.A C.. GCC AG. .TG .AA .G. ... CTT .AG .GT GC. .A. .CT T.. TTG
RF1_MC_004129.fna GAA G.C ..G CC. .T. ... GCT ACT TA. AAA C.G ... ..C AA. .T. .A. ..G ..C CTT .AA .G. GCC .A. .C. ... CT.
RF1_MC_007492.fna GAA ..T ..G CC. GTG ..A CAA ... TA. AAA A.G C.. ..C GGC .TA .AA .G. ... CTT .AA .G. GCA .A. .C. ... CT.
RF1_MC_002516.fna GA. G.C ... CC. GTG A.C C.G .CG T.C CG. ..C TAC .GC AA. .TG .A. ... ..C CTC .AG .G. GCC .A. .C. T.. CT.
RF1_MC_007963.fna GAA ..C ..G CC. CTG A.C GAG .CG TGG CG. AGC TAT .G. CGC AC. GA. .A. ..C CTC .AG .C. GCC GA. C.. A.. CG.
RF1_MC_007969.fna GAC T.. ATG G.T .T. ACC .CT TTA TGG CAG A.C TAT G.T GGT .CA GAA AAG ... CAA .CT ..T GCA GAA .C. A.. CTA
RF1_MC_007204.fna GAC T.. ATG G.T .T. ACC .CT TTA TGG CAG A.C TAT G.T GGT .CA GAA A.G ... CA. .CT ..T GCA GAA .CT A.. CTA
RF1_MC_005966.fna GAT T.A A.T G.A .TT ..T GA. .TG TGG AGT A.A TAT .GT CAA .CG GAA .AA ..C ATT .AA ACA GCC GA. TC. A.. CTG
RF1_MC_007510.fna GAA ..C .GC CC. GTG ..C GAA CAG TAC ..G CTG TG. .GC CA. TCG .GC AG. ..C .A. ACG .CT GCA .A. ..A ... CT.
RF1_MC_008060.fna GAA ..C .GC CC. GT. ..C GAG CAA TAC ..G TTA TG. .GC CA. TCG .GC AG. ..C .AA ACG .C. GC. .A. ... ... CTG
RF1_MC_007434.fna GA. A.C .GC CCC GT. ..C GAG CA. TAC ..G C.G TG. .GC CA. .CG .GC ... ..C .AA CT. .C. GC. .A. ..A ... CT.
RF1_MC_006350.fna GA. A.C .GC CCC GT. ..C GAG CA. TAC ..G C.G TG. .GC CA. .CG .GC ... ..C .AA CT. .C. GC. .A. ..A ... CT.
RF1_MC_006349.fna GA. A.C .GC CCC GT. ..C GAG CA. TAC ..G C.G TG. .GC CA. .CG .GC ... ..C .AA CT. .C. GC. .A. ..A ... CT.
RF1_MC_007651.fna GA. A.C .GC CCC GT. ..C GAG CAT TA. ..G C.G TG. .GC CA. .CG .GC ... ..C .AA CT. .C. GC. .A. ..A ... CT.
RF1_MC_007951.fna GA. ..C .GG CC. GTG ..C GAG CAT TAC ..G CTG TG. .GC CA. .C. A.. AA. ..C ..C .C. AC. GC. .A. ..A ... CTG
RF1_MC_007347.fna GAA ... TCG CC. GTG .CC GAG CAG TAC .G. TTC TAT .GA CA. .CG .A. .A. ..C CTC .CT ACG GC. .A. .C. ... CT.
RF1_MC_007973.fna GA. ... TCG CC. GTG .C. GAG CAG TAC .G. C.G TAT .GC CA. .C. .A. .AT ..C CT. .C. ACG GC. .A. .C. ... CTT
RF1_MC_003295.fna GA. ..C ... CCC GTG ... GCG CAG TAC ... .CA TG. AAA CA. .C. GA. .A. ..C .TC AC. AC. GC. .A. ..A ... CTG
RF1_MC_003112.fna GAA ... ACC CCC GT. ..C GAA .TG T.C CAA A.C TAT .G. CTT .C. .AA AG. ..C TT. .CG ..T GCC GAA ..A A.. TTG
RF1_MC_003116.fna GAA ... ACC CCC GT. ..C GAA .TG T.C CAA A.C TAT .G. CTT .C. .AA AG. ..C TT. .CG ..T GCC GAA ..A A.. TTG
RF1_MC_002946.fna GAA ... ACC CCC GT. ..C GAA .TA T.C CAA A.C TAT .G. CTT .C. .AA AG. ..C TT. .CG ..T GCC GAA ..A A.. TTG
RF1_MC_005085.fna GA. ... ACG CC. GTG ... GAG ACT T.C T.. .CC TAC .G. CA. T.. GA. .G. ..C ATC .C. .CG GC. GAA ..C A.. CTG
RF1_MC_002929.fna GA. ... ..G CC. GT. ..C GAG .CG T.C AAT .CG T.C ... GGC .T. GA. ... ... .T. .C. AC. GC. .A. ... A.. CTG
RF1_MC_002927.fna GA. ... ..G CC. GT. ..C GAG .CG T.C AAT .CG T.C ... GGC .T. GA. ... ... .T. .C. AC. GC. .A. ... A.. CTG
RF1_MC_002928.fna GA. ... ..G CC. GT. ..C GAG .CG T.C AAT .CG T.C ... GGC .T. GA. ... ... .T. .C. AC. GC. .A. ... A.. CTG
RF1_MC_006513.fna GA. A.C ... CC. GTT ..C GC. TTG TAC .G. .C. TAC .GC CA. .C. GA. ... ..C TGC .AG AG. GC. .GC .C. A.. CTG
RF1_MC_007404.fna GA. ... TCG CC. GTG ... GG. CTG TAC CG. C.G TAC AA. CA. .T. GA. ... ..C CA. AAG AC. GC. .A. ... A.. CT.
RF1_MC_007614.fna GA. A.T .CC CCC GTG ..C GA. CTG TA. AA. .C. TAT ... CAA A.. GA. CAG ... ATT CAT AC. GC. .A. ... A.. ..T
RF1_MC_004757.fna GAA A.C ... CCA GTA ACC GAG CTG TA. CG. ACC TAC .AA CA. .T. GAA CAG ... TT. .CA ACA GCC AG. ..A A.. AGT
RF1_MC_007298.fna GA. G.T ..G CC. GTA ..C G.. CAG T.C AAT .CC T.C .GC CA. .C. GAA AAT ... CT. .C. ..A GCC GA. .CC A.. CTG
RF1_MC_007947.fna GAA A.C AC. CCC .T. ..C GAA CAG T.C CG. .CC TAC GA. CAA .CT GAA AT. ... ATC AAG ..A GCC .A. .CC A.. TTG
RF1_MC_007908.fna GAA G.C .GC GCC GTG .C. .G. C.. TGG ..G CGC TAC .AA CAA CTG GAA ... ..C CT. A.. .G. GCC .A. ..A ... CTG
RF1_MC_007948.fna GAA GCC AGC GT. GTG .CC GAG CAA TAC A.. CGG C.C ACC AGC C.. GA. ... ..C CT. .C. AG. GCC GA. .GC A.. CTG
RF1_MC_007146.fna CAA ..T ... G.A GTA ... .AA T.T T.. AAT CG. TG. AC. CAA TTA AAT CAA A.. ATT .AA ..A GCT GAA ATA T.. CT.
RF1_MC_000907.fna CAA ..T ... G.A GTG ... .AA T.T T.. AAT CG. TG. AC. CAA TTA AAT CAA A.. ATT .AA ..A GCT GAA ATA T.. CT.
RF1_MC_002663.fna CAA T.A ... G.T GTG ... .AA T.T T.. ..T CG. TG. AAT CAA TTA AAC AGT A.. AT. .AA ..A GC. .AA CTT T.A CT.
RF1_MC_006300.fna CAA T.A ... G.A GTG ..C .AA ACA T.. T.A CGC TG. AAA CAA TTA AAT T.T A.. ATC .AA ..A GC. GA. CT. T.. CTT
RF1_MC_002940.fna CAA T.A ... G.A GTA ... GCA AC. T.C AAT CG. TG. AAA AAA CT. AAT AG. ... ATT .AA ..G GCT GA. TTA T.A TTA
RF1_MC_005139.fna CAA ..T ... G.A GT. ACT .AG T.. T.. A.T .CC TAT AAA CAA .CG .AA .AA ... TTA .TT .CT GC. GAA ... A.. ...
RF1_MC_004459.fna CAA ..T ... G.A GT. ACT .AG T.. T.. A.T .CC TAT AAA CAA .CG .AA .AA ... TTA .TT .CT GC. GAA ... A.. ...
RF1_MC_004603.fna CA. ..A ... G.A GTA ACT .AG T.. T.C CAA .C. TAC .AA CAA .CT .AA .A. ... CTT .CT .C. GCT GAA ... A.. ..A
RF1_MC_006840.fna CA. ..A ... G.A GTT ACA CAA T.. T.C CAA .CG TAT GA. CAA .CT .AA .AA ... CTT .TT .CA GCC .AA ..A A.. ..G
RF1_MC_002505.fna CAA ... ... G.. .T. ACT CAG T.T T.C CAA .C. TAC .AA CAA .CG AA. .AA ... CT. .TT .CT GCC GAA ... A.. ..A
RF1_MC_006370.fna CA. T.A ... G.C .TT AC. CAA T.. T.C CAG .C. TAC T.. GGT .CA AAA .AT ... CTT .AA .C. GCA GAA ..A A.. ..G
RF1_MC_007954.fna CAA ..T ... G.T GTA ..C .AA A.. T.C AAG .CC T.C .A. CAA .C. .A. CTA ..C TTA .C. TCG GC. AAA ..A A.. CTG
RF1_MC_004347.fna CA. T.A ... G.A GTG ..T GCA ... T.. AAA .CC TAC .A. CAA .CA .A. ..T ... CTC .AA TCT GCC AA. ..A A.. CTG
RF1_MC_003910.fna CA. ..T ..T GCA GTG ACT TCA .TT T.. AAT A.. TAT AAA AGT .CT GAA .AT ... TTT TCT ACA GCA GA. CT. A.. CTT
RF1_MC_007481.fna GAT T.A ... G.. GTA ..A .AA ACG T.. TTA AGC TAC .AA CAA .CG .AA CAA ... .TA ATA AG. GCA GAA ..A A.. CTG
RF1_MC_008228.fna CAA ..C ..G GGC GTG ..T .AA T.T T.. ..A ..C TAT .AA GGT .CT .A. .GA ... TTT .AA TCT GC. .AA ..A A.. ATG
RF1_MC_006512.fna CAA T.A ... G.. GTG ..T GGT T.. T.. .AA ..G TAC .GC CA. AAT .A. .AT ... CA. .CA .CT GCA AAA ..T A.. ..T
RF1_MC_004337.fna CA. T.A AGT G.T GTT TC. CG. T.T T.. A.. ..C TG. .AA CA. .TT .A. .AA ... ATC .AA AC. GCA .A. AT. A.. CT.
RF1_MC_000913.fna CA. T.A AGT G.T GTT TC. CG. T.T T.. A.. ..C TG. .AA CA. .TT .A. .AA ... ATC .AA AC. GCA .A. AT. A.. CT.
RF1_MC_007946.fna CA. T.A AGT G.T GTT TC. CG. T.T T.. A.. ..C TG. .AA CA. .TT .A. .AA ... ATC .AA AC. GCA .A. AT. A.. CT.
RF1_MC_004431.fna CA. T.A AGT G.T GTT TC. CG. T.T T.. A.. ..C TG. .AA CA. .TT .A. .AA ... ATC .AA AC. GCA .A. AT. A.. CT.
RF1_MC_002695.fna CA. T.A AGT G.T GTT TC. CG. T.T T.. A.. ..C TG. .AA CA. .TT .A. .AA ... ATC .AA AC. GCA .A. AT. A.. CT.
RF1_MC_007606.fna CA. T.A AGT G.T GTT TC. CG. T.T T.. A.. ..C TG. .AA CA. .TT .A. .AA ... ATC .AA AC. GCA .A. AT. A.. CT.
RF1_MC_004741.fna CA. T.A AGT G.T GTT TC. CG. T.T T.. A.. ..C TG. .AA CA. .TT .A. .AA ... ATC .AA AC. GCA .A. AT. A.. CT.
RF1_MC_007384.fna CA. T.A AGT G.T GTT TC. CG. T.T T.. A.. ..C TG. .AA CA. .TT .A. .AA ... ATC .AA AC. GCA .A. AT. A.. CT.
RF1_MC_007613.fna CA. T.A AGT G.T GTT TC. CG. T.T T.. A.. ..C TG. .AA CA. .TT .A. .AA ... ATC .AA AC. GCA .A. AT. A.. CT.
RF1_MC_002655.fna CA. T.A AGT G.T GTT TC. CC. T.T T.. A.. ..C TG. .AA CA. .TT .A. .AA ... ATC .AA AC. GCA .A. AT. A.. CT.
RF1_MC_003197.fna CAA T.A AGC G.C GTT TCT CG. T.T T.. A.G ..C TG. .AA CA. .TT .A. .A. ... ATC .AG ACG GCT .A. AT. A.. CT.
RF1_MC_004631.fna CAA T.A AGC G.C GTT TCT CG. T.T T.. A.G ..C TG. .AA CA. .TT .A. .A. ... ATC .AG ACG GCT .A. AT. A.. CT.
RF1_MC_006905.fna CAA T.A AGC G.C GTT TCT CG. T.T T.. A.G ..C TG. .AA CA. .TT .A. .A. ... ATC .AG ACG GCT .A. AT. A.. CT.
RF1_MC_003198.fna CAA T.A AGC G.C GTT TCT CG. T.T T.. A.G ..C TG. .AA CA. .TT .A. .A. ... ATC .AG ACG GCT .A. AT. A.. CT.
RF1_MC_006511.fna CAA T.A AGC G.C GTT TCT CG. T.T T.. A.G ..C TG. .AA CA. .TT .A. .A. ... ATC .AG ACG GCT .A. AT. A.. CT.
RF1_MC_004547.fna CA. ..C ACT G.T .TT ACC CG. T.T T.C CAG C.A TG. .A. CA. .CG .AA .AG ... CA. CAG AC. GCA GAA AT. A.. CTG
RF1_MC_008150.fna CAA T.. ACG G.T GT. ACT CG. T.T T.. AAA ..G TG. .GC AGC .CT .A. .AT ... ATC .AA .C. GCA GAA AT. A.. CTG
RF1_MC_005810.fna CAA T.. ACG G.T GT. ACT CG. T.T T.. AAA ..G TG. .GC AGC .CT .A. .AT ... ATC .AA .C. GCA GAA AT. A.. CTG
RF1_MC_004088.fna CAA T.. ACG G.T GT. ACT CG. T.T T.. AAA ..G TG. .GC AGC .CT .A. .AT ... ATC .AA .C. GCA GAA AT. A.. CTG
RF1_MC_008149.fna CAA T.. ACG G.T GT. ACT CG. T.T T.. AAA ..G TG. .GC AGC .CT .A. .AT ... ATC .AA .C. GCA GAA AT. A.. CTG
RF1_MC_003143.fna CAA T.. ACG G.T GT. ACT CG. T.T T.. AAA ..G TG. .GC AGC .CT .A. .AT ... ATC .AA .C. GCA GAA AT. A.. CTG
RF1_MC_006155.fna CAA T.. ACG G.T GT. ACT CG. T.T T.. AAA ..G TG. .GC AGC .CT .A. .AT ... ATC .AA .C. GCA GAA AT. A.. CTG
RF1_MC_005126.fna CAA ... ACT G.T GTG AC. .A. T.T T.. AAG .CC TG. AGT G.. .TT .A. .AT ... CTT AAA .CA GCC GAA ATA A.. CTT
RF1_MC_007712.fna CA. ... TCT G.T GTT ACC CG. T.T T.. CAG C.. TG. TG. CA. .TA .AA .AA ... ATC CA. AC. GC. GA. C.C ... CTG
RF1_MC_007984.fna CAA ..T ACT G.C .TT CAC .CT T.T T.C CAA C.. TG. .A. CAA .TA .A. .AA A.. ATT A.. ATT ACC GG. CC. A.. CTT
RF1_MC_005061.fna TAT ..T C.T G.A .TA A.T .AA TAT T.. .AA ..A TG. T.A AAT ATA .AA AAA A.. ATC .TT C.T ACA AAA ..T A.. CTG
RF1_MC_007292.fna CGA ..A TCT G.A .TA ..T G.T T.T T.. .AA CG. TG. T.. GAT ATA AAA CAA ..A ATA ATT A.T ACA AAA A.A T.. CTT
RF1_MC_004061.fna CAA A.T TC. G.A .TT ..T .AA AAT T.. ATT A.A TG. GAA AAA CTA GAA A.T ... ATT AAA A.T A.T AAT TTA T.A TTT
RF1_MC_002528.fna .AA ..T TC. G.A .TT A.A .AA TAT T.. ATT ..A TG. GAA AAA CTA GAA .TT ... ATT .AA A.T G.C AAT ATC T.. TTA
RF1_MC_004545.fna .AA T.A TCT G.T .TT AAT TAT T.T T.. .TT C.G TG. AAA AAT T.T AAT CAT ... .TA ATT ..G ACA AAA TTA ..A TTG
RF1_MC_004344.fna .AA T.. A.T .TA TTA AAT .AA TAT T.A AAG TC. T.A GAA ..T ATA AAT AAT ACA ATA .AA TCA ACA AAA ACA A.. TTG
RF1_MC_002939.fna GAC ... ACG CC. CT. A.C GAG TC. TA. CG. ACG TAC AAA AA. .TG ... .AG ..G AT. .AG .GG AAC .G. ... T.. CTG
RF1_MC_007517.fna GAC ... ACG GGC TTG ..C GAG .C. TA. CG. CGC TAC AA. AA. .T. ..T ... ..G ATC .AG .GG AAC .G. ..A ..T CTG
RF1_MC_007498.fna GAA ... TCG TC. GTA ..C GCG .TT TA. CG. ..A TAC AAA CG. .TA AGC .AA ... ATC .AG .GG AAC .GC ... T.. CTG
RF1_MC_006138.fna CAT ... AGT ... CT. AAT .CG .TG TAC AAG ..G TAT AAA A.C .C. TGT CAG ... .TT .AG ..T AAT AA. .CT A.T CT.
RF1_MC_007759.fna GAT ... CGC G.T CTT ..C GAG .TT T.C CGG A.A TAT GA. AAA .T. GGC ... .CC ATA .AG ..A GCT .A. C.. ... CTG
RF1_MC_002937.fna GAC ..C A.G C.. GT. ..C GA. .CG T.C CGT CG. TAC AA. GA. ATG AA. CAG A.C CTT .C. ... AAC AA. ... ..C CT.
RF1_MC_007519.fna GAT ..C A.. G.. .TT ... GAG .TT T.C CG. .TC TAC .GC CA. CTG AAT .AA ..A CT. .CA .GT AAC AA. ..A A.. CTG
RF1_MC_008011.fna GAC T.A A.. CCT .TA ..C .CT ACT T.. CAA C.G T.T AAA AAA CT. .AA CAA C.G CTT A.T ..A AAC AAA ..A ..T ATT
RF1_MC_008086.fna TCC A.T ... G.A .T. TCC ..A .CG .GC AAA ..G TAT T.. AGC .TT T.A .AG A.. ATC AAA ..A AAT AA. ... ..T TTA
RF1_MC_000915.fna TCC A.T ... G.A .T. TCC ..A .CG .G. AAA ..G TAT T.. AGC .TT T.A .AG A.C ATT AAA ..A AAT AA. ... ..T TTA
RF1_MC_000921.fna TCC A.T ... G.A .TT TCT G.A .CG .GC AAA ..G TAT T.. AGC .TT T.A .AG .GC ATT AAA ..A AAT AA. ... ..T TTA
RF1_MC_008229.fna TCT A.T ... G.A .TT TCA G.G .CG .G. AAA ..G TAT T.. AGC .TT T.A .AA A.. ATC AAA ..A AAT AAA ... ..T TTA
RF1_MC_004917.fna GAT A.A ... TCT .TT .C. CAA AAT GCC AAA ACA TAT T.T ..C AT. ..T .AA A.. ATC .TG C.A AAT AAA .CT T.. CTT
RF1_MC_005090.fna GCT ... ... GCT CTT ..T T.A AAA GCC AAA ..G TAT ..T CAA AC. .AC CG. TC. ATC CAA ..G AAT .GA .CC ..T TTT
RF1_MC_003912.fna .AT T.A ... CCT .T. ..T T.A AAA GC. AAA ..G TAT T.A AAA ACT T.A .A. A.. ATA .AA ..A AAT AAA .CT T.. CTA
RF1_MC_002163.fna .AT T.A ... CCT .T. ..T T.A AAA GC. AAA ..G TAT T.A AAA ACT T.A .A. A.. ATA .AA ..A AAT AAA .CT T.. CTA
RF1_MC_007575.fna TCC ..T ... ..A .T. ..T GAA AAA GCA CAA ..G TAC AAA ..T .TA A.T T.T C.G ATT AA. ..T ACA AAA ... A.. CTT
RF1_MC_000922.fna TAT ..T CT. G.A TTG AAA .A. .C. TAC .AT A.A A.C T.A AAT TTA GAA AAA .TC CTT .CT ..T GAT AA. C.A GCT TTA
RF1_MC_002491.fna TAT ..T CT. G.A TTG AAA .A. .C. TAC .AT A.A A.C T.A AAT TTA GAA AAA .TC CTT .CT ..T GAT AA. C.A GCT TTA
RF1_MC_005043.fna TAT ..T CT. G.A TTG AAA .A. .C. TAC .AT A.A A.C T.A AAT TTA GAA AAA .TC CTT .CT ..T GAT AA. C.A GCT TTA
RF1_MC_002179.fna TAT ..T CT. G.A TTG AAA .A. .C. TAC .AT A.A A.C T.A AAT TTA GAA AAA .TC CTT .CT ..T GAT AA. C.A GCT TTA
RF1_MC_007899.fna CGT ..T ACT G.A TTA AAA .A. .TG TA. .AT A.G ..T T.A AGA CA. GAA AAA AT. CTC AAT ..T GAT AAA C.T GCT CTG
RF1_MC_004552.fna CG. ..T TCC G.. TTG AAA .AT AC. TA. .AT AGG ..T A.. G.T CAG GAA AAA .T. CT. A.T ..T GAT AAA C.A GCT TTA
RF1_MC_003361.fna CGT ..T TCT G.A TTA AA. .A. .TA TA. .AT A.A ..T T.A GGA CAA GAA AAA AT. CTC AAT ..T GAT AAA ..A GC. CTA
RF1_MC_000117.fna CGT ..T TCT G.. .TT AAA .AT .CT CA. .AG TCA T.. G.T G.. ACA AA. AAA AT. CTT CAG ... GAT AAA CTC GCT TTA
RF1_MC_007429.fna CGT ..T TCT G.. .TT AAA .AT .CT CA. .AG TCA T.. G.T G.. ACA AA. AAA AT. CTT CAG ... GAT AAA CTC GCT TTA
RF1_MC_002620.fna CGT ..T TCG G.. .TT AAA .AT .CT CAC .AA TCG A.T ..T G.. .CA AAA AAA AT. CTT CAT ..T GAC AA. TTA GCC TTG
RF1_MC_005861.fna TAT T.A A.T ..T TTG AAA .AA TCT TGG .AT ..G AA. AAA GAT TTA GAA AAG C.A TTA .AA ..T AAT .AA ..A T.. CTT
RF1_MC_005027.fna GGA ... A.C CGC TTG .CC .A. CAA TAC CGG ACC T.C AAA CGC CTG AC. .A. ..A ATC CAT C.G TGC G.. .C. A.. .T.
RF1_MC_003228.fna GA. ... ..C G.C TTG A.. .AA .C. CG. AAA ..A TAC A.. CAA CTA ... ..T A.C ATC .AA ..A GCT AAA ..T A.T CT.
RF1_MC_006347.fna GA. ... ..C G.C TTG A.. .AA .C. CG. AAA ..A TAC A.. CAA CTA ... ..T A.C ATC .AA ..A GCT AAA ..T A.T CT.
RF1_MC_004663.fna GAT ... ..T G.C TTG A.. .AA .C. CGC AAA ..A TAT A.C CAA CTG T.A .G. A.C ATC .AG ..A GCC AAA A.C A.C CTT
RF1_MC_002950.fna GAT ... ... ... .T. CAT .CG .C. GGG CG. ..C TAT .GC AAT CTG ..C ... A.C ATC .AG ..A GCA AA. C.T ACC ATG
RF1_MC_007514.fna .AC T.A CG. G.A GTG ... CAA .CT T.. .A. .C. TAT .A. CGC AAA GCA A.. ..G CTT .AA .CT GCC .A. C.C ..T TTG
RF1_MC_007512.fna GAC ... A.G G.. .T. ... CAG .CA TA. .A. CG. TAT GCC AGC .C. .GT CAG C.G CTC .AA ..G TC. .GA C.C A.. CAG
RF1_MC_002932.fna .GC ... A.G G.. .T. ... CG. .CT TAC .A. ..G TG. AGC CGA AC. AAA AAG C.G CTC .A. ..G GC. .AT TC. A.. CAG
RF1_MC_007516.fna .GA ..T ..G CC. CT. ... C.. .A. T.C .AG ..A C.C .A. AG. CT. GAA T.. ..G CG. .AT TCG GCA .GT C.A ... CT.
RF1_MC_005070.fna CG. ..C ..G CC. TTG ... C.. .A. T.C .AG ..G C.. .AA GTT CTG GAA .GG ..A CAA AAG C.A TCC .GC ... ... CTG
RF1_MC_007513.fna .G. ..C ..G CC. CTT ... C.. .AT T.. .AG .CG C.C .AA AAA TTA GAA CAG ..G CA. .C. ..T GCC .G. ... ..T CTA
RF1_MC_005071.fna CGA ... ... CCC CT. ..A C.. .AT T.. .AA .CC C.C .A. CAT .TG GA. CAG ..A TG. CAA ..G ACC AA. C.. ..A CTA
RF1_MC_005042.fna .GA T.A ..G CCT TTG ..T T.A .AT TA. AAA ..A C.T .AA G.. ATA GAT TTG ..G TAC AAA ..A GCA AAA ... T.A CTT
RF1_MC_007335.fna CGT T.A ..G CCT TTG ..T .AT .AT TA. TTA A.G C.C .A. ATA ATA GAA AAA ..G TGT CTA ..A GCT AAA .GA T.A .TA
RF1_MC_007577.fna .A. T.. ... CCT TTG ... ..T .AT T.. AAT A.G T.. ..T GAT AC. GAT AAA ..A ATT .AA ..T TCA AAA A.T ..A CTG
RF1_MC_005072.fna .A. ... ... CCT TTG ..T T.A .AT T.. AAT C.A T.A ..T GAT ACT GAT AAA ..A ATT ..A ... TCT AAA C.A T.A CTT
RF1_MC_003272.fna TCT T.A ... G.A GTT ..A GAG ACT TA. .AT A.. TG. AAA ATC .C. .AA .AA ..A TTA ATT .GG GC. .GT C.. G.A CTT
RF1_MC_007413.fna TCT ..A ... G.A GTT ..C .AT ACT TA. .AA AC. TG. AAA ATA .C. .A. .AA ..A TTA ATA .GG GC. .GT C.A G.A CTT
RF1_MC_007604.fna TC. A.. ... G.. CTG ..A .CG AC. TAC .AG ..G TG. AAA CA. C.G GAT ..T ..G CT. AAG .GG GC. .GA ..A A.T CTG
RF1_MC_006576.fna TC. A.. ... G.. CTG ..A .CG AC. TAC .AG ..G TG. AAA CA. C.G GAT ..T ..G CT. AAG .GG GC. .GA ..A A.T CTG
RF1_MC_000911.fna TCC T.. ... G.A ..A ..T GAT AC. TAC .AG AC. TG. AAA AGA A.. .A. .AA ... TTA AAA .GG GCC .GA C.A A.T .T.
RF1_MC_004113.fna GCC ..A ..G G.. ..G ... .AT .C. TAC CA. ..A TG. .AA ..T CT. AAT CAG C.G CT. .TG ..T GCT .GT C.. ... CAT
RF1_MC_007775.fna TCC ..A ... GCC ... ..C CAG AC. T.. CA. ..G TG. .AA AA. CT. ACT CG. ..G CT. AAG C.G AC. GAA ... ... CTG
RF1_MC_007776.fna TCC T.. ..G GCC ... ..C CAG .CT T.. CA. ..C TG. .AA AA. CTG AAT CG. ... CT. CAA C.G AC. GAA ..A ..T TTG
RF1_MC_005125.fna GGC ... ..G CGT ..G ..C GAA .C. TAC .A. C.. TG. .A. CG. CTG TGT ..A ..A CGC AA. .C. G.T .GC C.. A.. ATT
RF1_MC_007677.fna CGT ..C ... G.. GTG ... GAG .C. ... .A. CGG TAC GA. CG. CTT ... .A. ..G CG. .A. ..G ..C GAA .G. A.. AT.
RF1_MC_006461.fna GA. A.. .GG G.. GTG A.C GG. CT. ..C CGG ..G TAC .G. AA. .TG ... .AG ..C CT. .AG C.G GC. GAA AGC ..T CTT
RF1_MC_005835.fna GA. A.. .GG G.. GTG A.C GG. CT. ..C CGG ..G TAC .G. AA. .TG ... .AG ..C CT. .AG C.G GC. GAA AGC ..T CTT
RF1_MC_001263.fna GA. ... CTG CC. CT. ..C .CG CTG G.G CG. ..G CGC GA. CA. .CG GAA ..G ..C CT. A.. .G. GCC .GC ..A ... CTG
RF1_MC_008025.fna GA. ..C ACG CCT .T. ... .C. CT. TAC CG. ..A CAT GC. GT. CT. TC. AG. ... TT. .AG .G. GC. .GC ... ... CTG
RF1_MC_008148.fna CG. A.. CGG CGC GGG .CC GAG CTG .GC .AG CGC T.T ..C GA. .CG T.. CGG ..G .A. C.G ..G GCC .G. ... ... AT.
RF1_MC_000853.fna .A. A.A ... G.A .TA .A. .A. AT. .CA AA. AGA A.A AAA GAA ACT .AA .AG TTC ATC .AA CTT T.. AGA ..A --- ---
RF1_MC_003155.fna GA. ... ACC CC. .T. ..C GCG ACG TAC CG. TCC TG. AA. CA. AC. GG. .A. ..C ATC .AG ACG GC. AA. ... T.C .T.
RF1_MC_003888.fna GA. ... ACC CC. .T. ..C GC. ACG T.C CG. TCC TG. AA. CA. AC. GGC .A. ..C AT. .AG AC. GC. .GC ... T.C ..G
RF1_MC_007333.fna CA. ..C ACC CCC .T. ..C GC. AC. TAC CGG ..A C.. AAC CG. .T. GAA AG. ..C ATC .AG AC. GCC .A. ... ... ...
RF1_MC_007777.fna CA. ..C .CC CC. GT. ... GAT CTT GCG CG. ..G C.C GAC CG. .TG GA. .GA ..C CTC .CT .C. GCC .GC ... ..C ..G
RF1_MC_003450.fna GA. T.. C.G CC. .T. A.T .A. .TG CAC CGT ... T.. G.. ..T .C. .A. .AA ... CTT .AG .CA GCC .GT ..A A.. ..A
RF1_MC_006958.fna GA. T.. C.G CC. .T. A.T .A. .TG CAC CGT ... T.. G.. ..T .C. .A. .AA ... CTT .AG .CA GCC .GT ..A A.. ..A
RF1_MC_004369.fna GA. ... C.G CC. .T. A.C .A. .TG CAC CG. C.G C.C G.C CA. .T. .G. .AT ... CTC .AG .C. GCC .GC ... A.. ...
RF1_MC_002935.fna GA. T.. C.G CCC .T. A.C .A. .TA .AC AA. A.G T.. G.. CA. .CT .GT .A. ..C CAC .AA .C. GCT GA. ..A A.. ...
RF1_MC_007164.fna GAA ... C.G CC. .T. A.T CAG ACG CAC CAG A.A C.C GA. CA. .CT .GT .AG ..C CA. .AG .C. GC. TC. ..A A.. ..A
RF1_MC_002945.fna CGA T.. .CC CC. .T. ..C GCA AC. CAC CG. A.G C.. AC. ..C .CG .GC .A. ..C CTC .AG AC. GC. .GC ... ... .TG
RF1_MC_002755.fna CGA T.. .CC CC. .T. ..C GCA AC. CAC CG. A.G C.. AC. ..C .CG .GC .A. ..C CTC .AG AC. GC. .GC ... ... .TG
RF1_MC_000962.fna CGA T.. .CC CC. .T. ..C GCA AC. CAC CG. A.G C.. AC. ..C .CG .GC .A. ..C CTC .AG AC. GC. .GC ... ... .TG
RF1_MC_002677.fna CGA T.. .CC CC. .T. ... GC. ACG CAC CG. A.G C.. A.A ... .CG .GC .A. ... TT. CAG AC. GCA .GT ..A ..C ...
RF1_MC_002944.fna CG. ..C .CC CC. .T. ..C GG. AC. TAC CG. A.G C.. A.. G.C .C. .GC .AG ..C CTC .AG AC. GC. .GC ..A ..T ...
RF1_MC_008146.fna CA. ... .CG CC. .T. ..C GC. ACG TAC CGA A.A C.C GAA G.C .C. .GC .GT ..C CTC .AG .CG GCC .GT ... ..C .G.
RF1_MC_006361.fna GA. ..C .CG CC. .T. A.. GC. AC. TAC CG. A.G C.. GA. ..C .CG .GC ..G ..C CT. AC. .C. GCC .G. ..A ..C ...
RF1_MC_004551.fna .A. ..A TCT CG. GTA AAA GCT .C. TA. .AG ..G T.T .A. AAA ATA TCA CTT ... CT. A.T .C. GCC .GC ..A ..T ..G
RF1_MC_004572.fna .A. ..A TCT CG. GTA AAA GCT .C. TA. .AG ..G T.T .A. AAA ATA TCA CTT ... CT. A.T .C. GCC .GC ..A ..T ..G
RF1_MC_006087.fna GA. ..C TCG CGC .T. ..C GC. .C. TAC A.. ..G TG. AA. CA. CT. AC. .A. ..C CT. .AG .C. GCT .GC ..A ..C ...
RF1_MC_004307.fna GAA ... .GT GCC .T. ... GGT .C. TAC AAA .CC TG. T.. CA. .TG AA. .A. ... CT. .CA .C. GCT .A. ... A.. ...
RF1_MC_006085.fna CGC ..T CGC C.T GTG ... TCA .T. GCC .A. CGC ..C GAC CA. CTA AG. ... ..C .TT .AG .CA GCC GA. ..T ..C A.T
RFH_MC_004337.fna --- --- --- --- --- --- --- --- --- --- --- --- --- --- --- --- --- --- --- --- --- --- --- --- --- ---
RFH_MC_004741.fna --- --- --- --- --- --- --- --- --- --- --- --- --- --- --- --- --- --- --- --- --- --- --- --- --- ---
RFH_MC_004431.fna --- --- --- --- --- --- --- --- --- --- --- --- --- --- --- --- --- --- --- --- --- --- --- --- --- ---
RFH_MC_007946.fna --- --- --- --- --- --- --- --- --- --- --- --- --- --- --- --- --- --- --- --- --- --- --- --- --- ---
RFH_MC_007613.fna --- --- --- --- --- --- --- --- --- --- --- --- --- --- --- --- --- --- --- --- --- --- --- --- --- ---
RFH_MC_007384.fna --- --- --- --- --- --- --- --- --- --- --- --- --- --- --- --- --- --- --- --- --- --- --- --- --- ---
RFH_MC_007606.fna --- --- --- --- --- --- --- --- --- --- --- --- --- --- --- --- --- --- --- --- --- --- --- --- --- ---
RFH_MC_002695.fna --- --- --- --- --- --- --- --- --- --- --- --- --- --- --- --- --- --- --- --- --- --- --- --- --- ---
RFH_MC_002655.fna --- --- --- --- --- --- --- --- --- --- --- --- --- --- --- --- --- --- --- --- --- --- --- --- --- ---
RFH_MC_000913.fna --- --- --- --- --- --- --- --- --- --- --- --- --- --- --- --- --- --- --- --- --- --- --- --- --- ---
RFH_MC_003198.fna --- --- --- --- --- --- --- --- --- --- --- --- --- --- --- --- --- --- --- --- --- --- --- --- --- ---
RFH_MC_004631.fna --- --- --- --- --- --- --- --- --- --- --- --- --- --- --- --- --- --- --- --- --- --- --- --- --- ---
RFH_MC_006905.fna --- --- --- --- --- --- --- --- --- --- --- --- --- --- --- --- --- --- --- --- --- --- --- --- --- ---
RFH_MC_003197.fna --- --- --- --- --- --- --- --- --- --- --- --- --- --- --- --- --- --- --- --- --- --- --- --- --- ---
RFH_MC_006511.fna --- --- --- --- --- --- --- --- --- --- --- --- --- --- --- --- --- --- --- --- --- --- --- --- --- ---
RFH_MC_004547.fna --- --- --- --- --- --- --- --- --- --- --- --- --- --- --- --- --- --- --- --- --- --- --- --- --- ---
RFH_MC_002516.fna --- --- --- --- --- --- --- --- --- --- --- --- --- --- --- --- --- --- --- --- --- --- --- --- --- ---
RFH_MC_008027.fna --- --- --- --- --- --- --- --- --- --- --- --- --- --- --- --- --- --- --- --- --- --- --- --- --- ---
RFH_MC_003296.fna --- --- --- --- --- --- --- --- --- --- --- --- --- --- --- --- --- --- --- --- --- --- --- --- --- ---
RFH_MC_007510.fna --- --- --- --- --- --- --- --- --- --- --- --- --- --- --- --- --- --- --- --- --- --- --- --- --- ---
RFH_MC_004129.fna --- --- --- --- --- --- --- --- --- --- --- --- --- --- --- --- --- --- --- --- --- --- --- --- --- ---
RFH_MC_003228.fna --- --- --- --- --- --- --- --- --- --- --- --- --- --- --- --- --- --- --- --- --- --- --- --- --- ---
RFH_MC_006347.fna --- --- --- --- --- --- --- --- --- --- --- --- --- --- --- --- --- --- --- --- --- --- --- --- --- ---
RFH_MC_004663.fna --- --- --- --- --- --- --- --- --- --- --- --- --- --- --- --- --- --- --- --- --- --- --- --- --- ---
RFH_MC_007912.fna --- --- --- --- --- --- --- --- --- --- --- --- --- --- --- --- --- --- --- --- --- --- --- --- --- ---

RF2_MC_003919.fna GAG AGC GAA CAG --- --- --- --- --- --- --- --- GAC GAA GAC ACT GCG GTG GCG GTG ATC GCC GAT CTG GAC AAC
RF2_MC_007508.fna ... ... ... ... --- --- --- --- --- --- --- --- ... ... ... ... ... T.. ... ... ... ... ... ... ... ...
RF2_MC_003902.fna ... ... ..G ... --- --- --- --- --- --- --- --- ... ... ... ..C ..C ... ... ... ... ... ..C ... ... ..G
RF2_MC_007086.fna ... ... ..G ... --- --- --- --- --- --- --- --- ... ... ... ..C ..C ... ... ... ... ... ..C ... ... ..G
RF2_MC_006834.fna ... ... ... ... --- --- --- --- --- --- --- --- ... ... ... ... ..A T.. ... ... ... ... ... ... ... ..G
RF2_MC_007705.fna ... ... ... ... --- --- --- --- --- --- --- --- ... ... ... ... ..A T.. ... ... ... ... ... ... ... ..G
RF2_MC_002488.fna ..A .TA ..G ..A --- --- --- --- --- --- --- --- ..T C.G ..G .TG TT. CA. ..T ..C C.G AA. ..C G.. ... .T.
RF2_MC_004556.fna ..A .TA ..G ..A --- --- --- --- --- --- --- --- ..T C.G ..G .TG TT. CA. ..T ..C C.G AA. ..C G.. ... .T.
RF2_MC_007146.fna ATC GAG .C. G.A --- --- --- --- --- --- --- --- ... ... ... ... TTC AAT .AA .C. G.T ..T ..A T.A ..T G.A
RF2_MC_000907.fna ATT GAA .C. G.A --- --- --- --- --- --- --- --- ..T ... ... ..C TTC AAT .AA .C. G.A ..G ..A T.A ..T G.A
RF2_MC_002663.fna ATT GAA .CC G.A --- --- --- --- --- --- --- --- ..T ... .CG ... TTC CAT .AA .CC G.. ..A ..G ..C ..A G.A
RF2_MC_006300.fna .TT GAA .G. G.A --- --- --- --- --- --- --- --- ..T ... ..A ..C TTT AAC .AA .CC G.T A.. ..A T.A ... G.A
RF2_MC_002940.fna .TT GAA .CC G.A --- --- --- --- --- --- --- --- ..T ... C.A ..C TTA TAT .AA .CC CAA ATA ..A GC. ... G.A
RF2_MC_005139.fna ATT GAA .CT G.A --- --- --- --- --- --- --- --- ..T C.. ..G ..C TTT .AT .AA A.C GGT C.A ..A ..T ..A GC.
RF2_MC_004459.fna ATT GAA .CT G.A --- --- --- --- --- --- --- --- ..T C.. ..G ..C TTT .AT .AA A.C GGT C.A ..A ..T ..A GCT
RF2_MC_002505.fna ATC GAA .CG G.A --- --- --- --- --- --- --- --- ..T C.. ..A ..G TTT .AT .AA A.T GGT C.T ..A T.. ..T G.G
RF2_MC_006840.fna .TT GAA ... G.A --- --- --- --- --- --- --- --- ..T C.. ..A ..C TTT .AT .AA A.T GAA C.G ..A ... .CT G.G
RF2_MC_004603.fna .TT GAA ... ..A --- --- --- --- --- --- --- --- ... C.. ..A ..G TTT .AT .AA A.C GAA C.A ..A ..T .CA G.G
RF2_MC_006370.fna .TA GAA ... G.C --- --- --- --- --- --- --- --- ..T C.. ..A ..A TTT .AT .AA A.T GAG C.A ..A ... .CA G.G
RF2_MC_007946.fna .TA GAA .CT G.C --- --- --- --- --- --- --- --- ... ... ..A ..C TTT AAC .AA .CC G.T ..T ..A ..C ... GC.
RF2_MC_004337.fna .TA GAA .CT G.C --- --- --- --- --- --- --- --- ... ... ..A ..C TTT AAC .AA .CC G.T ..T ..A ..C ... GC.
RF2_MC_007613.fna .TA GAA .CT G.C --- --- --- --- --- --- --- --- ... ... ..A ..C TTT AAC .AA .CC G.T ..T ..A ..C ... GC.
RF2_MC_007384.fna .TA GAA .CT G.C --- --- --- --- --- --- --- --- ... ... ..A ..C TTT AAC .AA .CC G.T ..T ..A ..C ... GC.
RF2_MC_004741.fna .TA GAA .CT G.C --- --- --- --- --- --- --- --- ... ... ..A ..C TTT AAC .AA .CC G.T ..T ..A ..C ... GC.
RF2_MC_007606.fna .TA GAA .CT G.C --- --- --- --- --- --- --- --- ... ... ..A ..C TTT AAC .AA .CC G.T ..T ..A ..C ... GC.
RF2_MC_002695.fna .TA GAA .CT G.C --- --- --- --- --- --- --- --- ... ... ..A ..C TTT AAC .AA .CC G.T ..T ..A ..C ... GC.
RF2_MC_004431.fna .TA GAA .CT G.C --- --- --- --- --- --- --- --- ... ... ..A ..C TTT AAC .AA .CC G.T ..T ..A ..C ... GC.
RF2_MC_000913.fna .TA GAA .CT G.C --- --- --- --- --- --- --- --- ... ... ..A ..C TTT AAC .AA .CC G.T ..T ..A ..C ... GC.
RF2_MC_003198.fna .TA GAA .CT G.C --- --- --- --- --- --- --- --- ... ... ..G ..G TTT AAC .AA .CC G.. ..G ..A ... A.T .CG
RF2_MC_004631.fna .TA GAA .CT G.C --- --- --- --- --- --- --- --- ... ... ..G ..G TTT AAC .AA .CC G.. ..G ..A ... A.T .CG
RF2_MC_003197.fna .TA GAA .CT G.C --- --- --- --- --- --- --- --- ... ... ..G ..G TTT AAC .AA .CC G.. ..G ..A ... A.T .CG
RF2_MC_006511.fna .TA GAA .CT G.C --- --- --- --- --- --- --- --- ... ... ..G ..G TTT AAC .AA .CC G.. ..G ..A ... A.T .CG
RF2_MC_006905.fna .TA GAA .CT G.C --- --- --- --- --- --- --- --- ... ... ..G ..G TTT AAC .AA .CC G.. ..G ..G ... A.T .CG
RF2_MC_008149.fna .TT GAA .CT G.T --- --- --- --- --- --- --- --- ..T ... ..A ..C TTT AAC .AA ACA ..T ..T ..G T.A ..G GTT
RF2_MC_004088.fna .TT GAA .CT G.T --- --- --- --- --- --- --- --- ..T ... ..A ..C TTT AAC .AA ACA ..T ..T ..G T.A ..G GTT
RF2_MC_008150.fna .TT GAA .CT G.T --- --- --- --- --- --- --- --- ..T ... ..A ..C TTT AAC .AA ACA ..T ..T ..G T.A ..G GTT
RF2_MC_005810.fna .TT GAA .CT G.T --- --- --- --- --- --- --- --- ..T ... ..A ..C TTT AAC .AA ACA ..T ..T ..G T.A ..G GTT
RF2_MC_006155.fna .TT GAA .CT G.T --- --- --- --- --- --- --- --- ..T ... ..A ..C TTT AAC .AA ACA ..T ..T ..G T.A ..G GTT
RF2_MC_003143.fna .TT GAA .CT G.T --- --- --- --- --- --- --- --- ..T ... ..A ..C TTT AAC .AA ACA ..T ..T ..G T.A ..G GTT
RF2_MC_004547.fna .T. GAA ... G.T --- --- --- --- --- --- --- --- ... ... ... ... TTT AAT .AA ACC TCG ..A ..A ... ... GTG
RF2_MC_005126.fna .TA GAA .CT G.C --- --- --- --- --- --- --- --- ..T ... ..G ... TTT AAT .AA .CT G.G .TA ..G ... ..G C.G
RF2_MC_007712.fna .T. G.A ..G G.C --- --- --- --- --- --- --- --- ... ... ..G ..C TTT C.C .AA ACC CAG ..T ..A T.. ... GGT
RF2_MC_007954.fna ATA GAA ... G.C --- --- --- --- --- --- --- --- ..T ... ... ..C TTT AAC .AA .CC .GT ..T ..G ... ... G.A
RF2_MC_004347.fna ATC GAA ... G.A --- --- --- --- --- --- --- --- ... ... ... ..C TTC AAT .AA ACC .C. AAA ..G ... ..T T.T
RF2_MC_007481.fna .TA GAA .CC G.A --- --- --- --- --- --- --- --- ..T C.. ..A ..C TTT .AT .AA .CA CAA AG. ..A ..A .CA G..
RF2_MC_008228.fna .TA GAG ... AGC --- --- --- --- --- --- --- --- ..T C.. ..A ..C CTA .AC .AA .CT GAA AAA ..C T.A .C. G.G
RF2_MC_003910.fna .TA GAA ... TCA --- --- --- --- --- --- --- --- ... C.. ..A ... TTT .AT .AT .CT GAA .TT ..A GCT ..T GCT
RF2_MC_006512.fna .TA GAA .C. G.A --- --- --- --- --- --- --- --- ... ... ... ... TTT AAC .AA .CT CAT .AA ..G ... TC. GGT
RF2_MC_007645.fna .T. GAA ..G ... --- --- --- --- --- --- --- --- ... .CG ..T G.. .TC ACT .AA ... GAA A.T ..A T.. ..A TCA
RF2_MC_002977.fna .TC GAG ... G.C --- --- --- --- --- --- --- --- ... ..G ... .GC .TC .AA T.. ..C GC. ..G ... ... .CG C..
RF2_MC_006369.fna CG. GAA ... G.T --- --- --- --- --- --- --- --- ..T ..G C.A ..C ATC AAC .AC A.T GGT .AG ..A T.A A.A TCA
RF2_MC_002942.fna CGA GAA ... G.T --- --- --- --- --- --- --- --- ..T ..G C.A ..C ATC AAC .AC A.T GGT .AG ..A T.A A.A TCA
RF2_MC_006368.fna CGA GAA ... G.T --- --- --- --- --- --- --- --- ..T ..G C.A ..C ATC A.C .AC A.T GGT .AT ..A T.A A.A TCA
RF2_MC_007484.fna AT. GAA ... GGC --- --- --- --- --- --- --- --- ..T ... ... ... ..C CA. .AA A.A ... ..T ..A ..A ... GTT
RF2_MC_002947.fna .TC GAA ..G A.T --- --- --- --- --- --- --- --- ... ... .G. G.. .TC .GC .AC ..C G.G A.. ..G ... ..A .G.
RF2_MC_008027.fna .TC GAG ... A.T --- --- --- --- --- --- --- --- ... ... .G. G.C .TC .GC .AC ..C G.G A.. ..G ... ..A GG.
RF2_MC_002516.fna .TC GAG ... G.C --- --- --- --- --- --- --- --- ... ..G .G. G.C .TC .AC .AC ..T GC. AA. ..A G.C ..G CGT
RF2_MC_004578.fna .CC GAA ... G.A --- --- --- --- --- --- --- --- ... C.G .CT G.C .TC .AC .AC ... GCT ... ..A G.C ..G CG.
RF2_MC_005773.fna .CC GAA ... G.A --- --- --- --- --- --- --- --- ... C.G .C. G.C .TC .AT .AC ..C GCT ... ..A G.C ..G CG.
RF2_MC_007005.fna .CC GAA ... G.A --- --- --- --- --- --- --- --- ... C.G .CT G.C .TC .AT .AC ..C GCT ... ..A G.C ..G CG.
RF2_MC_004129.fna .TC GAG ... G.. --- --- --- --- --- --- --- --- ... ... .G. G.G .T. .GC .AT ..C G.. ... ..G ... .C. CGT
RF2_MC_007492.fna .TT GAA ..G A.C --- --- --- --- --- --- --- --- ... ..G .G. G.G .TC AAC .AC ..C G.. .AA .TC ..T C.A GGT
RF2_MC_007963.fna .C. .TG ..G G.A --- --- --- --- --- --- --- --- ... ..G .C. ..C .TC .A. .AA ..C .GA AG. ..A ... ..G ..G
RF2_MC_007912.fna ATT GAA ..G AGC --- --- --- --- --- --- --- --- ... ... ..T .GC TTT C.A .AA A.T TG. AG. ..A GCA ... CG.
RF2_MC_007520.fna ..A .TG ..T GCC --- --- --- --- --- --- --- --- ..T C.G ..A .TG .TT .AT .AA ... G.T T.T ..G T.. .CT CG.
RF2_MC_007969.fna .TA GAA .C. G.. --- --- --- --- --- --- --- --- ..T ... TC. TTG CT. .C. .AT ... CAA ... ..A T.A ... ...
RF2_MC_007204.fna .TA GAA ... G.A --- --- --- --- --- --- --- --- ... ..G TCA TTG CTT .CT .AT ... CAA ... ..A T.A ... ...
RF2_MC_005966.fna .TC GAA .CC G.T --- --- --- --- --- --- --- --- ..T ... AGT TTA CT. ..T .AT ... GAA T.A ..A ..T .CA .CG
RF2_MC_006570.fna --- --- ... G.A --- --- --- --- --- --- --- --- ..T ... TCT TTA AT. CAA .AA A.T GCT AAA ... ACA C.A ..T
RF2_MC_007880.fna --- --- ... G.A --- --- --- --- --- --- --- --- ..T ... TCT TTA AT. CAA .AA A.T GCT AAA ... ACA C.A ..T
RF2_MC_002971.fna A.. CAA ... A.A --- --- --- --- --- --- --- --- ..G ACG ..T TTA ATT ACC .AT T.A .AT AAA ..C T.C A.A C.G
RF2_MC_007510.fna CGC GAG ... GGC --- --- --- --- --- --- --- --- ... ..G ... ..C CTC ..C ... TC. GAA .AA ..C GCC .CG ..G
RF2_MC_008062.fna CGC GAG ... GGC --- --- --- --- --- --- --- --- ... ... ... ..C CTT C.C ..A TCC GAA .A. ..C GCC .CG ..G
RF2_MC_006348.fna C.C GAG ... GGC --- --- --- --- --- --- --- --- ... ..G ..A ..G CTC ..C ..A ACC GAA T.. ..C GC. .CG ..G
RF2_MC_006350.fna C.C GAG ... GGC --- --- --- --- --- --- --- --- ... ..G ..A ..G CTC ..C ..A ACC GAA T.. ..C GC. .CG ..G
RF2_MC_007434.fna C.C GAG ... GGC --- --- --- --- --- --- --- --- ... ..G ..A ..G CTT ..C ..A ACC GAA T.. ..C GC. .CG ..G
RF2_MC_007651.fna CGC GAG ... A.C --- --- --- --- --- --- --- --- ... ..G ... ..G CTC ..C ... ACC GAA T.. ..C GC. .CG ..G
RF2_MC_007951.fna CGC GAA ... GGC --- --- --- --- --- --- --- --- ... ..G ..A ... CTC C.C ..C TGC GAA T.. ..C GC. C.A GG.
RF2_MC_007347.fna A.. GAA ... GGC --- --- --- --- --- --- --- --- ... ..C ..A ..G CTC .A. T.. A.C GAG A.. ..C G.C A.G GG.
RF2_MC_007973.fna CGC GAG ... GGC --- --- --- --- --- --- --- --- ... ..C ..G ..A CTC .AA T.C A.C GAG ... ..C G.C TCT GG.
RF2_MC_003295.fna CGC GAA ..G GGC --- --- --- --- --- --- --- --- ..T ..C ... ..C ATC .A. ..C ..C GAG ... ... ACC .CA GG.
RF2_MC_007404.fna CGC GAG ..G A.C --- --- --- --- --- --- --- --- ... ..C ... ..G CTC .C. ... ... CAG ... ..C A.C ... GG.
RF2_MC_002929.fna CT. GC. ..T AGC --- --- --- --- --- --- --- --- ... ..C .C. ..G CT. .AA ..C A.C GAG CA. ... GCC ... CG.
RF2_MC_002927.fna CT. GC. ..T AGC --- --- --- --- --- --- --- --- ... ..C .C. ..G CT. .AA ..C A.C GAG CA. ... GCC ... CG.
RF2_MC_002928.fna CT. GC. ..T AGC --- --- --- --- --- --- --- --- ... ..C .C. ..G CT. .AA ..C A.C GAG CA. ... G.C ... CG.
RF2_MC_007908.fna A.. GAG ..C GGC --- --- --- --- --- --- --- --- ... ... .C. GGC CT. C.. A.C A.C GAG ... ..C ACC .CG CG.
RF2_MC_007948.fna A.. G.. ... GGC --- --- --- --- --- --- --- --- ... ... .C. GGC AT. C.. ..C A.T GAA .A. ..A GCC .G. ..G
RF2_MC_006513.fna ..A GC. ... G.C --- --- --- --- --- --- --- --- ... ... ... ..A CTC .CC ... ..C GAA ... ..C A.C .GG G.G
RF2_MC_007298.fna A.. GAA ..C GGC --- --- --- --- --- --- --- --- ... ... ... ..C CT. C.C T.C ..C GAG ... ..C AAT .C. G.A
RF2_MC_005085.fna A.. ... ..G G.A --- --- --- --- --- --- --- --- ... ..C ... ..C ATC C.C ... ... CAG ... ... ... ..A G.A
RF2_MC_007614.fna ..A GAA ..G G.T --- --- --- --- --- --- --- --- ... ..T .C. ... CTT CAA AGC ... GCG CG. ..C A.C AGT C.T
RF2_MC_004757.fna C.. GAA ... A.C --- --- --- --- --- --- --- --- ... A.. ..A ..C CT. CAA AGC A.T GC. .AT ... G.C ACG G.A
RF2_MC_007947.fna CGC GAG ... A.C --- --- --- --- --- --- --- --- ..T ..C ... ..C CT. CGC AGC A.T GAT ... ... AC. C.G GCG
RF2_MC_003112.fna .TC GAA ... A.C --- --- --- --- --- --- --- --- ... ... ..A GG. TTT .CC ..C ... CAG .AA ..C G.A .CG GGG
RF2_MC_003116.fna .TC GAA ... A.C --- --- --- --- --- --- --- --- ... ... ..A GG. TTT .CC ..C ... CAG .AA ... G.. .CG GGG
RF2_MC_002946.fna .TC GAA ... A.C --- --- --- --- --- --- --- --- ... ... ..A GG. TTT .CC ..C ... .AG .AA ..C G.. .CG GGG
RF2_MC_002745.fna C.A GAA ... --- --- --- --- --- --- --- --- TTT ..T ... ..A .TG AAA .AA .AC T.A GAG CAA ..G G.C ATT ..T
RF2_MC_003923.fna C.A GAA ... --- --- --- --- --- --- --- --- TTT ..T ... ..A .TG AAA .AA .AC T.A GAG CAA ..G G.C ATT ..T
RF2_MC_002951.fna C.A GAA ... --- --- --- --- --- --- --- --- TTT ..T ... ..A .TG AAA .AA .AC T.A GAG CAA ..G G.C ATT ..T
RF2_MC_007622.fna C.A GAA ... --- --- --- --- --- --- --- --- TTT ..T ... ..A .TG AAA .AA .AC T.A GAG CAA ..G G.C ATT ..T
RF2_MC_007795.fna C.A GAA ... --- --- --- --- --- --- --- --- TTT ..T ... ..A .TG AAA .AA .AC T.A GAG CAA ..G G.C ATT ..T
RF2_MC_002758.fna C.A GAA ... --- --- --- --- --- --- --- --- TTT ..T ... ..A .TG AAA .AA .AC T.A GAG CAA ..G G.C ATT ..T
RF2_MC_007793.fna C.A GAA ... --- --- --- --- --- --- --- --- TTT ..T ... ..A .TG AAA .AA .AC T.A GAG CAA ..G G.C ATT ..T
RF2_MC_002953.fna C.A GAA ... --- --- --- --- --- --- --- --- TTT ..T ... ..A .TG AAA .AA .AC T.A GAG CAA ..G G.C ATT ..T
RF2_MC_002952.fna C.A GAA ... --- --- --- --- --- --- --- --- TTT ..T .G. ..A .TG AAA .AA .AC T.A GAG CAA ..G G.C ATT ..T
RF2_MC_007168.fna C.A GAA ..G --- --- --- --- --- --- --- --- TTA ..T .GT ..T GTA AA. AGT .AT T.A GAA CAA A.. G.T CT. G..
RF2_MC_004461.fna C.A GAA ... --- --- --- --- --- --- --- --- TAT ..T ..G ..T .TG AA. A.A .AA T.A GAA .AG ..A G.T C.G C.A
RF2_MC_002976.fna C.A GAA ... --- --- --- --- --- --- --- --- TAT ..T ..G ..T .TG AA. A.A .AA T.A GAA .AG ..A G.T C.G C.A
RF2_MC_007350.fna CTC GAA ... --- --- --- --- --- --- --- --- GAT ..T ... ACG .TG AA. CAA .AT T.A GAG CAA AGC G.T C.A G.T
RF2_MC_005957.fna A.A GAA ..G --- --- --- --- --- --- --- --- TAT ..T ... ..T TTA CAT .A. .A. C.T GAA T.A ..A G.A A.A GG.
RF2_MC_003909.fna A.A GAA ..G --- --- --- --- --- --- --- --- TAT ..T ... ..T TTA CAT .A. .AA C.T GAA T.A ..A G.A A.A GG.
RF2_MC_006274.fna A.A GAA ..G --- --- --- --- --- --- --- --- TAT ..T ... ..T TTA CAT .A. .A. C.T GAA T.A ..A G.A A.A GG.
RF2_MC_004722.fna A.A GAA ..G --- --- --- --- --- --- --- --- TAT ..T ... ..T TTA CAT .A. .AA T.A GAA T.A ..A G.A A.A GG.
RF2_MC_005945.fna A.A GAA ..G --- --- --- --- --- --- --- --- TAT ..T ... ..T TTA CAT .A. .A. C.T GAA T.A ..A G.A A.A GGT
RF2_MC_007530.fna A.A GAA ..G --- --- --- --- --- --- --- --- TAT ..T ... ..T TTA CAT .A. .A. C.T GAA T.A ..A G.A A.A GGT
RF2_MC_003997.fna A.A GAA ..G --- --- --- --- --- --- --- --- TAT ..T ... ..T TTA CAT .A. .A. C.T GAA T.A ..A G.A A.A GGT
RF2_MC_006270.fna A.A GAA ..T --- --- --- --- --- --- --- --- CCT ... C.G ... CTG CAA AAT .AA C.. G.. AA. ..G ... A.A .G.
RF2_MC_006322.fna A.A GAA ..T --- --- --- --- --- --- --- --- CCT ... C.G ... CTG CAA AAT .AA C.. G.. AA. ..G ... A.A .G.
RF2_MC_000964.fna A.A GAA ..G --- --- --- --- --- --- --- --- CCG ... ACT ..T CTC CA. C.T .A. C.T GAA AAA ..A ..A A.G TCA
RF2_MC_002570.fna A.. GAA ... --- --- --- --- --- --- --- --- ACG ..T .C. ... TTA CAA CA. .AA T.A GAG CAA .G. ..A A.A GGT
RF2_MC_006510.fna A.. GAA ..G --- --- --- --- --- --- --- --- CCG ..T ..C ..G CTC CAA .CT .AA C.C G.. .AG ..A GC. A.A ..G
RF2_MC_006582.fna CG. GAA ..G --- --- --- --- --- --- --- --- GAC ... ACT ..A CTG ..A AGT .AA C.. GAA T.G .GC ..T .CT GCG
RF2_MC_004193.fna A.A GAA ... --- --- --- --- --- --- --- --- AAT ... C.. ..A CTA TTT .CT .AT T.A GAT ..T ..G ..T C.A C.G
RF2_MC_003210.fna A.A GAA ... --- --- --- --- --- --- --- --- GCG ..T ... ..T TTA CAA .AA .AA T.A GAA AAA ... A.T A.A GCT
RF2_MC_002973.fna A.A GAA ... --- --- --- --- --- --- --- --- GCA ..T ... ..T TTA CAA .AA .AA T.A GAA AAA ... A.T A.A GCT
RF2_MC_003212.fna A.A GAA ... --- --- --- --- --- --- --- --- GCA ..T ... ..T TTA CAA .CA .AA T.A GAA AAA ... A.T A.A GCA
RF2_MC_003485.fna ..C GAA --- --- --- --- --- --- --- --- --- --- ..T ..T TCT TTG AAA .AA .AA T.A GAA .AA A.. ..A ATG C.G
RF2_MC_006086.fna ..C GAA --- --- --- --- --- --- --- --- --- --- ..T ..T TCT TTG AAA .AA .AA T.A GAA .AA A.. ..A ATG C.G
RF2_MC_008021.fna ..C GAA --- --- --- --- --- --- --- --- --- --- ..T ..T TCT TTG AAA .AA .AA T.A GAA .AA A.. ..A ATG C.G
RF2_MC_008023.fna ..C GAA --- --- --- --- --- --- --- --- --- --- ..T ..T TCT TTG AAA .AA .AA T.A GAA .AA A.. ..A ATG C.G
RF2_MC_008022.fna ..C GAA --- --- --- --- --- --- --- --- --- --- ..T ..T TCT TTG AAA .AA .AA T.A GAA .AA A.. ..A ATG C.G
RF2_MC_008024.fna ..C GAA --- --- --- --- --- --- --- --- --- --- ..T ..T TCT TTG AAA .AA .AA T.A GAA .AA A.. ..A ATG C.G
RF2_MC_007296.fna ..C GAA --- --- --- --- --- --- --- --- --- --- ..T ..T TCT TTG AAA .AA .AA T.A GAA .AA A.. ..A ATG C.G
RF2_MC_007297.fna ..C GAA --- --- --- --- --- --- --- --- --- --- ..T ..T TCT TTG AAA .AA .AA T.A GAA .AA A.. ..A ATG C.G
RF2_MC_002737.fna ..C GAA --- --- --- --- --- --- --- --- --- --- ..T ..T TCT TTG AAA .AA .AA T.A GAA .AA A.. ..A ATG C.G
RF2_MC_004116.fna ..C GAA --- --- --- --- --- --- --- --- --- --- ..T ..T TCT TTG AAA .AA .AA T.A GAA .AA A.. ..A ATG C.G
RF2_MC_007432.fna ..C GAA --- --- --- --- --- --- --- --- --- --- ..T ..T TCT TTG AAA .AA .AA T.A GAA .AA A.. ..A ATG C.G
RF2_MC_004368.fna ..C GAA --- --- --- --- --- --- --- --- --- --- ..T ..T TCT TTG AAA .AA .AA T.A GAA .AA A.. ..A ATG C.G
RF2_MC_004606.fna ..C GAA --- --- --- --- --- --- --- --- --- --- ..T ..T TTT TTG AAA .AA .AA T.A GAA .AA A.. ..A ATG C.G
RF2_MC_004070.fna ..C GAA --- --- --- --- --- --- --- --- --- --- ..T ..T TTT TTG AAA .AA .AA T.A GAA .AA A.. ..A ATG C.G
RF2_MC_004350.fna ..A GAA --- --- --- --- --- --- --- --- --- --- ..T ..T AGT TTG CAA .GC .AA C.T GAA .AA ..C ..T .T. ..G
RF2_MC_006449.fna ..A GAA --- --- --- --- --- --- --- --- --- --- ..T ..T AG. GT. CAA .A. .AA C.C GAA .AA ACG ..C ..A ..A
RF2_MC_006448.fna ..A GAA --- --- --- --- --- --- --- --- --- --- ..T ..T AG. GT. CAA .A. .AA C.C GAA .AA ACG ..C ..A ..A
RF2_MC_003098.fna .CT GAA --- --- --- --- --- --- --- --- --- --- ... ..G TCA GTG CAT .AT .AA C.. G.A ..G C.G T.A .C. G.A
RF2_MC_003028.fna .CT GAA --- --- --- --- --- --- --- --- --- --- ... ..G TCA GTG CAT .AT .AA C.. G.A ..G C.G T.A .C. G.A
RF2_MC_002662.fna C.A GAA ... --- --- --- --- --- --- --- --- GCT ... ... ..G .TG CAA .CT .A. T.A GAG .AA ATG ACA ATT GCG
RF2_MC_007929.fna C.A GAA ATT .CA --- --- --- --- --- --- --- GAT ..T ..G ..A TTA CAA .CA .AT T.A GAA .AA A.. TAT C.A C.T
RF2_MC_004567.fna AGT GAG ... .CC --- --- --- --- --- --- --- GAT --- .CT ..G .TG CA. .CT .A. T.T GAA A.G ..C T.T C.G C..
RF2_MC_007576.fna C.A GAA ... .CT --- --- --- --- --- --- --- GAT --- ..C ..G CTA CA. .C. AGC T.T GAA ... ..C T.A ..G C.G
RF2_MC_004668.fna C.A GAA ... T.T --- --- --- --- --- --- --- GAT --- .C. ..G .T. CAA .AA .AA T.. GAA .AA AGA A.T C.T CT.
RF2_MC_008054.fna CGC CTG ... --- --- --- --- --- --- --- --- GCA ... .CG ... CTG CAA AA. .AC ACC GAA .A. C.G ... .C. ..G
RF2_MC_006814.fna CGT GAA ..G --- --- --- --- --- --- --- --- CCA ..T TC. ..T TTA CAA ACA .AA ..T GAA A.A ... T.A ATA GCT
RF2_MC_005362.fna A.A GCA ..T --- --- --- --- --- --- --- --- CCA ..T CCT ..A TTG AGT .AA .AA T.A TCT .AA ..A A.. .TG TCA
RF2_MC_007907.fna .T. GAA ... A.. --- --- --- --- --- --- --- --- ..T ... TC. CTG .A. CCT .AA C.T GAG .AA .GA A.C CTG GCT
RF2_MC_007644.fna CT. GC. ... G.C --- --- --- --- --- --- --- --- ... C.C TC. CTG .AA .AA .AA A.A GC. AGG ..C ... .CT GCT
RF2_MC_007503.fna ..A GAG ... G.A --- --- --- --- --- --- --- --- A.T ..G ..G TTA ..C ..T .A. .CT CAG .A. A.A GCC A.A ..A
RF2_MC_003366.fna ..A GAA A.T --- --- --- --- --- --- --- --- --- ... ..G ..A ..A ..T AA. .A. A.A ..A AG. ..A G.T A.G GCT
RF2_MC_004557.fna A.A GAA ... G.. --- --- --- --- --- --- --- --- ... ATT TC. T.G ..A .GA .AA ..A T.A AAA ..G T.A .TG CTA
RF2_MC_003030.fna AGA GAA ..T G.A --- --- --- --- --- --- --- --- A.T ... ..A GAA ... .AT .A. A.A C.A AAG ..A G.T CGT G..
RF2_MC_003869.fna TT. GAA ... GG. --- --- --- --- --- --- --- --- ..T ... TCT .TC ..T .AA .A. ... GAG AGG ..A TAC A.A G.G
RF2_MC_003454.fna ..A ..T .G. --- --- --- --- --- --- --- --- --- ..A ACT TCA TT. .AA AGT .AA C.T TCA .AA A.A .AT A.A ..T
RF2_MC_002936.fna C.C GAA --- --- --- --- --- --- --- --- --- --- ... CCT TCT TTA .G. AAT .AA A.A GAG CGT ..G G.. A.T .CT
RF2_MC_007356.fna CGT GAA --- --- --- --- --- --- --- --- --- --- ... CCG TCG TTG AGT AAT .A. A.A GAA CAT ..A A.C AGT GGT
RF2_MC_006177.fna ... GAG .CG --- --- --- --- --- --- --- --- TCC ... .CC ..G .TG ..C .C. .A. .CC .GA ..G ..G GCC ... GC.
RF2_MC_000853.fna --- GA. ..G --- --- --- --- --- --- --- --- --- ..T C.G ..G .TG ..T CA. CAC ... GAA .AA ATA G.T C.G G.G
RF2_MC_000918.fna TCC GAA ..G --- --- --- --- --- --- --- --- --- ... ACG ..A ..C TG. .C. AT. A.. GA. .AA ..A A.C A.A G.A
RF2_MC_007516.fna ... CTA ..G --- --- --- --- --- --- --- --- CCG ..T ..G ... CTA CT. CA. .A. .CT CAG AA. .GG T.. A.T C.G
RF2_MC_005070.fna ... CTG ... --- --- --- --- --- --- --- --- CCG ... ..G ..G .TG CTC ACC .A. .CC CAG .AG .GC ..C A.T C.A
RF2_MC_007513.fna ... CTT ..G --- --- --- --- --- --- --- --- GCG ..T ... ..G .TG CT. .G. .AA .CA CAG CAG .GC ..C ACG G.A
RF2_MC_005071.fna ..C CTA ..G --- --- --- --- --- --- --- --- CCA ... ..C ..G .TG CTC AGC .AA .CC CAA T.G .GG ... A.A C.G
RF2_MC_005042.fna ..A TTG ... --- --- --- --- --- --- --- --- CCT ... A.T ..A .TG ATA .AA .AA .CT CAA ATT .GA ..T TGT C.G
RF2_MC_007335.fna ... TTA ..T --- --- --- --- --- --- --- --- CCG ..T ... ..A .TC CT. TCT .A. .CT CA. AAT .GG ..C ..G C.A
RF2_MC_007577.fna TCT TTA ... --- --- --- --- --- --- --- --- CCT ..A ..G ..A .TG ATT T.. .A. TCC CAG CAG .GC T.A A.G ..A
RF2_MC_005072.fna TCC TTA ..G --- --- --- --- --- --- --- --- CCT ..A ... ..A .TG ATT ..T .A. TCA CAT CAA .GG T.A .T. .CT
RF2_MC_003272.fna ... TTA ... --- --- --- --- --- --- --- --- ACC ... ... .CA CTA TT. CAA .AA .C. GAA T.T ACC A.C ACT ..G
RF2_MC_007413.fna ... TTG ... --- --- --- --- --- --- --- --- ACC ... ... .CA CTA TT. CAA .AA .C. GAA T.T AC. A.C ACT ..G
RF2_MC_000911.fna ... TTA ..G --- --- --- --- --- --- --- --- GAC ... C.. .C. CTA CT. AC. .AA .C. GAA A.T ACC ... ..A C.A
RF2_MC_007604.fna .C. .TT ..G --- --- --- --- --- --- --- --- CCC ... CCT .C. CTA TTT .AA .AA .C. GAA A.. A.C G.C C.G CGA
RF2_MC_006576.fna .C. .TT ..G --- --- --- --- --- --- --- --- CCC ... CCT .C. CTA TTT .AA .AA .C. GAA A.. A.C G.C C.G CGA
RF2_MC_004113.fna ... TTA ... --- --- --- --- --- --- --- --- CTG ..T ... .GG TTG CT. ACA .A. .CA .CT A.G CTG ..A A.G G.G
RF2_MC_005125.fna C.. GAG ACC --- --- --- --- --- --- --- --- GGT ... ..G TCG CTG CT. CC. .A. .C. GAA .G. A.. A.C ..A GCG
RF2_MC_007775.fna C.A GAA ..C --- --- --- --- --- --- --- --- CCG ... CCG ..G CTG TT. .CC .AA ... TC. .GA TCC ... .CG GCG
RF2_MC_007776.fna C.A GAA ..G --- --- --- --- --- --- --- --- CCC ..T CCG ..A CTC TTA .CC .A. ACA GCG .GA TCC ... .CA GCG
RF2_MC_003228.fna TTT TAT A.. --- --- --- --- --- --- --- --- GAC ..A CTG .TT ..C .AA CAA .AA ..A GA. .AG .CC TAT .CA ..G
RF2_MC_006347.fna TTT TAT A.. --- --- --- --- --- --- --- --- GAC ..A CTG .TT ..C .AA CAA .AA ..A GA. .AG .CC TAT .CA ..G
RF2_MC_004663.fna TTT TAT A.. --- --- --- --- --- --- --- --- GAG ..A TT. .TG ... .A. .GA .AT ... GAT ..G .C. TAT .CG ..A
RF2_MC_002950.fna T.C T.. A.G --- --- --- --- --- --- --- --- GAG .GT AT. TC. ..C .AA .A. .A. ... GAT .AA .CC TAT .CT C.T
RF2_MC_007677.fna TCC GAA ..G --- --- --- --- --- --- --- --- GAG .GG ... ... .TG T.. .AC .A. A.C GA. ..G ..G GC. CGA ..G
RF2_MC_007514.fna CTT GAG CTT --- --- --- --- --- --- --- --- CAG ..T ... TCG TT. .GC .AT .A. C.A .CG AA. ACC A.T AC. G.A
RF2_MC_007512.fna ..C GAG CTG --- --- --- --- --- --- --- --- GAA ... ..G TCG TTC .AA CG. .A. C.. .CA ..A TCG A.T ... GC.
RF2_MC_002932.fna ATC GAG CTC --- --- --- --- --- --- --- --- GAG ..T ... TCA CT. .T. TCT .AC C.C GA. ... ACG ..C ... CG.
RF2_MC_002939.fna ... GAA .CC --- --- --- --- --- --- --- --- CAG ... ..G .C. ..A CTC .AC .AA ..C CG. ... CTC AAC ... .G.
RF2_MC_007517.fna ... GAG .CC --- --- --- --- --- --- --- --- GGG ... ..G .GA ..C CTC .AC .A. ..C CGG ..A CTC AAT ... C.G
RF2_MC_007498.fna .CC GAA AGC --- --- --- --- --- --- --- --- GGT ..T ... .C. ..G CTT .AA .A. A.C TC. ..T TTG T.. CCG G.T
RF2_MC_007759.fna A.. GAA ... --- --- --- --- --- --- --- --- AAT ... ... ..G G.C TT. .AA ..T A.C TCG AAT ... A.A ..A TCA
RF2_MC_006138.fna .CC GAA ..G --- --- --- --- --- --- --- --- GGT ... C.G ..A .T. .A. CA. .AA A.T GCG CTG A.G ..A .GG .G.
RF2_MC_007760.fna ... GAG .CG --- --- --- --- --- --- --- --- CGC ... ..G .C. ..C CGC .CC .A. .C. GC. .AG .CC GCC ..G GCG
RF2_MC_008095.fna .TC GAG .CC --- --- --- --- --- --- --- --- AAC ... ..G .C. ..C A.C CA. .A. .C. GAA .G. TCC ..C ACG GGG
RF2_MC_005363.fna ..A GAA .CC --- --- --- --- --- --- --- --- CAG ..T ... .G. .G. TTC TCT .AA .CC .AA ... ..G G.C .TG GCA
RF2_MC_008148.fna ... G.. ..C --- --- --- --- --- --- --- --- CGG ..G --- --- CTG CTC .A. .A. ... GAG CGG ..G ..C ..G GGG
RF2_MC_002491.fna ..T GCT CTT --- --- --- --- --- --- --- --- GAA ... CCT .CG .T. TGT .AA .AC T.A GAG AAA ..A T.T CT. TTT
RF2_MC_005043.fna ..T GCT CTT --- --- --- --- --- --- --- --- GAA ... CCT .CG .T. TGT .AA .AC T.A GAG AAA ..A T.T CT. TTT
RF2_MC_000922.fna ..T GCT CTT --- --- --- --- --- --- --- --- GAA ... CCT .CG .T. TGT .AA .AC T.A GAG AAA ..A T.T CT. TTT
RF2_MC_002179.fna ..T GCT CTT --- --- --- --- --- --- --- --- GAA ... CCT .CG .T. TGT .AA .AC T.A GAG AAA ..A T.T CT. TTT
RF2_MC_003361.fna ..A GCT TCT --- --- --- --- --- --- --- --- TCA ..T CCC ..A CT. CGT .AA .AT T.A GAA AAA ..A T.T TCT GTT
RF2_MC_004552.fna ..T GTT TCC --- --- --- --- --- --- --- --- GCG ..T CCG ..A CT. CGA .AA .AT T.A GAA AAA ..A T.C ACG .TT
RF2_MC_007899.fna ..A GCT TCT --- --- --- --- --- --- --- --- TCA ... CCC ..A TT. CGT .AA .AT T.A GAA AAG ..A T.T TCT .TT
RF2_MC_000117.fna ... TCT TCT --- --- --- --- --- --- --- --- AAA ..T TT. ..A .TG CAA AAA .AA T.A GAA AAA ..A T.T .TT TTT
RF2_MC_007429.fna ... TCT TCT --- --- --- --- --- --- --- --- AAA ..T TT. ..A .TG CAA AAA .AA T.A GAA AAA ..A T.T .TT TTT
RF2_MC_002620.fna ..A TCT TCT --- --- --- --- --- --- --- --- AAA ..T TT. ..A .TA CAA AAA .AA T.A GAA AAA ..A T.T ATT TTT
RF2_MC_005861.fna T.T GAA TT. --- --- --- --- --- --- --- --- AAT ..A ... TCT TT. ATT .AA .AA C.T T.A AGA ... T.A ..T TCT
RF2_MC_001318.fna ..A .AT ... --- --- --- --- --- --- --- --- AAA ..T --- --- --- A.T AAC .GC T.. GAA ATT ..A T.T A.T .CG
RF2_MC_006156.fna ..A .AT ... --- --- --- --- --- --- --- --- AAA ..T --- --- --- ATT AAC AGC T.A GAA AT. ..A T.T A.T GTA
RF2_MC_002967.fna ..A GAA TCC --- --- --- --- --- --- --- --- GGC A.T ... ..A CTG T.T .AA .AA A.C GG. T.A A.. TAT A.. TCG
RF2_MC_000919.fna CGC GAG .CG --- --- --- --- --- --- --- --- CAA ... .C. TCG CTG .A. CCA .AA C.T TC. T.. CT. T.T TCA G..
RF2_MC_005027.fna ..T --- --- --- --- --- --- --- --- --- --- GAA ... ... TCG .TC .TT .AT .A. ..T CGG T.. ..G A.C ..T CG.
RF2_MC_007716.fna TTA .AT ... --- --- --- --- --- --- --- --- AGC CCA A.T ..A G.. T.T .CT TTA T.A GAA .AA ..A ..A A.A ...
RF2_MC_005303.fna TTA .AT ... --- --- --- --- --- --- --- --- AGC CCA A.T A.A ... T.T .CT TTA T.A GAA .AA ..A T.A A.A ...
RF2_MC_004342.fna TT. GA. ... --- --- --- --- --- --- --- --- AAA .G. ... A.. GGG .TT .GA .AA C.T TCT T.. ..A TAC A.T .GA
RF2_MC_005823.fna TT. GA. ... --- --- --- --- --- --- --- --- AAA .G. ... A.. GGG .TT .GA .AA C.T TCT T.. ..A TAC A.T .GA
RF2_MC_003103.fna ..A GC. ... --- --- --- --- --- --- --- --- AAC ..T TT. ..A ..A CTT TCA CAA A.T GAA CAG ..C T.A A.A ..T
RF2_MC_007109.fna ..A GC. ... --- --- --- --- --- --- --- --- AAT ..T TT. ..A ..A CTT TCA CAA A.T GAA CAG ..C T.A A.A ..T
RF2_MC_007940.fna ..A GCT ... --- --- --- --- --- --- --- --- AAT ..T CTT ..G .TA AT. CA. CAA ..T GAG AAA ... T.A C.A TC.
RF2_MC_006142.fna ..A GT. ... --- --- --- --- --- --- --- --- AAT ..T TTC ..G ... CTT AAT CAA A.T GAA CAA ..C T.T A.A ..A
RF2_MC_000963.fna ..A GT. ... --- --- --- --- --- --- --- --- AAT ..T TT. ..G ..C CT. AAT CAA A.T GAA CAG ..C T.T A.A ..A
RF2_MC_007778.fna ... GC. ..G --- --- --- --- --- --- --- --- GGC ... ..G .G. GTC .TC CGC .A. .CC GAG ..T .CG ..C A.G GCG
RF2_MC_007958.fna ... GC. ..G --- --- --- --- --- --- --- --- GGC ... ..C .G. GTC .TC AGC .A. .CC GAG ..G .CG ..C A.G GCG
RF2_MC_005296.fna ... GC. ..G --- --- --- --- --- --- --- --- GGC ... ... .GT .TC .TC AA. .AA .CC GAG .AT .CG ..C A.G GCG
RF2_MC_007925.fna ..A GC. ..G --- --- --- --- --- --- --- --- AAC ... ... .G. GTG .TC .CC .AA .CC GAA ... .CG ... A.G GCG
RF2_MC_004463.fna ..A GC. ..G --- --- --- --- --- --- --- --- GGC ..T ..C .G. GTC .T. .CC .AA .CC GAA ..T .CG ... A.G GC.
RF2_MC_007406.fna ... GC. ..G --- --- --- --- --- --- --- --- AAC ..T ..G .C. GTC ATC .AC .AA TCC GAA AAT .CC ... A.A GC.
RF2_MC_007964.fna ... GC. ..G --- --- --- --- --- --- --- --- AAC ..T C.G .C. .TC .TC AAC .AT TCC GAA AAT .CC ... A.G ..T
RF2_MC_003062.fna ... .TG ... --- --- --- --- --- --- --- --- GGC ... ..T ..G .TC .TC AA. .AC .CC GAA .AT .CG ... A.G GCG
RF2_MC_003304.fna ... .TG ... --- --- --- --- --- --- --- --- GGC ... ..T ..G .TC .TC AA. .AC .CC GAA .AT .CG ... A.G GCG
RF2_MC_007761.fna ... GAA ... --- --- --- --- --- --- --- --- GGC ... ... .G. .TC .TC AAA .A. .CC GAG .A. .CC T.. A.G GCA
RF2_MC_003047.fna ..A GAG ..G --- --- --- --- --- --- --- --- GGC ..T TCG .CG .TC .TC .C. .A. .CC GAG .AA .CG ..T CG. C.A
RF2_MC_002678.fna ... GAA ..G --- --- --- --- --- --- --- --- GGC ... ..G .G. GTC ATC ACC .A. .CC GAA ..G .CG A.C CG. TCG
RF2_MC_003317.fna ... GAG ... --- --- --- --- --- --- --- --- GGC ... A.G TCG .TC .TC .A. .AT .C. GAA AAA ACC A.C CGT G..
RF2_MC_007618.fna ... GAG ... --- --- --- --- --- --- --- --- GGC ... A.G TCG .TC .TC .A. .AT .C. GAA AAA ACC A.C CGT G..
RF2_MC_006932.fna ... GAG ... --- --- --- --- --- --- --- --- GGC ... A.G TCG .TC .TC .A. .AT .C. GAA AAA ACC A.C CGT G..
RF2_MC_004310.fna ... GAG ... --- --- --- --- --- --- --- --- GGC ... A.G TCG .TC .TC .A. .AT .C. GAA AAA ACC A.C CGT G..
RF2_MC_005956.fna ..A GAA ... --- --- --- --- --- --- --- --- AGT ..T ATC ..A .T. ATC AC. .AT .CA GAA AAT TCA A.A CG. ..T
RF2_MC_005955.fna ..A GAA ... --- --- --- --- --- --- --- --- AGT ..T .TC ..A .T. ATC ACT .AT .CA GAA AAT TTA A.A CGT ..T
RF2_MC_002696.fna ... .TG ..G --- --- --- --- --- --- --- --- TCC ... ..G ... T.G CT. AAC .AC .CC CG. ..T C.G ... A.G TCG
RF2_MC_007626.fna ... .TG ... --- --- --- --- --- --- --- --- GGC ... C.G ACG GTC ATC .AC .AC .CC GAG .AA C.G G.T CG. GC.
RF2_MC_007643.fna ..T GC. ..G --- --- --- --- --- --- --- --- GAC ..T .CC ..A .GC ATC .CC .A. .GC GAG CG. ATG ... C.. .G.
RF2_MC_006677.fna ..A .TG ... --- --- --- --- --- --- --- --- GGA ... ... AGT CTC .TC CA. .AC .CC G.G CAG ACC ... CG. GC.
RF2_MC_007794.fna ..A .TG ... --- --- --- --- --- --- --- --- GGC ... ..G ... ..G ATC AAC .AA .GC C.. ..G ACG ..T .C. GCG
RF2_MC_008048.fna ... .TG ... --- --- --- --- --- --- --- --- GGT ... ..G .CG .TG .TC .AC .A. .C. G.. ... AGC ..C .C. GCG
RF2_MC_007722.fna ..A GC. ... --- --- --- --- --- --- --- --- GGC ... ... ..T GTG .T. AA. .A. .GC C.. ..G AGC ... C.G ..G
RF2_MC_006526.fna ... GCA ... --- --- --- --- --- --- --- --- GGT ..A ... ..A .TG .T. CA. .AC .CC ..T T.T .CA ... ..A .G.
RF2_MC_008044.fna ... .TG ... --- --- --- --- --- --- --- --- GAG ..T .CC ..A GTC .TC AAA .AC .CC GAA .A. ACC ..T A.G GCA
RF2_MC_003911.fna ..A .TG ... --- --- --- --- --- --- --- --- GAC ... C.G ..T GTG ATC AA. .AT .CC GAG ..G .CG ... A.G GCT
RF2_MC_007802.fna ... .TG ..G --- --- --- --- --- --- --- --- GAC ..T .CC ..G GTC .T. .CC .A. .CC GAA ..G .C. T.. ACG GCG
RF2_MC_007493.fna ... GC. ..G --- --- --- --- --- --- --- --- GGC ... ..G ..G .TC .T. ACC .A. .CC GAG ..G TCG A.C CG. GCG
RF2_MC_006832.fna AGT --- A.T --- --- --- --- --- --- --- --- GAT AG. ..T AG. CTA CTT .AT .AT T.A TCT AAA .GC T.A ..A GCA
RF2_MC_006831.fna AGT --- A.T --- --- --- --- --- --- --- --- GAT AG. ..T AG. CTA CTT .AT .AT T.A TCT AAA .GC T.A ..A GCA
RF2_MC_005295.fna AGT --- A.T --- --- --- --- --- --- --- --- GAT AG. ..T AG. CTA CTT .AT .AT T.A TCT AAA .GC T.A ..A GCA
RF2_MC_007799.fna A.T --- A.T --- --- --- --- --- --- --- --- GAT ACA ..T ..A CTA CTA AAT .A. T.A GAA ..A .G. T.A .CA ..A
RF2_MC_007354.fna A.A --- A.C --- --- --- --- --- --- --- --- GAT ACA ..T ..A CTA CTT AAT .AC A.A GAA ATA .G. T.A ACA ..G
RF2_MC_007797.fna TCT GA. AGT --- --- --- --- --- --- --- --- GAT ... AG. ... TT. CTT .CA A.. A.A .AT ..T ..G ..T C.A TC.
RF2_MC_004842.fna ..T GAA AGC --- --- --- --- --- --- --- --- GAT AG. --- ..G TT. CTC .AC .GT T.. TGG AG. .CG T.A AC. C.G
RF2_MC_002978.fna ATT GAT ... --- --- --- --- --- --- --- --- AAT ..T ... ..A TT. TTC TCT .AA ..T GAA AAT ..A T.A .CT ..G
RF2_MC_006833.fna ATT GAT ... --- --- --- --- --- --- --- --- AAC ..T ... ..G TT. TTC TCT .AA ..T GAA AAT ..A T.A .TA ..A
RF2_MC_007798.fna TC. .AG ..C --- --- --- --- --- --- --- --- CAC ..A ... ..A ..A AT. AAA .AT C.T GAA AGA ..G ..T TTA TTG
RF2_MC_004061.fna ATA GAA AC. --- --- --- --- --- --- --- --- AAA ... A.T .CA .TC ATA CAA .A. A.A TCT .AA ..A A.T A.A ..A
RF2_MC_002528.fna ATA GAA AC. --- --- --- --- --- --- --- --- CAA ..T A.C CTA GTA TTT AAA .AA TCT T.A TTA ..A A.T C.A ..A
RF2_MC_007984.fna ATT .TT ... --- --- --- --- --- --- --- --- AAT ..T AGC ..A .TA ATA T.A .A. A.T .AA ATA ..A T.A ..T ..T
RF2_MC_004545.fna A.T TCA A.T --- --- --- --- --- --- --- --- AAT ATA A.T AGT .TA TTA .AT AAT ..T T.A TAT ..A T.T A.A ...
RF2_MC_005061.fna --- GTA C.T --- --- --- --- --- --- --- --- AAC ..T AGT TTA TTA ATT AAT .AA A.T CAA .AA C.A T.. ATT C.T
RF2_MC_007292.fna --- GAA ... --- --- --- --- --- --- --- --- TAC ... A.C AT. TTA CTT TCC .AA A.T CAT .AT C.A TCA ATT G.T
RF2_MC_004344.fna TTA GAA ... --- --- --- --- --- --- --- --- AAT ..T TC. A.A T.. TT. C.T .AA ..T .AT AAT ..A A.A ATT TTA
RF2_MC_007205.fna TTA GAA ... --- --- --- --- --- --- --- --- AAA A.T C.. TCT GTC ATA AAC .AA ..T C.T .AG AG. A.T A.A ..T
RF2_MC_008086.fna C.A .A. ..T --- --- --- --- --- --- --- --- AAC ..T ..G .TT ... TTA TCC TT. C.C TAT .AA ..G GCT CCT .CT
RF2_MC_000921.fna C.A .A. ..T --- --- --- --- --- --- --- --- AGC ..T ..G .TT ... TTA TCC TT. C.C TAT .AA ..G GCT CCT .CT
RF2_MC_000915.fna C.A .A. ..T --- --- --- --- --- --- --- --- AAC ..T ..G .TT ... TTA TCC TT. C.C TAT .AA ..G GCT CC. .TT
RF2_MC_008229.fna C.A .A. ..T --- --- --- --- --- --- --- --- AAC ..T ... .TT ... TT. TCT TTA C.T TAT .AA ..G GCT CCT .TT
RF2_MC_004917.fna AT. ... ..G --- --- --- --- --- --- --- --- GAA ..T TCT CG. ... TTA .A. TT. C.T T.T .AG C.A GCA CCT TCT
RF2_MC_005090.fna AC. CAA ..C --- --- --- --- --- --- --- --- AAC ... ... ..G ..C CTT .GA CTC C.T T.T .AA ..A TC. .GA C..
RF2_MC_003912.fna A.T ... ... --- --- --- --- --- --- --- --- AAC ..T AC. ..A ..A CTT .AA ..T T.A T.T AAT ..C GCA CCA ..A
RF2_MC_002163.fna A.T ... ... --- --- --- --- --- --- --- --- AAC ..T AC. ..A ..A CTT .AA ..T T.A T.T AAT ..C GCA CCA ..A
RF2_MC_007575.fna A.A GAG ... --- --- --- --- --- --- --- --- AAT ..T ..G ..T TTA ATT .CA .A. TGT T.T AAT .GC GCC C.A C.T
RF2_MC_002937.fna ..A GAG --- --- --- --- --- --- --- --- GAC GAA AG. .C. ..G G.C CTC .AA T.. C.C GAA .AG C.G A.C AT. CG.
RF2_MC_007519.fna ..A GAA --- --- --- --- --- --- --- --- GAA AAT ACG C.G ..A GT. CTT .AA CAA C.. GAA .AA C.G GCC .GA .TT
RF2_MC_008011.fna C.A GAA TTT TTA ACA ACT AAT GAG TCC AGT ACT GAA TTT TT. ..A G.A TTA ACT ..A C.A GAA TTA C.G G.A A.A ..A
RF2_MC_003155.fna ... GAG ..G G.C GAC CCG GAC --- --- --- --- --- --- --- --- ..C CGC .CC .A. .CC GAG T.. ..G ..C AC. GC.
RF2_MC_003888.fna ... GAG ..G G.C GAC CCG GAC --- --- --- --- --- --- --- --- ..C CGC .CC .A. .CC GAG T.. ..G ..C .CG GC.
RF2_MC_007333.fna .C. GCA ..G A.C GAC GCC GAA --- --- --- --- --- --- --- --- ..C CTT .CC .A. .CC CG. AGG ..G ... .C. GCG
RF2_MC_006085.fna .CT GCT ..T G.C GAC AAG GAA --- --- --- --- --- --- --- --- T.C CTA .CT .A. .C. .CG A.. ..G AC. .TT ..G
RF2_MC_003450.fna ... GAA ... G.C GGC GAT --- --- --- --- --- --- --- --- --- --- A.C TCC ATC .C. GAA .AA ..A ..C .C. G.T
RF2_MC_006958.fna ... GAA ... G.C GGC GAT --- --- --- --- --- --- --- --- --- --- A.C TCC ATC .C. GAA .AA ..A ..C .C. G.T
RF2_MC_004369.fna ... GAG ..G GGC GAT GAC --- --- --- --- --- --- --- --- --- --- A.C TCC CT. ... GAT .AG ..A ... .CG G..
RF2_MC_002935.fna ..T GAG ... GGC GAG GAT GCT --- --- --- --- --- --- --- --- --- TTA .C. CTT .CC GA. .AA ..A ..C .C. G.G
RF2_MC_007164.fna ... GAG ... GCC GGG GAC GAT CCG GAC GCG --- --- .CT C.G ..A G.G .T. CA. CT. .CC GA. A.G ..A .G. ..G G.G
RF2_MC_000962.fna .CC GAG ... GC. GGC GCG GCC GCC GCC --- --- --- --- --- ..T G.C .TC .CC .A. .CC GA. ..G ..G ..C A.G TCG
RF2_MC_002945.fna .CC GAG ... GC. GGC GCG GCC GCC GCC --- --- --- --- --- ..T G.C .TC .CC .A. .CC GA. ..G ..G ..C A.G TCG
RF2_MC_002755.fna .CC GAG ... GC. GGC GCG GCC GCC GCC --- --- --- --- --- ..T G.C .TC .CC .A. .CC GA. ..G ..G ..C A.G TCG
RF2_MC_002944.fna .C. GAG ..T --- GGC GAG GGC GCG GCC --- --- --- --- --- ..G G.G CT. .C. .A. .CC GA. ... ..G ..C A.G GCG
RF2_MC_002677.fna .CT GAG ... AG. GCT GCG GCC GCC GCT AGC --- --- .GA ATG ..G G.C TTC .CT .A. .CT GAT ... ..A ..C A.G GCG
RF2_MC_008146.fna .C. GAG ... G.. GGG CAG GAC GCC GAG --- --- --- --- --- A.. G.C .GT .CC .A. .C. GA. ... ..A ... .C. ..G
RF2_MC_006361.fna ... G.. ..G G.. GGC GAG GCC AGG ACG --- --- --- --- --- .C. G.G CTC .A. .A. .CC GA. ... ..G .GC .C. GCG
RF2_MC_007777.fna ..T GAG ..T --- --- --- --- --- --- --- --- --- --- --- --- CTG CTC .CC .A. .CC GCA ... ... ..T CC. .GG
RF2_MC_006087.fna A.C GAG .GC G.C GAT GAG GAA --- --- --- --- --- --- --- --- T.C ..C .CT .A. .CC CG. ... ..A ..C ..A GC.
RF2_MC_004307.fna C.C GAG ..G GGC GAC CAG GAC --- --- --- --- --- --- --- --- T.. CT. .AC .A. .C. CAA AG. ..A A.C .G. G.G
RF2_MC_004551.fna ... .AT ..G ..T GAC GCT GGC --- --- --- --- --- --- --- --- CTG CTT .AT .A. .GC .G. AGA A.G GC. A.A TTA
RF2_MC_004572.fna ... .AT ..G ..T GAC GCT GGC --- --- --- --- --- --- --- --- CTG CTT .AT .A. .GC .G. AGA A.G GC. A.A TTA
RF2_MC_006461.fna CCC GC. ..G --- --- --- --- --- --- --- --- --- --- --- --- GAA CG. .A. ..C C.C .AG C.. ..G ... ..G G.G
RF2_MC_005835.fna CCC GC. ..G --- --- --- --- --- --- --- --- --- --- --- --- GAA CG. .A. ..C C.C .AG C.. ..G ... ..G G.G
RF2_MC_001263.fna ..C GAA ..G --- --- --- --- --- --- --- --- --- --- --- --- GAG CGC .AA CT. C.C GAA .A. ..G .A. .C. GGG
RF2_MC_008025.fna AGC GA. ..G --- --- --- --- --- --- --- --- --- --- --- --- GAA CGC .C. CT. C.. GC. .AG ..G .A. ... .CT
RF1_MC_002758.fna AGT GAG ACT --- --- --- --- GAT GAT AAA GAA GAA .TA ... ATG TTA AAA .A. .A. AGT .AT .GT AT. AAA .CT ---
RF1_MC_007793.fna AGT GAG ACT --- --- --- --- GAT GAT AAA GAA GAA .TA ... ATG TTA AAA .A. .A. AGT .AT .GT AT. AAA .CT ---
RF1_MC_002953.fna AGT GAG ACT --- --- --- --- GAT GAT AAA GAA GAA .TA ... ATG TTA AAA .A. .A. AGT .AT .GT AT. AAA .CT ---
RF1_MC_002951.fna AGT GAG ACT --- --- --- --- GAT GAT AAA GAA GAA .TA ... ATG TTA AAA .A. .A. AGT .AT .GT AT. AAA .CT ---
RF1_MC_002745.fna AGT GAG ACT --- --- --- --- GAT GAT AAA GAA GAA .TA ... ATG TTA AAA .A. .A. AGT .AT .GT AT. AAA .CT ---
RF1_MC_007795.fna AGT GAG ACT --- --- --- --- GAT GAT AAA GAA GAA .TA ... ATG TTA AAA .A. .A. AGT .AT .GT AT. AAA .CT ---
RF1_MC_003923.fna AGT GAG ACT --- --- --- --- GAT GAT AAA GAA GAA .TA ... ATG TTA AAA .A. .A. AGT .AT .GT AT. AAA .CT ---
RF1_MC_002952.fna AGT GAA ACT --- --- --- --- GAT GAT AAA GAA GAA .TA ... ATG TTA AAA .A. .AA AGT .GT .GT AT. AAA .CT ---
RF1_MC_007622.fna AGT GAA ACT --- --- --- --- GAT GAT AAA GAA GAA .TA ... ATG TTA AAA .A. .AA AGT .G. .GT AT. AAA .CT ---
RF1_MC_004461.fna A.T GAA AC. --- --- --- --- TCT GAT AAA GAA GAA .TT ... ATG CTA AAA .AA .AA AGT .GT ..T TTA AAA ACA ---
RF1_MC_002976.fna A.T GAA AC. --- --- --- --- TCT GAT AAA GAA GAA .TT ... ATG CTA AAA .AA .AA AGT .GT ..T TTA AAA ACA ---
RF1_MC_007168.fna A.T GAA AC. --- --- --- --- GAA GAT AAA GAA GAA ATT ... ATG TTG AAA .A. .AA AGT GCT AGT TTG AAA AGT ---
RF1_MC_007350.fna CGT GAT AC. --- --- --- --- AAA GAT AAT GAT GAA ATT ... ATG TTG AAA .A. .AA CAT CAA A.A CT. .AA A.T ---
RF1_MC_002570.fna ..A GAT A.G --- --- --- --- CTT GAT GAT GAG ATG T.. .CG ATG GTG AAA .AA .AA A.T GAT .AG CT. GCA ACA ---
RF1_MC_006582.fna ..A GAA A.G --- --- --- --- CTC GAT GAT GAC ATG T.T C.. ATG GTA AA. .AA .A. C.. GAT .AG TTG AGC ..G ---
RF1_MC_003909.fna ..A GAT A.G --- --- --- --- TTA GAC GCA GAA ATG CGT ... ATG GTA AAA .AA .A. ..T TCT .AG TTA GAA TCA ---
RF1_MC_003997.fna ..A GAT A.G --- --- --- --- TTA GAC GCA GAA ATG CGT ... ATG GTA AAA .AA .A. ..T TCT .AG CTA GAA TCA ---
RF1_MC_006274.fna ..A GAT A.G --- --- --- --- TTA GAC GCA GAA ATG CGT ... ATG GTA AAA .AA .A. ..T TCT .AG TTA GAA TCA ---
RF1_MC_005945.fna ..A GAT A.G --- --- --- --- TTA GAC GCA GAA ATG CGT ... ATG GTA AAA .AA .A. ..T TCT .AG CTA GAA TCA ---
RF1_MC_005957.fna ..A GAT A.G --- --- --- --- TTA GAC GCA GAA ATG CGT ... ATG GTA AAA .AA .A. ..T TCT .AG TTA GAA TCA ---
RF1_MC_007530.fna ..A GAT A.G --- --- --- --- TTA GAC GCA GAA ATG CGT ... ATG GTA AAA .AA .A. ..T TCT .AG CTA GAA TCA ---
RF1_MC_004722.fna ..A GAT A.G --- --- --- --- TTA GAC GCA GAA ATG CGT ... ATG GTA AAA .AA .AA ..T TCT .AG TTA GAA TCA ---
RF1_MC_006270.fna ..A GAA A.G --- --- --- --- CTT GAC TCC GAC ATG CG. ..G ATG GTG AAA .A. .A. A.T TC. .AA CTG .A. ..A ---
RF1_MC_006322.fna ..A GAA A.G --- --- --- --- CTT GAC TCC GAC ATG CG. ..G ATG GTG AAA .A. .A. A.T TC. .AA CTG .A. ..A ---
RF1_MC_000964.fna ..A GAG A.G --- --- --- --- CTG GAT GCT GAG ATG CG. ..C ATG GTG AA. .AA .A. A.T TCT .AA CT. .A. A.G ---
RF1_MC_006510.fna ..A GAA A.G --- --- --- --- CTG GAG CCG GAG CTG CG. ..G ATG GTG AAA .A. .AA A.C GG. .AG CTG GAA ..A ---
RF1_MC_004193.fna ..A GAT A.. --- --- --- --- TTA GAC GAT GAA ATG T.T ... ATG GTG AAA .CA .AA A.C GCT .AA CTA AAT .GA ---
RF1_MC_003210.fna .GA GAA A.. --- --- --- --- CTA GAC GAT GAA ATG CG. ... ATG G.C AAA .AA .AA T.C GCG .AA CT. .AA A.A ---
RF1_MC_002973.fna .GA GAA A.. --- --- --- --- CTA GAC GAT GAA ATG CG. ... ATG G.C AAA .AA .AA T.C GCG .AA CT. .AA A.A ---
RF1_MC_003212.fna .GA GAA A.. --- --- --- --- TTA GAC GAT GAA ATG CGA ... ATG G.A AAA .AA .AA T.C GCG .AA CT. .AA A.A ---
RF1_MC_008021.fna A.A GAT .CC AGT --- --- --- GGT GAT CCT GAA TTA ..A ... ATG G.. AAA .AA .AA C.T .AA .AA TCA AAA .CA ---
RF1_MC_008024.fna A.A GAT .CC AGT --- --- --- GGT GAT CCT GAA TTA ..A ... ATG G.. AAA .AA .AA C.T .AA .AA TCA AAA .CA ---
RF1_MC_008022.fna A.A GAT .CC AGT --- --- --- GGT GAT CCT GAA TTA ..A ... ATG G.. AAA .AA .AA C.T .AA .AA TCA AAA .CA ---
RF1_MC_008023.fna A.A GAT .CC AGT --- --- --- GGT GAT CCT GAA TTA ..A ... ATG G.. AAA .AA .AA C.T .AA .AA TCA AAA .CA ---
RF1_MC_003485.fna A.A GAT .CC AGT --- --- --- GGT GAT CCT GAA TTA ..A ... ATG G.. AAA .AA .AA C.T .AA .AA TCA AAA .CA ---
RF1_MC_007297.fna A.A GAT .CC AGT --- --- --- GGT GAT CCT GAA TTA ..A ... ATG G.. AAA .AA .AA C.T .AA .AA TCA AAA .CA ---
RF1_MC_007296.fna A.A GAT .CC AGT --- --- --- GGT GAT CCT GAA TTA ..A ... ATG G.. AAA .AA .AA C.T .AA .AA TCA AAA .CA ---
RF1_MC_006086.fna A.A GAT .CC AGT --- --- --- GGT GAT CCT GAA TTA ..A ... ATG G.. AAA .AA .AA C.T .AA .AA TCA AAA .CA ---
RF1_MC_002737.fna A.A GAT .CC AGT --- --- --- GGT GAT CCT GAA TTA ..A ... ATG G.. AAA .AA .AA C.T .AA .AA TCA AAA .CA ---
RF1_MC_004606.fna A.A GAT .CC AGT --- --- --- GGT GAT CCT GAA TTA ..A ... ATG G.. AAA .AA .AA C.T .AA .AA TCA AAA .CA ---
RF1_MC_004070.fna A.A GAT .CC AGT --- --- --- GGT GAT CCT GAA TTA ..A ... ATG G.. AAA .AA .AA C.T .AA .AA TCA AAA .CA ---
RF1_MC_004116.fna A.A GAT .CT TCT --- --- --- GGT GAT GCT GAA TTG ..A ... ATG G.. AAA .AA .AA C.T .AA .AA TCA AAA .CA ---
RF1_MC_004368.fna A.. GAT .CT TCT --- --- --- GGT GAT GCT GAA TTG ..A ... ATG G.. AAA .AA .AA C.T .AA .AA TCA AAA .CA ---
RF1_MC_007432.fna A.A GAT .CT TCT --- --- --- GGT GAT GCT GAA TTG ..A ... ATG G.. AAA .AA .AA C.T .AA .AA TCA AAA .CA ---
RF1_MC_006449.fna A.. GAA .CT AGT --- --- --- GGT GAT GCT GAT TTG ..A ... ATG G.. AA. .AA .AA C.T .AA AAA TCC AAA .CA ---
RF1_MC_006448.fna A.. GAA .CT AGT --- --- --- GGT GAT GCT GAT TTG ..A ... ATG G.. AA. .AA .AA C.T .AA AAA TCC AAA .CA ---
RF1_MC_004350.fna A.A GAT .CT AGT --- --- --- GGT GAT CCT GAA CTT ..G ... ATG G.C AA. .AA .A. T.. .AA AA. TCC AA. .TA ---
RF1_MC_003098.fna A.. GAA TC. GGC --- --- --- GGA GAT GCG GAC TTG ..A ... ATG G.C AA. CAA .AA C.C .AA .AT .CC AA. .CT ---
RF1_MC_003028.fna A.. GAA TC. GGC --- --- --- GGA GAT GCG GAC TTG ..A ... TTG G.C AA. CAA .AA C.C .AA .AT .CC AA. .CT ---
RF1_MC_002662.fna .GC GAA .GT GGA --- --- --- CTT GAT GAT GAT ATG A.A ... ATG CTC AAA .AA .AA C.T TCA T.A .CA AAA TCA ---
RF1_MC_004668.fna AGT GAA A.C --- --- --- --- TTA GAT GCG GAA ATG .C. ... ATG G.G AAA .AA .AA C.T TCT .AT TTG AAA A.A ---
RF1_MC_007929.fna AGT GAT .G. --- --- --- --- TTA GAT GAT GAA ATG .CA TCT TTA GTG AAA .AA .AA T.. TCA AAT .CC AA. A.T ---
RF1_MC_004567.fna C.T GAA A.G --- --- --- --- CTC GAC GAT GAG ATG A.. .CG ATG GTC AAA .AT .AT T.A .AG AA. CT. AAC .CG ---
RF1_MC_005362.fna TCT .CT ... --- --- --- --- TCT GAT AAT GAC TTA .TT ..G ATG G.G AA. .AA .AA AAT TCT .AA TTA GAA A.A ---
RF1_MC_006814.fna TCT .AT ... --- --- --- --- ACA GAT TCT GAT TTA ATT ... ATG G.. AAA .AA .AA AAT GCT .AA TTA GAA A.A ---
RF1_MC_008054.fna .CT GA. .GT --- --- --- --- TCA GAC CCT GAG CTG .TT ... ATG G.C AA. A.. .AA AAC TCT .AG CTG GAA ..T ---
RF1_MC_007576.fna CGA GAA AC. --- --- --- --- ACC GAT TCT GAA ATG ACA ... TTA GT. AA. .CT .AT T.A GAA .AA CTC .AA ACT ---
RF1_MC_007907.fna ... GAA A.. --- --- --- --- TTA GAC CCT GAA TTT A.G ... ATG G.. .A. C.. .A. C.T GAG .AA CTC ACC ..A ---
RF1_MC_007644.fna ... GAA ... --- --- --- --- AAA GAC CGG GAA TTC C.G ... CT. CTC AA. .CC .A. A.T GAA CG. CTG ACC .GG ---
RF1_MC_007503.fna ..C GAG A.G --- --- --- --- CTT GAC CCG GAT TTC CGG ..G CTG GTG CA. AGC .AA C.. CAT .AT TTA AA. ..G ---
RF1_MC_003869.fna TCC TCT C.G --- --- --- --- --- GAT GAG GAA CTT A.A ..G ATG G.G .AA .AA .A. C.C TCT CAA CTG GAA ..A ---
RF1_MC_003366.fna TCA GAA ... --- --- --- --- AGT GAT CAA GAA ATG AGA ... ATG .TA AAC TCT .AA A.C .AG .A. TTA ACA ..A ---
RF1_MC_003030.fna AG. GA. A.. --- --- --- --- ATA GAT GCT GAG CTT A.A ... ATG GTA .A. .AA .AA A.T .AG .AA TTA GAA A.G ---
RF1_MC_004557.fna A.A GAA ..T --- --- --- --- ATA GAA CAA GAG TTA AGA ..T ATG GT. CAA .AA .AC A.A .AG .AG CT. GAA C.A ---
RF1_MC_000918.fna A.. ..T TCG --- --- --- --- --- GAC AAG GAC TTA AGG ... CT. G.G .AA .AA .A. ..A .A. AGA CT. ACT ..A ---
RF1_MC_002936.fna ... .TT ... --- --- --- --- AAA GAC GAA GAC ATG A.G ..C ATG GTA CGC .GT .A. A.T GC. AG. CT. GAA A.A ---
RF1_MC_007356.fna ... ..T ... --- --- --- --- AAG GAC GAA GAC ATG CGG .G. ATG GT. CGC .GA .A. A.T GAA AA. CTC GAA A.A ---
RF1_MC_006177.fna ... G.. CCG --- --- --- --- CTG GAC CCG GAG GAG CG. .CC CT. TTC AAC CA. .A. C.C CGG .A. CTG AA. ..G ---
RF1_MC_003454.fna A.A .CA ... --- --- --- --- AAA GAT TCT GAT ATG A.G ... ATG CT. AAT .AA .AA T.A .AA .AA .C. GAA ..A ---
RF1_MC_007760.fna .GC --- ..C --- --- --- --- AAG GAC CCC GAG CTG CG. ..G CT. G.C AA. .A. .A. C.. GCG CAG CTG .G. CCG ---
RF1_MC_008095.fna .GC --- AGC --- --- --- --- AGC GAC GCC GAC GAG A.G .CC TT. G.A CGC .A. T.C C.. CC. .GA CTG AA. ..A ---
RF1_MC_005363.fna ACC GCG ... --- --- --- --- CAG GAT GCA GAA ATG CGT ..G CTG .TC CGT .AA .A. ... .AA .AG CT. GA. .CT ---
RF1_MC_007295.fna ATT CAG ... --- --- --- --- GAT GAT CCA GAA TTA AT. C.G CTT G.A AAA ..A .AA A.T GCA A.T ATG AGC A.G ---
RF1_MC_007332.fna ATT CAG ... --- --- --- --- GAT GAT CCA GAA TTA AT. C.G CTT G.A AAA ..A .AA A.T GCA A.T ATG AGC A.A ---
RF1_MC_006360.fna ATT CAG ... --- --- --- --- GAT GAT CCA GAA TTA AT. C.. CTT G.A AAA ..A .AA A.T GCA A.T ATG AGC A.A ---
RF1_MC_006908.fna ..T --- ... --- --- --- --- AAA GAT GAA GAA ATG .TT TCT TTT G.A AAA AAT .AA A.T CA. AAA TC. GAA TTA ---
RF1_MC_002771.fna .CC CAA ... --- --- --- --- AAA GAC GAA GAA TTA ATA TC. CTT G.C AAA AAA .AA A.C T.A .AG TG. GA. ..A ---
RF1_MC_007294.fna ..T .TA ... --- --- --- --- ACT GAC GCT GAA GTT ATT ATG CTA G.C AA. .AA .AA A.C TCT CAA .C. .AA AGT ---
RF1_MC_005364.fna ..A .AT ... --- --- --- --- AAA GAT CAA GAA TTA ATT ... CTA G.A AAA A.T .AA T.A GAT .AA A.. AAT ..T ---
RF1_MC_007633.fna ..A .AT ... --- --- --- --- AAA GAT AGT GAA CTT ATT ... TTA G.A AAA A.T .AA T.A GAT .AA A.. AAT ..T ---
RF1_MC_002162.fna A.T .CA ... --- --- --- --- AAA GAT TTA GAA TTA AT. ... TTA G.A CA. A.. .AT T.A GAT .AA .C. AAA ATT ---
RF1_MC_004829.fna A.T GAT A.T --- --- --- --- GCG ATG AAA GAA TTT C.T ... TTG G.A ATT C.T .AT C.A GAT ..T .C. AAA ..A ---
RF1_MC_004432.fna A.A TCT ... --- --- --- --- AAA GAT AAT GAA ATT ATT ..G CTT G.A CAA C.T .AA T.A TCT .AA A.G AAA CCT ---
RF1_MC_000908.fna A.C .AT TCC --- --- --- --- AGC TTA AAA GAA TTG C.T ... ..A G.. AAA AAA .AA C.T GAA AAA ATC AAA .CT ---
RF1_MC_000912.fna ..A .A. A.C --- --- --- --- GAG CTC AAG GAG CTA C.T ..T ..G G.C AAA AAA .A. C.. GAA CGG .TG .GC AGT ---
RF1_MC_007716.fna ..A .C. ... --- --- --- --- CAA GAC CAA GAA TTA TTA CTT TTA G.A CGA CAA .AA AAA GAT A.T AT. T.A TCA ---
RF1_MC_005303.fna A.A .C. C.. --- --- --- --- CAA GAT CAA GAA TTA TTG CTT TTA G.A CAC CAA .AA AAA GAT A.T AT. T.. TCA ---
RF1_MC_001318.fna --- --- TTG G.A AAA GAA --- GAT CAA CAA GAA ATG A.A ..G CTA .TA AAA CAA .AA C.A ..T .AT CTG GAC A.A ---
RF1_MC_006156.fna --- --- TT. G.A AAA GAA --- GAT CAA CAA GAA ATG A.A ..G CTA .TA AAA CAA .AA C.A ..T .AT CTA GAT A.A ---
RF1_MC_002967.fna --- --- ATT ..A GAA GAA --- AGC GAT GCC GAA CTT A.A ..G ATG G.G AG. .AA .A. C.. CAT T.T CT. GAA .C. ---
RF1_MC_000919.fna --- --- ATC ..A GAT GAG --- TCG GAT GCT GAT TTT A.G ..C .TT .T. CG. CAA .A. A.C CGT A.A CT. GAA .CT ---
RF1_MC_003103.fna --- .AG CT. G.A GTG GGA --- CTT GAT AAT GCC ACT TTA ... ATG .T. .AA .AC .AA A.A TA. A.T CT. GAA A.T ---
RF1_MC_007109.fna --- .AG CT. G.A GTG GGA --- CTT GAT AAT GCC ACT TTA ... ATG .T. .AA .AC .AA A.A CA. A.. CT. GAA A.T ---
RF1_MC_006142.fna --- ..G TT. G.A GTA GCT --- CTT GAT AAT GCT ACT TTA ... ATG .T. AAT AAT .AA A.A TA. ATT CT. GAA A.T ---
RF1_MC_000963.fna --- ..G TT. G.A ATG GCT --- CTT GAT AAT GCT ACT TTA ... ATG .T. .AT AAT .AA A.A CAT A.T CT. GAA A.T ---
RF1_MC_007940.fna --- .AG C.. G.. CCT AGT --- TTA GAT AAG GCA ACT CTA ... ATG .T. .A. .AA .AA A.A CG. AAT CT. GAA ..T ---
RF1_MC_006832.fna --- .TA A.T A.C CAA GAA --- ACT GAT ACT GAA TTA A.A A.T CTT G.. AAA .AA .AA T.T TA. .AG CTG .AA A.A ---
RF1_MC_006831.fna --- .TA A.T A.C CAA GAA --- ACT GAT ACT GAA TTA A.A A.T CTT G.. AAA .AA .AA T.T TA. .AG CTG .AA A.A ---
RF1_MC_005295.fna --- .TA A.T A.C CAA GAA --- ACT GAT ACT GAA TTA A.A A.T CTT G.. AAA .AA .AA T.T TA. .AG CTG .AA A.A ---
RF1_MC_007799.fna --- .TA A.T A.T CCA GAA --- ACT GAT CAT GAA TTA A.A AGT CTA G.. AAA .AA .AA T.C TAT .AA CGG .AA A.A ---
RF1_MC_007354.fna --- .TT A.T A.T CCA GAA --- ACT GAC CAC GAA TTA A.A AGT TTA G.. AA. .AA .AA T.C TAT .AA AGG .AA A.G ---
RF1_MC_007797.fna --- GTA A.T AGC GCC AGT --- ACT GAC CCT GAA CTC CG. AGC CTA G.. AAA .AT .A. TCA CA. AT. A.A .AA A.A ---
RF1_MC_004842.fna --- .T. A.C AGC ACA GAT --- ACA GAT GCG GAG TTA .T. C.T CTG G.A AG. .AA .A. T.. TA. A.A A.G .AA A.G ---
RF1_MC_002978.fna --- .TG A.. G.T GAA AAC --- AGC GAA GGT GAT ATA A.A ..G TTA G.A AAA .AA .AA T.T T.. .AA A.G .AC A.G GTA
RF1_MC_006833.fna --- .TA A.. G.T GAA AAT --- AGT GAA TAT GAT ATA A.G ..G CTG G.C AAA .AA .AA T.T T.. .AA A.G .AA A.G GTA
RF1_MC_007798.fna --- GTA A.. A.T CCA CTG --- GAG GAT CAG GAG ATA CGT ... ATA GGG AA. TCT .AT C.. CAA ..A ATC .AA ..T ---
RF1_MC_007778.fna --- CT. ... G.T CCC GCG --- ACC GAT CCG GAG ATG CGG .CG ATG G.G .A. .CC .A. CGC GA. ..G CTC GAT .C. ---
RF1_MC_007958.fna --- CT. ..G G.T CCC GAC --- ACG GAT TCC GAG ATG CGG .CG ATG G.G .AA .CC .AA CGC GA. ..G CTC GAC .C. ---
RF1_MC_005296.fna --- CTG ... G.T CCG GCC --- ACC GAG CCG GAG ATG CGG .CG ATG G.. .A. .CC .A. CGC GA. ..G CTC GAC .C. ---
RF1_MC_007925.fna --- CT. .CC G.T GCT GCG --- ACC GAT GCC GAG ATG CGG .CG ATG G.G .A. .CC .A. CAC GC. ..G CTC GA. .CG ---
RF1_MC_004463.fna --- .T. .CC G.T CCC GCG --- ACG GAT GCG GAG ATG CG. .GC ATG G.G .AA .CC .A. CGC GA. .AG CTG GC. CCA ---
RF1_MC_007406.fna --- .T. .CC G.T CCC GCC --- ACG GAC GCC GAG ATG CG. .CG ATG G.G .AA .CC .AA CGC CCG ..G CTG GA. .CG ---
RF1_MC_007964.fna --- .T. .CC G.T CCG GCC --- ACG GAC GCC GAG ATG CGG .CG ATG G.G .AA .CC .A. CGT CCG ..G CTG GG. .CG ---
RF1_MC_007802.fna --- CTG .CC G.T CCT --- --- --- --- --- GAC ATG AGG CCC CTG G.G .A. .A. .AA T.. CC. CG. CTG GAA .C. ---
RF1_MC_007493.fna --- CT. TCC G.T CCC --- --- --- --- --- GAG ATG CGG .CG CTG G.C .A. .AC .A. A.T CCG ... CTC .G. .C. ---
RF1_MC_008044.fna --- CTG .CC G.C CCG --- --- --- --- --- GAC ATG A.G .CG CT. G.A .A. .AA .A. A.C CCG A.. CTG AA. .C. ---
RF1_MC_003911.fna --- CTG TCG G.T CCG --- --- --- --- --- GAC ATG A.G .CG TTG G.C .A. .AA .AA C.. CCG CTG CTC AA. .CG ---
RF1_MC_003063.fna --- CTT .CC G.T AAA ACC --- ACC GAC AAG GAC ATG CG. ..T CTG G.G .AA A.. .A. T.. CCG .AG .TC GA. ACG ---
RF1_MC_003305.fna --- CTT .CC G.T AAA ACC --- ACC GAC AAG GAC ATG CG. ..T CTG G.G .AA A.. .A. T.. CCG .AG .TC GA. ACG ---
RF1_MC_007761.fna --- CTT ..G G.C AAA TCG --- GTC GAT CGT GAG ATG CG. ..T CT. G.C .AA C.C .AA T.. CC. .AA .TG AGA .CG ---
RF1_MC_003047.fna --- CTT .CC G.C CGG GCG --- ACC GAC AAG GAC ATG CG. ..C CT. G.G .A. A.. .AA AA. CCG .AG .TC GAA ..A ---
RF1_MC_007618.fna --- C.. ..C G.T GCT TCG --- ACG GAT GCG GAG ATG CG. .CT CTG G.G .T. .A. .AA C.. CCG .AG .TG GAA A.G ---
RF1_MC_006932.fna --- C.. ..C G.T GCT TCG --- ACG GAT GCG GAG ATG CG. .CT CTG G.G .T. .A. .AA C.. CCG .AG .TG GAA A.G ---
RF1_MC_004310.fna --- C.. ..C G.T GCT TCG --- ACG GAT GCG GAG ATG CG. .CT CTG G.G .T. .A. .AA C.. CCG .AG .TG GAA A.G ---
RF1_MC_003317.fna --- C.. ..C G.T GCT TCG --- ACG GAT GCG GAG ATG CG. .CT CTG G.G .T. .A. .AA C.. CCG .AG .TG GAA A.G ---
RF1_MC_002678.fna --- CTG .CC G.C AAA GGT --- ACC GAT GCC GAG ATG CGG .CG CTG G.C .A. .C. .AT C.. CCT .A. .TG GA. ..G ---
RF1_MC_005956.fna --- .T. AGT G.T AAA CTC --- ACA GAT GTA GAG ATG CGT ACT CTT G.. CAA .AA .A. C.C CCA TTA TTA TGT C.G ---
RF1_MC_005955.fna --- .T. AGC G.T AAA CTA --- ACA GAT GTG GAA ATG CGT A.C CTT G.C CAA .AA .A. C.. CCA C.A TTG T.C C.G ---
RF1_MC_007794.fna --- CT. ..C G.C CCC --- --- --- --- --- GAC ATG CGT ..G CTG G.C .AC .A. .AA C.C GC. CG. ATC .GC .C. ---
RF1_MC_007722.fna --- CT. .CC G.T CCC --- --- --- --- --- GAG ATG A.G .CG ATG G.G CA. .AA .A. C.C GC. ... AT. .GC ..G ---
RF1_MC_008048.fna --- CT. .CC G.T CCG --- --- --- --- --- GAG ATG A.G .CG ATG G.G .TC .A. .AA A.C GCG ..G .TC GA. .CG ---
RF1_MC_006526.fna A.. GAT ..C G.T CCT --- --- --- --- --- GAA TTA C.G .CC ATG G.. .TC .AA .AA T.A GAA ..T A.C AAA ACA ---
RF1_MC_002696.fna --- GCG TCC G.T CCC --- --- --- --- --- GAG ATG .C. ..G ATG GTC CGC .AC .A. A.C CAG ... CTG GAC ..G ---
RF1_MC_007643.fna --- CT. ..C G.T CCC --- --- --- --- --- GAC ATG CG. ..T CT. G.C CGC .A. .A. ... C.G CGG CTG GAA .C. ---
RF1_MC_007626.fna --- .TG A.C G.T CCC --- --- --- --- --- GAC ATG A.G ..T CTG G.C .A. .AA .A. T.C TA. ..G CTG AA. ..G ---
RF1_MC_006677.fna --- CTT ..T G.T CCG --- --- --- --- --- GAA ATG CGT ..G CTG G.C CA. A.. .A. C.T GCG .AG ATC GA. .CG ---
RF1_MC_007205.fna --- TTA AGC G.C TCA AAT --- AGT GAT AAT GAG TTT A.A ... ATG G.. .AA ..A .AA T.A .AA .AT TTA AAA TTA ---
RF1_MC_004342.fna --- --- ATT ... TCC GAA --- AAA GAC GAA GAG ATG C.T TCT ATG CT. AA. .AA .AA A.T CGA .AA .CG AAT CTA ---
RF1_MC_005823.fna --- --- ATT ... TCC GAA --- AAA GAC GAA GAA ATG C.T TCT ATG CT. AA. .AA .AA A.T CGA .AA .CG AAT CTA ---
RF1_MC_003919.fna A.C --- --- --- --- --- --- --- GAC CCG GAG ATG CG. ..G CTG G.C .AA .A. .AA A.T GC. ..T .CA .A. .CG ---
RF1_MC_007508.fna A.C --- --- --- --- --- --- --- GAC CCG GAG ATG CG. ... CTG G.C .AA .A. .AA A.C GC. ..T .CA .A. .CG ---
RF1_MC_006834.fna ACC --- --- --- --- --- --- --- GAC CCG GAA ATG CG. ..G CTG G.C .AA .AA .AA A.C GC. ..T .CA .AA .CG ---
RF1_MC_007705.fna ACC --- --- --- --- --- --- --- GAC CCG GAA ATG CG. ..G CTG G.C .AA .AA .AA A.C GC. ..T .CA .AA .CG ---
RF1_MC_003902.fna A.C --- --- --- --- --- --- --- GAT CCG GAA ATG CG. ..G CTG G.. .A. .AA .AA A.C C.. ... .CA .AA .CG ---
RF1_MC_007086.fna A.C --- --- --- --- --- --- --- GAT CCG GAA ATG CG. ..G CTG G.. .A. .AA .AA A.C C.. ... .CA .AA .CG ---
RF1_MC_002488.fna ACC --- --- --- --- --- --- --- GAC CCT GAA ATG CG. ... CTT G.C .AA CAA .AA A.C GC. ATA .CC .AA .CA ---
RF1_MC_004556.fna ACC --- --- --- --- --- --- --- GAC CCT GAA ATG CG. ... CTT G.C .AA CAA .AA A.C GC. ATA .CC .AA .CA ---
RF1_MC_007645.fna A.C GA. --- --- --- --- --- AGC GAT GCG GAC ATG CGG ... ATG G.G AAA .AA .AA C.. GCT ..G .CG GAA ..G ---
RF1_MC_007912.fna AGC GAT --- --- --- --- --- AGT GAC CCA GAT ATG CGG .C. ATG GGA CAA .AT .A. C.A .AA .AA A.C GAA .C. ---
RF1_MC_006570.fna A.T GAA --- --- --- --- --- AAA GAT GCT GAG CTT .TA ..G ATG G.A AAA .AA .AA T.A .AG TTG .CA AAT ..A ---
RF1_MC_007880.fna A.T GAA --- --- --- --- --- AAA GAT GCT GAG CTT .TA ..G ATG G.A AAA .AA .AA T.A .AG TTG .CA AAT ..A ---
RF1_MC_007484.fna C.A GAT --- --- --- --- --- CAA GAT CCA GAG CTT CGG .TC CTG G.C CA. .AA .AA A.C GCT ... .CG GAA A.A ---
RF1_MC_007520.fna A.A TCA --- --- --- --- --- GGC GAC CCG GAT TTA A.A ... ATG GG. CA. .AA .AA T.. CCG .AG CT. GAA A.G ---
RF1_MC_006368.fna ..A ..T --- --- --- --- --- GAT GAT AAA GAT TTA .CG ACT ATG G.. .AA .AA .A. A.A GA. A.. .TC AA. A.A ---
RF1_MC_002942.fna ..A ..T --- --- --- --- --- GAT GAT AAA GAT TTA .CG ACT ATG G.. .AA .AA .A. A.T GA. A.T .TC AA. A.A ---
RF1_MC_006369.fna ..A ..T --- --- --- --- --- GAT GAT AAA GAT TTA .CG ACT ATG G.. .AA .AA .AA A.A GA. A.. .TC AA. A.A ---
RF1_MC_002977.fna C.. GAT --- --- --- --- --- CCG GAT CCC GAA GTC CG. AGC CTG G.G CG. .AA .AA C.C GAA A.. .GG .GC A.G ---
RF1_MC_002971.fna C.A GAA --- --- --- --- --- AAA GAT CCG GAA TTA AGG A.. TTA G.. .AA .AA .AA T.A GAA CAA TTA AC. CTT ---
RF1_MC_002947.fna A.. GA. --- --- --- --- --- AGT GAC CCG GAC CTG CGT ... ATG G.C .T. .AA .A. ... CGT .AA .CC AA. ..G ---
RF1_MC_008027.fna A.. GA. --- --- --- --- --- GCC GAC CCC GAC CTG CG. ..G ATG G.C .T. .A. .AA ... CG. .AA .CC AA. ..G ---
RF1_MC_007005.fna A.. GA. --- --- --- --- --- AGC GAT CCG GAC ATG CG. ... ATG G.C .TC .A. .AA ..T CG. .AA ACC AAA C.G ---
RF1_MC_005773.fna A.. GA. --- --- --- --- --- AGC GAC CCG GAC ATG CG. ... ATG G.C .TC .A. .AA ..T CG. .AA ACA AAA C.G ---
RF1_MC_004578.fna A.A GA. --- --- --- --- --- AGT GAC CCC GAC ATG CG. ... ATG G.A .TC .A. .AA ..C CG. .AA ACC AA. C.G ---
RF1_MC_004129.fna A.. GA. --- --- --- --- --- AAC GAC CCG GAC CTG CGG ... ATG G.C ..C .A. .AA ... CG. .AG .CC AA. ..A ---
RF1_MC_007492.fna A.. GA. --- --- --- --- --- AGC GAC CCG GAC ATG CGT ... ATG G.C .T. .AA .AA ..C CG. .AA .CC AA. ..A ---
RF1_MC_002516.fna A.. GA. --- --- --- --- --- AGC GAC CCG GAG TTG CG. ..C CT. G.C .A. .A. .A. ..C GC. .AA .CG .GC .G. ---
RF1_MC_007963.fna ... GA. --- --- --- --- --- AGT GAT CCC GAG ATG CG. ..G CTG G.G .A. .AA .AA TG. CGG .AG .CG .A. .CG ---
RF1_MC_007969.fna A.A GAA .C. --- --- --- --- TCA GAT CCT GAC ATG A.A ..G ATG .TG CAA .AA .A. A.T GA. AGT .C. .GC ..T ---
RF1_MC_007204.fna A.A GAA .CT --- --- --- --- TCA GAT CCT GAC ATG A.A ..G ATG .TG CAA .AA .A. A.T GA. AGT .C. .GC ..T ---
RF1_MC_005966.fna --- --- --- --- --- --- --- AGT GAT CCT GAC TTT A.G ..T ATG G.. CAA .AA .AA A.T .AA .AA A.C .GT .CT ---
RF1_MC_007510.fna .GC --- --- --- --- --- --- --- GAT CTG TCG ATG CG. ..C TT. G.G .AA .AC .AA A.C CG. AGT .CG .GC ..G ---
RF1_MC_008060.fna .CC --- --- --- --- --- --- --- GAT CCG TCG ATG CG. ..T TT. G.G .AA .AC .AA A.C CG. AG. .CG .GC ..G ---
RF1_MC_007434.fna .CC --- --- --- --- --- --- --- GAC GCC TCG ATG CG. ..T TT. G.C .A. .AC .A. C.. CG. .G. .CG .GC ... ---
RF1_MC_006350.fna .CC --- --- --- --- --- --- --- GAC GCC TCG ATG CG. ..T TT. G.C .A. .AC .A. C.. CG. .G. .CG .GC ... ---
RF1_MC_006349.fna .CC --- --- --- --- --- --- --- GAC GCC TCG ATG CG. ..T TT. G.C .A. .AC .A. C.. CG. .G. .CG .GC ... ---
RF1_MC_007651.fna .CC --- --- --- --- --- --- --- GAC GCG TCG ATG CG. ..C TT. G.C .A. .AC .A. C.. CG. .G. .CG .GC ..G ---
RF1_MC_007951.fna .C. --- --- --- --- --- --- --- GAC GCG TCC ATG CG. ..C TT. G.G .AA .AA .A. A.T CGG ..G .CG .GT ..G ---
RF1_MC_007347.fna ..C --- --- --- --- --- --- --- GAT CCG GAG ATG A.G ..C TT. G.C ..C .AC .A. A.C GC. AG. .CG .GT ..A ---
RF1_MC_007973.fna ..C --- --- --- --- --- --- --- GAC CCA GAG ATG A.G ..G TTT G.G ..C .AT .AA A.C GA. ..G .CC .GC ..G ---
RF1_MC_003295.fna .CC --- --- --- --- --- --- --- GAC CCC GAC ATG A.G .CG TT. G.C .AA .AC .A. A.C CG. ..G .CG .GC ..A ---
RF1_MC_003112.fna TCC --- --- --- --- --- --- --- GAC CCC GAA ATG A.A ..C TTT G.C ..C .AA .AA A.C GAA ..G .CC AAA .C. ---
RF1_MC_003116.fna TCC --- --- --- --- --- --- --- GAC CCC GAA ATG A.A ..C TTT G.C ..C .AA .AA A.C GAA ..G .CG AAA .C. ---
RF1_MC_002946.fna TCC --- --- --- --- --- --- --- GAC CCC GAA ATG A.A ..C TTT G.C ..C .AA .AA A.C GAA ..G .CG AAA .C. ---
RF1_MC_005085.fna .CC --- --- --- --- --- --- --- GAT CCG GAG ATG A.G ... TT. G.C CA. .C. .AA A.C GC. .AA .GC AA. ... ---
RF1_MC_002929.fna TCC --- --- --- --- --- --- --- GAT CCC GAC ATG A.G .CC ATG G.C .A. .AC .A. A.C .AG A.. .GC .GC .CG ---
RF1_MC_002927.fna TCC --- --- --- --- --- --- --- GAT CCC GAC ATG A.G .CC ATG G.C .A. .AC .A. A.C .AG A.. .GA .GC .CG ---
RF1_MC_002928.fna TCC --- --- --- --- --- --- --- GAT CCC GAC ATG A.G .CC ATG G.C .A. .AC .A. A.C .AG A.. .GC .GC .CG ---
RF1_MC_006513.fna .CC --- --- --- --- --- --- --- GAC GCG GAG ATG CG. ..G CTG G.C .A. AGC .A. C.C GAA A.G .GG GC. .TG ---
RF1_MC_007404.fna .CC --- --- --- --- --- --- --- GAC GCC GAC ATG CG. ..G CT. G.C .A. .CC .A. C.C GC. .A. .G. GC. .CA ---
RF1_MC_007614.fna .CC --- --- --- --- --- --- --- GAG GCG GAA ATG CG. ..G TTT G.C .AT .CC .A. A.A CGG .AT .CC AAA ..G ---
RF1_MC_004757.fna TCA --- --- --- --- --- --- --- GAT CCA CAG TTT CGT ..C TTT G.C .AA .CC .AA A.C GAG ..A ..C AG. CGG ---
RF1_MC_007298.fna TCC --- --- --- --- --- --- --- GAC CCG GAC ATG CG. ..G TTT G.C .A. .A. .AA A.. GCT ..A .CC AA. .CG ---
RF1_MC_007947.fna .CC --- --- --- --- --- --- --- GAC CCG GAG ATG A.G ..G TTT G.A CAA .A. .AA ACC GAG ..A .GC AAA C.A ---
RF1_MC_007908.fna CGC G.T TCG GTC --- --- --- GAC GAC CCC GAC ATG ACG .CC ATG G.G CAA .AA .AA A.C GA. AA. .CC AGT .C. ---
RF1_MC_007948.fna .CC GAA .CC A.A --- --- --- GAC GAC CCC GAG ATG .CA .CC ATG G.C .AA .A. .AA A.C GC. ... .CC AA. CTG ---
RF1_MC_007146.fna ..C --- --- --- --- --- --- --- GAT CCT GAA ATG A.A ... ATG G.G CAA A.. .AA A.C GAA .AA TCC AAA .CG ---
RF1_MC_000907.fna ..C --- --- --- --- --- --- --- GAT CCT GAA ATG A.A ... ATG G.A CAA A.. .AA A.C GAA .AA TCC AAA .CG ---
RF1_MC_002663.fna ..T --- --- --- --- --- --- --- GAT CCT AGC ATG A.A ... ATG G.G CAA .AA .AA A.T GAA ..A TG. AAA ACA ---
RF1_MC_006300.fna ..T --- --- --- --- --- --- --- GAC CCG GAA ATG A.A ... ATG G.. CAA A.. .AA A.T GAA .AG TCA AAA A.. ---
RF1_MC_002940.fna ..T --- --- --- --- --- --- --- GAT CCT GAT ATG A.A ... ATG G.A A.A .AA .A. A.T .CT CAG A.. AAA .C. ---
[truncated: 1,018,560 more chars]
